# Supplementary material for: Diurnal RNAPII-tethered chromatin interactions are associated with rhythmic gene expression in rice
Source: Genome Biol. 2022 Jan 6;23:7. doi: 10.1186/s13059-021-02594-7 (PMC8734370; doi:10.1186/s13059-021-02594-7)
Supplement: Supplementary file 2 — Additional file 2: Table S1. Summary of RNAPII ChIP-seq libraries from the rice leaves. [file 13059_2021_2594_MOESM2_ESM.xlsx]

## Sheet: Sheet1
Table S1 Summary of RNAPII ChIP-seq libraries from the rice leaves.
Time	Repeat	Raw data	Clean data	Mapped reads	Mapped rate	Peak No.	FRiP (%)	NSC	RSC	R
0:00/24:00	Rep 1	37417452	36027715	34445852	0.9561	12492	69.06	1.2523	1.05069	0.97
	Rep 2	39175402	38390260	37041135	0.9649	13482	52.84	1.16778	0.938583
04:00:00	Rep 1	64411042	61882624	59160548	0.956	12166	50.1	1.19103	1.04648	0.96
	Rep 2	36792278	35965082	33039940	0.9187	14101	60.67	1.27134	0.970282
08:00:00	Rep 1	21341554	20291036	19355285	0.9539	10677	60.18	1.17063	0.940879	0.96
	Rep 2	37314750	36327538	34721087	0.9558	12439	63.3	1.19793	1.00758
12:00:00	Rep 1	39598340	38206027	35532103	0.93	11007	48.66	1.14321	0.991026	0.97
	Rep 2	29710270	29091764	27481822	0.9447	12522	52.05	1.18464	1.0228
16:00:00	Rep 1	44782974	43213699	41494934	0.9602	16267	53.42	1.12407	1.01115	0.96
	Rep 2	33035206	32041979	30589217	0.9547	15177	57.91	1.22701	1.01224
20:00:00	Rep 1	22767914	21591505	20656258	0.9567	12729	62.08	1.31805	0.992036	0.97
	Rep 2	35913908	34863787	33490654	0.9606	15423	54.89	1.21567	1.01662
FRiP: fraction of reads in peaks; NSC: normalized strand cross-correlation coefficient; RSC: relative strand cross-correlation coefficient.
