# Supplementary material for: Diurnal RNAPII-tethered chromatin interactions are associated with rhythmic gene expression in rice
Source: Genome Biol. 2022 Jan 6;23:7. doi: 10.1186/s13059-021-02594-7 (PMC8734370; doi:10.1186/s13059-021-02594-7)
Supplement: Supplementary file 3 — Additional file 3: Table S2. Rhythmic RNAPII binding sites in rice leaves. [file 13059_2021_2594_MOESM3_ESM.xlsx]

## Sheet: Sheet1
Table S2 Rhythmic RNAPII binding sites in rice leaves.
Chr	start	end	rhythmic peak ID
chr1	54419	58116	RNAPII_10
chr3	9476733	9487590	RNAPII_10000
chr3	9532392	9532753	RNAPII_10004
chr3	9543532	9545836	RNAPII_10005
chr3	9555694	9560274	RNAPII_10006
chr3	9573488	9575284	RNAPII_10009
chr3	9577591	9578364	RNAPII_10011
chr3	9599262	9614179	RNAPII_10015
chr3	9633293	9641546	RNAPII_10018
chr3	9641837	9651204	RNAPII_10019
chr3	9652108	9653629	RNAPII_10021
chr3	9653912	9655957	RNAPII_10022
chr3	9657848	9659319	RNAPII_10024
chr3	9660902	9661261	RNAPII_10025
chr3	9661685	9663826	RNAPII_10026
chr3	9664052	9664945	RNAPII_10027
chr3	9668556	9676165	RNAPII_10029
chr3	9688898	9698748	RNAPII_10031
chr3	9713957	9726147	RNAPII_10035
chr3	9747368	9751530	RNAPII_10036
chr1	13324498	13325328	RNAPII_1004
chr3	9813204	9816077	RNAPII_10043
chr3	9840729	9844905	RNAPII_10048
chr1	13329404	13330103	RNAPII_1005
chr3	9867970	9873947	RNAPII_10052
chr3	9927686	9936657	RNAPII_10055
chr3	9940385	9942535	RNAPII_10058
chr1	13330366	13336162	RNAPII_1006
chr3	9999054	10002379	RNAPII_10060
chr3	10002591	10004087	RNAPII_10061
chr3	10021927	10023389	RNAPII_10064
chr3	10024569	10028356	RNAPII_10066
chr3	10034516	10043246	RNAPII_10067
chr1	13371490	13379453	RNAPII_1007
chr3	10088938	10089295	RNAPII_10072
chr3	10109913	10114683	RNAPII_10075
chr3	10137311	10140822	RNAPII_10077
chr3	10141721	10146376	RNAPII_10079
chr1	13531415	13532046	RNAPII_1008
chr3	10162148	10164150	RNAPII_10080
chr3	10193572	10210353	RNAPII_10084
chr3	10214667	10217444	RNAPII_10085
chr3	10244077	10245916	RNAPII_10090
chr3	10311131	10312209	RNAPII_10094
chr3	10316589	10317874	RNAPII_10096
chr3	10349773	10352537	RNAPII_10099
chr3	10362115	10365859	RNAPII_10100
chr3	10391476	10398011	RNAPII_10104
chr3	10408397	10418049	RNAPII_10106
chr3	10426772	10431150	RNAPII_10107
chr3	10441547	10448989	RNAPII_10108
chr3	10455048	10456031	RNAPII_10109
chr3	10489797	10502779	RNAPII_10110
chr3	10504460	10507308	RNAPII_10111
chr3	10526716	10528479	RNAPII_10113
chr3	10528489	10529187	RNAPII_10114
chr3	10545233	10545823	RNAPII_10120
chr3	10587858	10592367	RNAPII_10121
chr3	10630593	10637130	RNAPII_10123
chr3	10647241	10649859	RNAPII_10129
chr1	13579426	13579674	RNAPII_1013
chr3	10669879	10672931	RNAPII_10134
chr3	10742673	10744545	RNAPII_10139
chr3	10744899	10747968	RNAPII_10140
chr3	10761037	10763135	RNAPII_10144
chr3	10804226	10804489	RNAPII_10150
chr3	10804764	10815516	RNAPII_10151
chr3	10843054	10843354	RNAPII_10156
chr3	10844008	10846884	RNAPII_10157
chr3	10898579	10898872	RNAPII_10163
chr3	10899036	10902226	RNAPII_10164
chr3	10903211	10905774	RNAPII_10165
chr3	10982506	10984246	RNAPII_10171
chr3	10986663	10988819	RNAPII_10173
chr3	11004305	11007649	RNAPII_10174
chr3	11014484	11021269	RNAPII_10175
chr3	11028814	11051999	RNAPII_10176
chr3	11064884	11065215	RNAPII_10179
chr1	13602888	13606765	RNAPII_1018
chr3	11067500	11069799	RNAPII_10180
chr3	11133765	11141603	RNAPII_10182
chr3	11162414	11170050	RNAPII_10187
chr3	11172440	11173093	RNAPII_10188
chr1	13612063	13613768	RNAPII_1019
chr3	11214368	11221163	RNAPII_10190
chr3	11229796	11234852	RNAPII_10191
chr3	11292694	11298190	RNAPII_10195
chr3	11311735	11319443	RNAPII_10197
chr3	11323562	11328932	RNAPII_10199
chr3	11404386	11408553	RNAPII_10204
chr3	11432775	11433453	RNAPII_10208
chr3	11433733	11444699	RNAPII_10209
chr1	13644882	13645425	RNAPII_1021
chr3	11455848	11459711	RNAPII_10211
chr3	11549315	11549890	RNAPII_10216
chr3	11575140	11580823	RNAPII_10217
chr3	11619531	11620219	RNAPII_10218
chr3	11669802	11673435	RNAPII_10227
chr3	11703175	11713710	RNAPII_10230
chr3	11714001	11714809	RNAPII_10231
chr3	11715396	11715635	RNAPII_10233
chr3	11720142	11720511	RNAPII_10234
chr3	11725593	11725949	RNAPII_10235
chr3	11746156	11748715	RNAPII_10236
chr3	11759866	11761242	RNAPII_10238
chr3	11802740	11810725	RNAPII_10242
chr3	11814472	11824074	RNAPII_10244
chr3	11824198	11828263	RNAPII_10245
chr3	11846532	11853914	RNAPII_10249
chr1	13664883	13676937	RNAPII_1025
chr3	11873392	11885493	RNAPII_10250
chr3	11907323	11910569	RNAPII_10251
chr3	11961014	11969612	RNAPII_10254
chr3	12032140	12034898	RNAPII_10257
chr3	12054338	12056074	RNAPII_10258
chr3	12066930	12074452	RNAPII_10259
chr3	12107702	12108942	RNAPII_10265
chr3	12110655	12111527	RNAPII_10267
chr3	12127419	12129121	RNAPII_10268
chr3	12151602	12152395	RNAPII_10271
chr3	12208891	12209332	RNAPII_10274
chr3	12209675	12216788	RNAPII_10275
chr3	12249209	12251164	RNAPII_10278
chr3	12286360	12291228	RNAPII_10280
chr3	12322824	12325629	RNAPII_10283
chr3	12341491	12345068	RNAPII_10285
chr3	12367144	12367836	RNAPII_10289
chr3	12372515	12372974	RNAPII_10293
chr3	12381334	12384090	RNAPII_10295
chr3	12400867	12403348	RNAPII_10299
chr3	12481768	12485775	RNAPII_10301
chr3	12571120	12573651	RNAPII_10308
chr3	12596183	12599922	RNAPII_10309
chr3	12600403	12601366	RNAPII_10310
chr3	12614287	12618514	RNAPII_10312
chr3	12622341	12623358	RNAPII_10313
chr3	12628339	12629572	RNAPII_10315
chr3	12634826	12635167	RNAPII_10316
chr3	12645978	12646619	RNAPII_10317
chr3	12688460	12705064	RNAPII_10319
chr1	13832830	13835923	RNAPII_1032
chr3	12716903	12722145	RNAPII_10321
chr3	12727882	12737313	RNAPII_10323
chr3	12757957	12760295	RNAPII_10325
chr3	12841685	12841902	RNAPII_10331
chr3	13346259	13349237	RNAPII_10332
chr3	13390771	13403393	RNAPII_10336
chr3	13420943	13422320	RNAPII_10337
chr3	13427444	13427927	RNAPII_10339
chr3	13429961	13431817	RNAPII_10340
chr3	13451217	13456831	RNAPII_10341
chr3	13521396	13523749	RNAPII_10344
chr3	13583178	13583456	RNAPII_10345
chr3	13721224	13722588	RNAPII_10353
chr3	13805908	13807962	RNAPII_10356
chr1	13873510	13883339	RNAPII_1036
chr3	13835324	13847957	RNAPII_10360
chr3	13890044	13890789	RNAPII_10361
chr3	13891964	13897552	RNAPII_10362
chr3	13980728	13981880	RNAPII_10363
chr3	13982100	13989172	RNAPII_10364
chr3	14005971	14006308	RNAPII_10366
chr3	14018463	14021063	RNAPII_10368
chr1	13884320	13889533	RNAPII_1037
chr3	14030814	14032406	RNAPII_10370
chr3	14037784	14038830	RNAPII_10371
chr3	14056514	14061073	RNAPII_10375
chr3	14177432	14179587	RNAPII_10381
chr3	14281183	14284039	RNAPII_10384
chr3	14288936	14291577	RNAPII_10386
chr3	14404205	14404864	RNAPII_10394
chr3	14408977	14410918	RNAPII_10398
chr3	14436197	14436999	RNAPII_10400
chr3	14542082	14544031	RNAPII_10403
chr3	14568212	14568691	RNAPII_10404
chr3	14586597	14588691	RNAPII_10405
chr3	14595483	14606895	RNAPII_10408
chr3	14648656	14657979	RNAPII_10412
chr3	14714420	14718140	RNAPII_10415
chr3	14720916	14721165	RNAPII_10418
chr3	14790410	14792765	RNAPII_10426
chr3	14795974	14796552	RNAPII_10428
chr3	14858423	14861310	RNAPII_10430
chr3	15005433	15005779	RNAPII_10433
chr3	15025704	15027106	RNAPII_10436
chr3	15094855	15098159	RNAPII_10439
chr1	14048553	14048811	RNAPII_1044
chr3	15134433	15139634	RNAPII_10441
chr3	15149185	15149688	RNAPII_10443
chr3	15150683	15151106	RNAPII_10444
chr3	15159211	15160034	RNAPII_10445
chr3	15163241	15163539	RNAPII_10446
chr3	15163992	15165839	RNAPII_10447
chr3	15238657	15240731	RNAPII_10448
chr1	14049894	14057583	RNAPII_1045
chr3	15276507	15277614	RNAPII_10450
chr3	15316356	15318231	RNAPII_10452
chr3	15339396	15340310	RNAPII_10454
chr3	15525573	15537174	RNAPII_10464
chr3	15566588	15572759	RNAPII_10466
chr3	15670622	15671341	RNAPII_10471
chr3	15735307	15736545	RNAPII_10476
chr3	15799663	15800485	RNAPII_10481
chr3	15871088	15873459	RNAPII_10485
chr3	15914748	15917953	RNAPII_10486
chr3	15937936	15941097	RNAPII_10488
chr3	15953438	15953813	RNAPII_10492
chr3	16054487	16057910	RNAPII_10494
chr3	16059091	16063956	RNAPII_10496
chr3	16301597	16302843	RNAPII_10501
chr3	16384578	16386355	RNAPII_10506
chr3	16447615	16450237	RNAPII_10509
chr1	14076901	14078937	RNAPII_1051
chr3	16481052	16486601	RNAPII_10510
chr3	16519741	16521427	RNAPII_10511
chr3	16522069	16526019	RNAPII_10512
chr3	16565918	16566182	RNAPII_10515
chr3	16566422	16571858	RNAPII_10516
chr3	16654545	16655329	RNAPII_10518
chr3	16669064	16670450	RNAPII_10519
chr3	16687669	16689301	RNAPII_10523
chr3	16698130	16705659	RNAPII_10525
chr3	16730296	16732887	RNAPII_10527
chr3	16739075	16744361	RNAPII_10529
chr1	14087429	14088006	RNAPII_1053
chr3	16776548	16778805	RNAPII_10530
chr3	16785618	16787312	RNAPII_10531
chr3	16804282	16804513	RNAPII_10532
chr3	16804882	16806840	RNAPII_10533
chr3	16901718	16907507	RNAPII_10538
chr1	14133684	14134041	RNAPII_1054
chr3	17108816	17109567	RNAPII_10542
chr3	17140562	17145843	RNAPII_10543
chr3	17181942	17188262	RNAPII_10546
chr1	14134416	14137272	RNAPII_1055
chr3	17451900	17452781	RNAPII_10553
chr3	17453235	17456491	RNAPII_10554
chr3	17464790	17465613	RNAPII_10555
chr3	17466180	17469217	RNAPII_10556
chr3	17471123	17479684	RNAPII_10558
chr1	14138074	14138325	RNAPII_1056
chr3	17537397	17537827	RNAPII_10561
chr3	17564273	17565856	RNAPII_10562
chr3	17566072	17584391	RNAPII_10563
chr3	17688189	17696173	RNAPII_10568
chr3	17697250	17700133	RNAPII_10569
chr3	17734224	17735412	RNAPII_10570
chr3	17769233	17771434	RNAPII_10572
chr3	17790269	17791181	RNAPII_10575
chr3	17815009	17815372	RNAPII_10576
chr3	17816919	17817958	RNAPII_10577
chr3	17849568	17849991	RNAPII_10580
chr3	17935175	17939132	RNAPII_10586
chr3	18165175	18167877	RNAPII_10595
chr3	18168386	18169929	RNAPII_10596
chr3	18312715	18313126	RNAPII_10605
chr3	18376058	18388265	RNAPII_10607
chr3	18390036	18393387	RNAPII_10608
chr1	14389749	14390748	RNAPII_1061
chr3	18394602	18395191	RNAPII_10610
chr3	18395387	18397591	RNAPII_10611
chr3	18397770	18398815	RNAPII_10612
chr3	18400066	18401261	RNAPII_10614
chr3	18401446	18406927	RNAPII_10615
chr3	18408072	18408381	RNAPII_10616
chr3	18452568	18453001	RNAPII_10619
chr1	14404851	14407181	RNAPII_1062
chr3	18468337	18468876	RNAPII_10620
chr3	18834622	18835879	RNAPII_10623
chr3	18844343	18847268	RNAPII_10625
chr3	18968698	18975374	RNAPII_10626
chr3	18975595	18976301	RNAPII_10627
chr1	14421585	14422361	RNAPII_1063
chr3	19649520	19651813	RNAPII_10639
chr3	19790064	19793661	RNAPII_10642
chr3	19852454	19857293	RNAPII_10648
chr3	19857516	19867879	RNAPII_10649
chr3	20574184	20575903	RNAPII_10658
chr3	20966795	20967578	RNAPII_10665
chr3	21031509	21033526	RNAPII_10669
chr1	14459032	14459390	RNAPII_1067
chr3	21035293	21035975	RNAPII_10671
chr3	21069438	21072811	RNAPII_10677
chr3	21187519	21193122	RNAPII_10681
chr3	21230397	21231180	RNAPII_10683
chr3	21456123	21457138	RNAPII_10685
chr3	21457794	21462317	RNAPII_10686
chr3	21575836	21576506	RNAPII_10689
chr3	21595717	21597244	RNAPII_10690
chr3	21603439	21603844	RNAPII_10691
chr3	21604140	21606296	RNAPII_10692
chr3	21676645	21689527	RNAPII_10698
chr3	21689756	21691259	RNAPII_10699
chr1	14475218	14476634	RNAPII_1070
chr3	21691529	21692983	RNAPII_10700
chr3	21819064	21825907	RNAPII_10701
chr3	21826168	21827961	RNAPII_10702
chr3	21828205	21829284	RNAPII_10703
chr3	21849708	21852044	RNAPII_10705
chr3	21965720	21967325	RNAPII_10708
chr1	14476860	14477384	RNAPII_1071
chr3	21974831	21981373	RNAPII_10710
chr3	21990246	21991757	RNAPII_10711
chr3	21993375	21994657	RNAPII_10713
chr3	22000421	22000756	RNAPII_10715
chr3	22064640	22070133	RNAPII_10721
chr3	22119891	22122242	RNAPII_10723
chr3	22123079	22123883	RNAPII_10724
chr3	22174416	22178451	RNAPII_10725
chr3	22265492	22268973	RNAPII_10729
chr3	22278112	22280779	RNAPII_10731
chr3	22366693	22367623	RNAPII_10735
chr3	22368718	22374462	RNAPII_10736
chr3	22374755	22375232	RNAPII_10737
chr1	14525238	14527494	RNAPII_1074
chr3	22386161	22388780	RNAPII_10746
chr3	22480803	22481778	RNAPII_10747
chr3	22522827	22523990	RNAPII_10755
chr3	22539345	22540772	RNAPII_10756
chr1	14560886	14561328	RNAPII_1076
chr3	22555403	22558215	RNAPII_10760
chr3	22791395	22791784	RNAPII_10762
chr3	22831409	22833909	RNAPII_10763
chr3	22892381	22892898	RNAPII_10764
chr3	22956540	22963446	RNAPII_10766
chr3	22964677	22965228	RNAPII_10767
chr3	22965447	22965745	RNAPII_10768
chr3	22965994	22966582	RNAPII_10769
chr1	14561568	14566275	RNAPII_1077
chr3	23120653	23132070	RNAPII_10776
chr3	23132256	23132489	RNAPII_10777
chr3	23132790	23133343	RNAPII_10778
chr1	14585527	14588322	RNAPII_1078
chr3	23229708	23231239	RNAPII_10782
chr3	23290218	23298632	RNAPII_10787
chr3	23337046	23340804	RNAPII_10790
chr3	23340970	23341426	RNAPII_10791
chr3	23345381	23347879	RNAPII_10793
chr3	23384052	23387251	RNAPII_10794
chr3	23445345	23449934	RNAPII_10796
chr1	756036	761722	RNAPII_108
chr1	14623533	14624319	RNAPII_1080
chr3	23651072	23651577	RNAPII_10802
chr3	23682327	23688665	RNAPII_10803
chr3	23751910	23752179	RNAPII_10805
chr3	23752396	23755263	RNAPII_10806
chr3	23755416	23756713	RNAPII_10807
chr3	23757149	23757438	RNAPII_10808
chr3	23794647	23798231	RNAPII_10809
chr3	23889752	23898233	RNAPII_10810
chr3	23915749	23917210	RNAPII_10811
chr3	23931381	23931674	RNAPII_10812
chr3	24097922	24099085	RNAPII_10817
chr1	14703865	14705855	RNAPII_1082
chr3	24155418	24156204	RNAPII_10820
chr3	24203443	24204171	RNAPII_10822
chr3	24204252	24205342	RNAPII_10823
chr3	24213093	24215091	RNAPII_10824
chr3	24225645	24227618	RNAPII_10825
chr3	24251754	24254160	RNAPII_10827
chr3	24269948	24271969	RNAPII_10828
chr3	24272618	24273558	RNAPII_10829
chr1	14709768	14713151	RNAPII_1083
chr3	24328347	24328592	RNAPII_10831
chr3	24328839	24329400	RNAPII_10832
chr3	24431595	24432021	RNAPII_10833
chr3	24586175	24587843	RNAPII_10835
chr3	24684426	24684774	RNAPII_10839
chr3	24687536	24688095	RNAPII_10841
chr3	24688556	24694724	RNAPII_10842
chr3	24707035	24710038	RNAPII_10843
chr3	24729185	24730345	RNAPII_10844
chr3	24793267	24795513	RNAPII_10845
chr3	24795950	24796415	RNAPII_10846
chr3	24797117	24800525	RNAPII_10848
chr3	24872096	24875297	RNAPII_10849
chr3	24884963	24885401	RNAPII_10850
chr3	25057654	25061013	RNAPII_10855
chr3	25121482	25123888	RNAPII_10858
chr3	25138638	25140105	RNAPII_10860
chr3	25193132	25193648	RNAPII_10863
chr3	25217174	25217450	RNAPII_10865
chr3	25292238	25292663	RNAPII_10868
chr3	25294197	25298715	RNAPII_10869
chr3	25306007	25307703	RNAPII_10870
chr3	25348477	25349109	RNAPII_10871
chr3	25385851	25390353	RNAPII_10878
chr1	14805040	14807741	RNAPII_1088
chr3	25429095	25430748	RNAPII_10884
chr3	25431103	25432596	RNAPII_10885
chr3	25439167	25440303	RNAPII_10887
chr3	25459366	25460919	RNAPII_10888
chr3	25517744	25519232	RNAPII_10892
chr3	25675319	25675598	RNAPII_10895
chr3	25675948	25677242	RNAPII_10896
chr3	25677905	25679957	RNAPII_10897
chr3	25688491	25688876	RNAPII_10899
chr3	25767548	25770439	RNAPII_10902
chr3	25777368	25787126	RNAPII_10903
chr3	25850607	25852377	RNAPII_10905
chr3	25880932	25884099	RNAPII_10908
chr3	25885047	25885683	RNAPII_10909
chr1	14899798	14907776	RNAPII_1091
chr3	25887207	25889002	RNAPII_10910
chr3	25963684	25965674	RNAPII_10911
chr3	26043786	26048013	RNAPII_10914
chr3	26053635	26055874	RNAPII_10915
chr3	26110280	26114497	RNAPII_10919
chr3	26233974	26235943	RNAPII_10921
chr3	26297914	26301515	RNAPII_10925
chr3	26302432	26303215	RNAPII_10926
chr3	26322698	26325185	RNAPII_10930
chr3	26326369	26329011	RNAPII_10932
chr3	26338548	26347964	RNAPII_10933
chr3	26669889	26671993	RNAPII_10937
chr3	26672212	26672447	RNAPII_10938
chr3	26672615	26673985	RNAPII_10939
chr1	14927510	14931747	RNAPII_1094
chr3	26703105	26707599	RNAPII_10942
chr3	26737341	26738792	RNAPII_10945
chr3	26745876	26746379	RNAPII_10946
chr3	26767018	26767720	RNAPII_10947
chr3	26767984	26774410	RNAPII_10948
chr3	26785699	26788548	RNAPII_10952
chr3	26791883	26797969	RNAPII_10955
chr3	27060801	27065633	RNAPII_10964
chr3	27115714	27118162	RNAPII_10965
chr3	27120944	27124840	RNAPII_10966
chr3	27126521	27126863	RNAPII_10968
chr3	27175647	27176009	RNAPII_10974
chr3	27226544	27228583	RNAPII_10976
chr3	27272142	27273617	RNAPII_10977
chr3	27291257	27293268	RNAPII_10980
chr3	27308862	27309534	RNAPII_10982
chr3	27398018	27399220	RNAPII_10985
chr1	15223545	15223770	RNAPII_1099
chr3	27478208	27479859	RNAPII_10992
chr3	27497764	27502250	RNAPII_10994
chr3	27520907	27524247	RNAPII_10995
chr3	27537169	27538261	RNAPII_10996
chr1	58361	58907	RNAPII_11
chr3	27665009	27667414	RNAPII_11008
chr3	27822088	27826514	RNAPII_11009
chr1	15283232	15286626	RNAPII_1101
chr3	27836775	27843352	RNAPII_11010
chr3	27862380	27866281	RNAPII_11011
chr3	27899457	27899710	RNAPII_11013
chr3	27949912	27950665	RNAPII_11014
chr3	27977803	27988062	RNAPII_11017
chr3	28048122	28050291	RNAPII_11020
chr3	28058381	28059465	RNAPII_11022
chr3	28067989	28068808	RNAPII_11023
chr3	28069730	28070261	RNAPII_11024
chr3	28224766	28233907	RNAPII_11029
chr1	15327829	15346923	RNAPII_1103
chr3	28245887	28247096	RNAPII_11031
chr3	28253554	28255342	RNAPII_11032
chr3	28266415	28270854	RNAPII_11034
chr3	28272033	28272515	RNAPII_11036
chr3	28272777	28273539	RNAPII_11037
chr3	28283343	28290000	RNAPII_11038
chr1	15371379	15376922	RNAPII_1104
chr3	28305082	28312419	RNAPII_11041
chr3	28351288	28352510	RNAPII_11046
chr3	28356523	28358880	RNAPII_11047
chr3	28360474	28361332	RNAPII_11048
chr3	28361670	28362927	RNAPII_11049
chr3	28364125	28364363	RNAPII_11051
chr3	28364613	28365069	RNAPII_11052
chr3	28365146	28366625	RNAPII_11053
chr3	28387952	28388188	RNAPII_11056
chr3	28394994	28395221	RNAPII_11058
chr3	28396263	28400054	RNAPII_11059
chr3	28436968	28439018	RNAPII_11060
chr3	28447642	28447935	RNAPII_11062
chr3	28529292	28530433	RNAPII_11065
chr3	28547545	28548819	RNAPII_11068
chr1	15409036	15418519	RNAPII_1107
chr3	28704212	28705185	RNAPII_11075
chr3	28726103	28727755	RNAPII_11078
chr3	28747519	28748741	RNAPII_11079
chr3	28749572	28755005	RNAPII_11080
chr3	28763667	28764606	RNAPII_11081
chr3	28775294	28777596	RNAPII_11082
chr3	28782347	28791279	RNAPII_11083
chr3	28831575	28839606	RNAPII_11085
chr3	28876996	28878218	RNAPII_11087
chr3	28888524	28891445	RNAPII_11089
chr3	28897300	28907698	RNAPII_11094
chr3	28925035	28926098	RNAPII_11095
chr3	28935803	28939209	RNAPII_11097
chr3	29041763	29046100	RNAPII_11098
chr3	29048131	29048585	RNAPII_11099
chr3	29058909	29061524	RNAPII_11102
chr3	29077206	29083628	RNAPII_11105
chr3	29096006	29100329	RNAPII_11109
chr3	29114803	29125125	RNAPII_11111
chr3	29125448	29125837	RNAPII_11112
chr3	29166975	29172833	RNAPII_11113
chr3	29177877	29194500	RNAPII_11116
chr3	29223512	29227617	RNAPII_11118
chr3	29231148	29233570	RNAPII_11119
chr1	15664963	15666658	RNAPII_1112
chr3	29233619	29240201	RNAPII_11120
chr3	29316718	29320268	RNAPII_11131
chr3	29391043	29398994	RNAPII_11133
chr3	29399530	29399836	RNAPII_11134
chr3	29421524	29428984	RNAPII_11139
chr3	29440613	29447296	RNAPII_11141
chr3	29463043	29474101	RNAPII_11144
chr3	29514685	29518165	RNAPII_11148
chr3	29570069	29570546	RNAPII_11152
chr3	29590022	29600694	RNAPII_11158
chr3	29601290	29601657	RNAPII_11159
chr1	15772331	15776711	RNAPII_1116
chr3	29813290	29819150	RNAPII_11168
chr3	29851132	29854842	RNAPII_11171
chr3	29855893	29858769	RNAPII_11172
chr3	29863455	29871836	RNAPII_11174
chr3	29873538	29877148	RNAPII_11175
chr3	29882618	29882870	RNAPII_11176
chr3	29898824	29899409	RNAPII_11177
chr1	15834288	15834760	RNAPII_1118
chr3	29944694	29945794	RNAPII_11181
chr3	29956064	29959271	RNAPII_11183
chr3	30001749	30006127	RNAPII_11188
chr3	30072305	30074447	RNAPII_11191
chr3	30116207	30117723	RNAPII_11197
chr3	30127646	30130417	RNAPII_11199
chr3	30147927	30151191	RNAPII_11200
chr3	30172298	30175372	RNAPII_11204
chr3	30258831	30261407	RNAPII_11207
chr3	30335441	30349197	RNAPII_11215
chr3	30349402	30350129	RNAPII_11216
chr3	30441202	30444146	RNAPII_11221
chr3	30497664	30499114	RNAPII_11224
chr3	30536677	30537737	RNAPII_11226
chr3	30545880	30551335	RNAPII_11227
chr3	30552539	30553718	RNAPII_11228
chr3	30554106	30563281	RNAPII_11229
chr1	15875320	15878545	RNAPII_1123
chr3	30610249	30610601	RNAPII_11233
chr3	30614850	30616535	RNAPII_11234
chr3	30617054	30619906	RNAPII_11235
chr3	30620207	30622469	RNAPII_11236
chr3	30628492	30628777	RNAPII_11237
chr3	30638739	30643743	RNAPII_11238
chr3	30647006	30650088	RNAPII_11239
chr3	30723174	30740339	RNAPII_11244
chr3	30775493	30782588	RNAPII_11246
chr3	30782793	30787271	RNAPII_11247
chr3	30787593	30791405	RNAPII_11248
chr3	30791598	30793771	RNAPII_11249
chr3	30847984	30858266	RNAPII_11255
chr3	30866803	30869499	RNAPII_11258
chr3	30870754	30872101	RNAPII_11259
chr3	30950833	30955910	RNAPII_11265
chr3	31062782	31074025	RNAPII_11275
chr3	31092316	31093698	RNAPII_11278
chr1	16124832	16125249	RNAPII_1128
chr3	31113195	31121187	RNAPII_11280
chr3	31133235	31135301	RNAPII_11281
chr3	31155061	31157260	RNAPII_11283
chr3	31186119	31190865	RNAPII_11287
chr3	31204479	31208266	RNAPII_11289
chr3	31219325	31221184	RNAPII_11291
chr3	31290586	31300099	RNAPII_11295
chr3	31335351	31335626	RNAPII_11299
chr1	16130714	16132382	RNAPII_1130
chr3	31336013	31342358	RNAPII_11300
chr3	31357152	31359983	RNAPII_11302
chr3	31371284	31372392	RNAPII_11303
chr3	31372611	31379172	RNAPII_11304
chr3	31404206	31408244	RNAPII_11306
chr3	31417026	31417320	RNAPII_11308
chr3	31470029	31471310	RNAPII_11309
chr3	31485579	31487372	RNAPII_11311
chr3	31523993	31524435	RNAPII_11317
chr3	31524724	31527027	RNAPII_11318
chr3	31527299	31527861	RNAPII_11319
chr3	31528626	31533389	RNAPII_11320
chr3	31553837	31555300	RNAPII_11324
chr3	31556344	31561122	RNAPII_11325
chr3	31574558	31574796	RNAPII_11328
chr1	16387712	16390069	RNAPII_1133
chr3	31595712	31600032	RNAPII_11330
chr3	31621872	31623875	RNAPII_11332
chr3	31690351	31697248	RNAPII_11337
chr3	31727168	31736894	RNAPII_11339
chr3	31748002	31750171	RNAPII_11346
chr3	31764425	31771194	RNAPII_11348
chr3	31834019	31836570	RNAPII_11355
chr3	31838241	31845074	RNAPII_11356
chr3	31866037	31867022	RNAPII_11359
chr1	16589996	16600411	RNAPII_1136
chr3	31921113	31930525	RNAPII_11370
chr3	31934237	31934773	RNAPII_11371
chr3	31954510	31955749	RNAPII_11374
chr3	31963730	31965620	RNAPII_11376
chr3	31997332	32004564	RNAPII_11377
chr3	32022970	32026605	RNAPII_11379
chr1	16700213	16700645	RNAPII_1138
chr3	32037459	32037897	RNAPII_11381
chr3	32054504	32057031	RNAPII_11382
chr3	32058930	32059195	RNAPII_11383
chr3	32088260	32089181	RNAPII_11388
chr3	32089786	32092660	RNAPII_11389
chr3	32106263	32118165	RNAPII_11392
chr3	32159808	32163302	RNAPII_11396
chr3	32254288	32256043	RNAPII_11408
chr3	32256525	32257287	RNAPII_11409
chr3	32279143	32280602	RNAPII_11411
chr3	32283199	32283791	RNAPII_11412
chr3	32291315	32293356	RNAPII_11413
chr3	32320150	32321201	RNAPII_11415
chr3	32321530	32322235	RNAPII_11416
chr3	32322274	32343039	RNAPII_11417
chr3	32362886	32371137	RNAPII_11420
chr3	32408393	32418141	RNAPII_11424
chr3	32418775	32419161	RNAPII_11425
chr1	16780717	16786833	RNAPII_1143
chr3	32517579	32518066	RNAPII_11438
chr3	32524485	32524833	RNAPII_11439
chr1	16787083	16787351	RNAPII_1144
chr3	32549582	32550984	RNAPII_11443
chr3	32566562	32574018	RNAPII_11448
chr1	16788706	16790975	RNAPII_1145
chr3	32581815	32584907	RNAPII_11452
chr3	32644261	32645878	RNAPII_11455
chr3	32710189	32712191	RNAPII_11458
chr3	32719405	32727127	RNAPII_11459
chr1	16793853	16801246	RNAPII_1146
chr3	32751835	32764442	RNAPII_11464
chr3	32769609	32771116	RNAPII_11465
chr3	32784513	32784860	RNAPII_11466
chr3	32808836	32817292	RNAPII_11471
chr3	32852796	32854867	RNAPII_11475
chr3	32857572	32866585	RNAPII_11476
chr1	16820555	16821257	RNAPII_1148
chr3	32887214	32889007	RNAPII_11480
chr3	32889235	32896319	RNAPII_11481
chr3	32978560	32984898	RNAPII_11488
chr3	32994762	32996019	RNAPII_11493
chr3	33002534	33014001	RNAPII_11494
chr3	33058676	33061164	RNAPII_11495
chr1	850791	854449	RNAPII_115
chr3	33079972	33081024	RNAPII_11502
chr3	33083702	33084131	RNAPII_11503
chr3	33090512	33102040	RNAPII_11506
chr3	33124394	33128726	RNAPII_11509
chr3	33134286	33140646	RNAPII_11510
chr3	33143934	33145753	RNAPII_11511
chr3	33191965	33196514	RNAPII_11515
chr3	33248703	33253540	RNAPII_11518
chr3	33273052	33273335	RNAPII_11523
chr3	33297199	33300732	RNAPII_11528
chr3	33350069	33357439	RNAPII_11532
chr3	33357618	33358275	RNAPII_11533
chr3	33402534	33408235	RNAPII_11540
chr3	33492479	33498668	RNAPII_11550
chr3	33528970	33530747	RNAPII_11552
chr3	33623186	33626120	RNAPII_11557
chr1	16954579	16958443	RNAPII_1156
chr3	33667640	33672332	RNAPII_11568
chr1	16993103	16996205	RNAPII_1157
chr3	33692236	33697491	RNAPII_11573
chr3	33775843	33776104	RNAPII_11579
chr3	33795787	33798271	RNAPII_11581
chr3	33805751	33806189	RNAPII_11584
chr3	33832532	33840332	RNAPII_11586
chr1	17031506	17032491	RNAPII_1159
chr3	33940707	33941647	RNAPII_11595
chr3	33949914	33950908	RNAPII_11598
chr1	873324	876855	RNAPII_116
chr1	17058725	17064550	RNAPII_1160
chr3	33957848	33959135	RNAPII_11600
chr3	33961261	33961913	RNAPII_11603
chr3	33996480	33998686	RNAPII_11607
chr3	34007026	34008102	RNAPII_11611
chr3	34028638	34032493	RNAPII_11612
chr3	34058809	34060071	RNAPII_11614
chr3	34061880	34062671	RNAPII_11615
chr3	34082518	34084946	RNAPII_11617
chr1	17077598	17077941	RNAPII_1162
chr3	34107213	34116879	RNAPII_11622
chr3	34125411	34128813	RNAPII_11623
chr3	34135977	34140684	RNAPII_11626
chr3	34140997	34143501	RNAPII_11627
chr3	34147411	34148204	RNAPII_11628
chr3	34175815	34182999	RNAPII_11632
chr3	34229054	34230267	RNAPII_11638
chr1	17155022	17161679	RNAPII_1164
chr3	34252117	34253648	RNAPII_11641
chr3	34264836	34272090	RNAPII_11645
chr3	34292629	34299903	RNAPII_11647
chr3	34347261	34347935	RNAPII_11648
chr3	34380869	34385026	RNAPII_11652
chr3	34390199	34391774	RNAPII_11653
chr3	34395574	34399534	RNAPII_11656
chr3	34403673	34404520	RNAPII_11658
chr3	34425214	34430382	RNAPII_11661
chr3	34438017	34440606	RNAPII_11662
chr3	34477966	34480290	RNAPII_11668
chr3	34483856	34491589	RNAPII_11670
chr3	34494503	34494983	RNAPII_11671
chr3	34518918	34519423	RNAPII_11673
chr3	34540122	34540870	RNAPII_11676
chr1	17181811	17182660	RNAPII_1168
chr3	34580152	34581083	RNAPII_11682
chr3	34604945	34607727	RNAPII_11683
chr3	34625808	34632814	RNAPII_11690
chr3	34649951	34657229	RNAPII_11691
chr3	34747109	34748589	RNAPII_11695
chr3	34767491	34779059	RNAPII_11696
chr3	34780031	34781781	RNAPII_11698
chr1	17206801	17210662	RNAPII_1170
chr3	34783668	34789952	RNAPII_11700
chr3	34792117	34792656	RNAPII_11701
chr3	34838116	34840530	RNAPII_11708
chr3	34844168	34849849	RNAPII_11709
chr1	17221314	17227252	RNAPII_1171
chr3	34859569	34862107	RNAPII_11712
chr3	34918534	34919775	RNAPII_11713
chr3	34969453	34972849	RNAPII_11716
chr3	34973217	34975576	RNAPII_11717
chr3	34993028	34994071	RNAPII_11718
chr3	34995472	34995733	RNAPII_11719
chr3	34996865	34997171	RNAPII_11720
chr3	35002488	35012031	RNAPII_11721
chr3	35053508	35055522	RNAPII_11728
chr3	35071501	35073576	RNAPII_11730
chr3	35079728	35087891	RNAPII_11732
chr3	35109692	35117964	RNAPII_11735
chr1	17313190	17316252	RNAPII_1174
chr3	35171871	35173419	RNAPII_11743
chr3	35226627	35229930	RNAPII_11748
chr3	35235845	35236928	RNAPII_11752
chr3	35289224	35292302	RNAPII_11756
chr3	35320168	35327617	RNAPII_11759
chr1	17500163	17509262	RNAPII_1176
chr3	35337579	35343949	RNAPII_11761
chr3	35371983	35373711	RNAPII_11765
chr3	35379434	35390266	RNAPII_11768
chr3	35397985	35399337	RNAPII_11772
chr3	35430230	35435030	RNAPII_11775
chr3	35445660	35447880	RNAPII_11778
chr3	35470754	35475848	RNAPII_11779
chr1	17538730	17542438	RNAPII_1178
chr3	35478038	35479353	RNAPII_11780
chr3	35522615	35525865	RNAPII_11786
chr3	35527371	35531971	RNAPII_11787
chr3	35555773	35556861	RNAPII_11789
chr3	35559280	35559887	RNAPII_11790
chr3	35567287	35569206	RNAPII_11792
chr3	35583760	35585397	RNAPII_11793
chr3	35592912	35596099	RNAPII_11794
chr3	35630796	35631034	RNAPII_11797
chr1	17551935	17554804	RNAPII_1180
chr3	35687974	35698574	RNAPII_11801
chr3	35732922	35740783	RNAPII_11813
chr3	35748623	35750811	RNAPII_11816
chr3	35751051	35753062	RNAPII_11817
chr3	35757362	35759837	RNAPII_11818
chr3	35762594	35762832	RNAPII_11819
chr3	35762993	35763626	RNAPII_11820
chr3	35781266	35788683	RNAPII_11823
chr3	35800255	35805295	RNAPII_11824
chr3	35816587	35817499	RNAPII_11825
chr3	35842880	35854191	RNAPII_11830
chr3	35886812	35888581	RNAPII_11831
chr3	35927393	35933703	RNAPII_11834
chr3	36029442	36032117	RNAPII_11846
chr3	36035510	36035756	RNAPII_11849
chr3	36035923	36045772	RNAPII_11850
chr3	36062761	36067638	RNAPII_11853
chr3	36075374	36077078	RNAPII_11854
chr3	36079429	36082143	RNAPII_11855
chr3	36111710	36116467	RNAPII_11859
chr3	36117335	36117562	RNAPII_11860
chr3	36117845	36121524	RNAPII_11861
chr3	36189012	36191233	RNAPII_11869
chr1	17617200	17621190	RNAPII_1187
chr3	36195501	36197124	RNAPII_11871
chr3	36229053	36230428	RNAPII_11876
chr1	17632830	17634021	RNAPII_1188
chr3	36272945	36278299	RNAPII_11883
chr3	36367240	36368457	RNAPII_11892
chr3	36372456	36375180	RNAPII_11893
chr3	36385511	36386106	RNAPII_11894
chr3	36386511	36387508	RNAPII_11895
chr3	36388682	36388948	RNAPII_11896
chr3	36388989	36391572	RNAPII_11897
chr3	36393953	36394898	RNAPII_11898
chr3	36405969	36408178	RNAPII_11899
chr1	966800	970588	RNAPII_119
chr1	17636900	17638149	RNAPII_1190
chr3	36436300	36447503	RNAPII_11902
chr3	36626253	36628173	RNAPII_11920
chr3	36676969	36685010	RNAPII_11925
chr3	36720636	36728125	RNAPII_11927
chr3	36769311	36770917	RNAPII_11931
chr3	36776324	36777360	RNAPII_11932
chr3	36794516	36796899	RNAPII_11934
chr3	36814189	36820276	RNAPII_11935
chr3	36828389	36829058	RNAPII_11937
chr3	36830012	36832447	RNAPII_11938
chr4	113023	113282	RNAPII_11942
chr4	224241	226826	RNAPII_11949
chr4	382178	382856	RNAPII_11950
chr4	435688	441252	RNAPII_11955
chr4	476406	481344	RNAPII_11959
chr4	485558	490601	RNAPII_11961
chr4	963443	965453	RNAPII_11967
chr4	998123	998862	RNAPII_11969
chr4	1028575	1031158	RNAPII_11976
chr4	1049505	1057014	RNAPII_11977
chr4	1057182	1059568	RNAPII_11978
chr4	1068667	1073841	RNAPII_11980
chr4	1079096	1086092	RNAPII_11982
chr4	1103963	1105823	RNAPII_11983
chr4	1114154	1115371	RNAPII_11984
chr4	1115534	1116704	RNAPII_11985
chr1	17705038	17711869	RNAPII_1199
chr4	1191512	1193845	RNAPII_11992
chr4	1203543	1204065	RNAPII_11993
chr4	1491555	1494221	RNAPII_11997
chr1	86654	91853	RNAPII_12
chr4	1563282	1563661	RNAPII_12000
chr4	2032282	2033861	RNAPII_12007
chr4	2115388	2115887	RNAPII_12009
chr4	2607018	2610043	RNAPII_12013
chr4	2614673	2618197	RNAPII_12014
chr4	2724638	2726281	RNAPII_12017
chr4	2729983	2730624	RNAPII_12018
chr4	2765217	2766702	RNAPII_12021
chr4	3109312	3110358	RNAPII_12024
chr4	3969401	3971818	RNAPII_12031
chr4	3972565	3973110	RNAPII_12032
chr4	3973400	3973728	RNAPII_12033
chr4	4396695	4401140	RNAPII_12039
chr4	4505866	4506181	RNAPII_12045
chr4	4651371	4653870	RNAPII_12049
chr4	4678413	4680689	RNAPII_12050
chr4	4680771	4681328	RNAPII_12051
chr4	4681487	4681997	RNAPII_12052
chr4	4719741	4720101	RNAPII_12058
chr4	5263693	5265080	RNAPII_12061
chr4	5279164	5282263	RNAPII_12063
chr4	5293083	5295144	RNAPII_12066
chr4	5400573	5403737	RNAPII_12068
chr4	5665014	5667480	RNAPII_12070
chr4	5667828	5670001	RNAPII_12071
chr4	6063552	6067757	RNAPII_12080
chr4	6152788	6154269	RNAPII_12082
chr4	6883641	6884656	RNAPII_12094
chr4	6985733	6996002	RNAPII_12098
chr4	6996184	6999417	RNAPII_12099
chr1	17929300	17930876	RNAPII_1210
chr4	7506510	7506945	RNAPII_12111
chr4	7507198	7509794	RNAPII_12112
chr4	7556227	7557259	RNAPII_12114
chr4	7559691	7566866	RNAPII_12116
chr4	7590018	7590696	RNAPII_12120
chr4	7899286	7900142	RNAPII_12127
chr4	7901824	7902627	RNAPII_12128
chr4	7911441	7913440	RNAPII_12129
chr4	8210541	8211331	RNAPII_12133
chr4	8243588	8248608	RNAPII_12136
chr4	8478157	8484797	RNAPII_12139
chr4	8514320	8515951	RNAPII_12142
chr4	8739205	8740088	RNAPII_12148
chr4	10012914	10025374	RNAPII_12157
chr1	18089918	18090364	RNAPII_1217
chr4	10236247	10237733	RNAPII_12171
chr4	10253856	10258193	RNAPII_12172
chr4	10571706	10572223	RNAPII_12178
chr4	10766285	10773298	RNAPII_12185
chr4	10905123	10907429	RNAPII_12186
chr4	11155818	11156206	RNAPII_12192
chr4	11198044	11201889	RNAPII_12194
chr4	11364246	11365085	RNAPII_12195
chr4	11376884	11377400	RNAPII_12196
chr4	11506458	11511495	RNAPII_12197
chr4	11691027	11691569	RNAPII_12205
chr4	11692187	11692551	RNAPII_12206
chr4	11692866	11694905	RNAPII_12207
chr1	18195323	18197048	RNAPII_1221
chr4	11840266	11841492	RNAPII_12210
chr4	12114551	12117120	RNAPII_12213
chr4	12223636	12225821	RNAPII_12217
chr1	18204385	18204826	RNAPII_1222
chr4	12471877	12473317	RNAPII_12227
chr4	12484788	12504318	RNAPII_12228
chr1	18205034	18205406	RNAPII_1223
chr4	12649654	12650085	RNAPII_12234
chr4	12678396	12685204	RNAPII_12237
chr1	18206879	18207316	RNAPII_1224
chr4	13247618	13247954	RNAPII_12243
chr4	13248927	13253349	RNAPII_12244
chr4	13327462	13330977	RNAPII_12247
chr4	13489308	13490258	RNAPII_12249
chr1	18208501	18210615	RNAPII_1225
chr4	13651280	13652529	RNAPII_12251
chr4	13702153	13705011	RNAPII_12255
chr4	13706032	13706355	RNAPII_12256
chr4	13841865	13844136	RNAPII_12266
chr4	14027115	14031196	RNAPII_12268
chr4	14118726	14124590	RNAPII_12273
chr4	14257278	14260367	RNAPII_12275
chr4	14316244	14318970	RNAPII_12278
chr1	18354836	18355258	RNAPII_1228
chr4	14674261	14676140	RNAPII_12287
chr4	14926621	14926896	RNAPII_12298
chr4	14935506	14937753	RNAPII_12300
chr4	14953705	14961393	RNAPII_12305
chr4	14961447	14962137	RNAPII_12306
chr4	14962744	14964856	RNAPII_12307
chr1	18360930	18361285	RNAPII_1231
chr4	15006262	15006671	RNAPII_12310
chr4	15182698	15184019	RNAPII_12311
chr4	15299370	15301644	RNAPII_12313
chr4	16259555	16260192	RNAPII_12316
chr4	16529398	16532360	RNAPII_12319
chr1	18374674	18376517	RNAPII_1232
chr4	16592266	16601102	RNAPII_12323
chr4	16690381	16691484	RNAPII_12325
chr4	16691816	16696228	RNAPII_12326
chr4	16771965	16772985	RNAPII_12328
chr4	16783079	16787293	RNAPII_12330
chr4	16814774	16816057	RNAPII_12331
chr4	16896477	16903811	RNAPII_12335
chr4	16953000	16958029	RNAPII_12338
chr4	16959864	16961343	RNAPII_12340
chr4	16968648	16969317	RNAPII_12343
chr4	16973686	16975525	RNAPII_12344
chr4	16975601	16978321	RNAPII_12345
chr4	17009556	17010191	RNAPII_12346
chr4	17017195	17018087	RNAPII_12347
chr4	17019002	17027659	RNAPII_12348
chr4	17042032	17042801	RNAPII_12349
chr4	17267274	17267508	RNAPII_12353
chr4	17281467	17285141	RNAPII_12354
chr4	17312986	17323048	RNAPII_12355
chr4	17363928	17364793	RNAPII_12357
chr4	17365124	17369372	RNAPII_12358
chr4	17369591	17369886	RNAPII_12359
chr4	17370043	17372173	RNAPII_12360
chr4	17425262	17425485	RNAPII_12363
chr4	17427777	17428062	RNAPII_12364
chr4	17428925	17429424	RNAPII_12365
chr4	17430219	17430461	RNAPII_12366
chr4	17432809	17434703	RNAPII_12367
chr4	17434859	17436680	RNAPII_12368
chr4	17505247	17509723	RNAPII_12374
chr4	17623988	17626788	RNAPII_12384
chr4	17626949	17630199	RNAPII_12385
chr4	17670259	17673096	RNAPII_12386
chr4	17688775	17692484	RNAPII_12387
chr1	18631570	18639251	RNAPII_1239
chr4	17746390	17748414	RNAPII_12394
chr4	17880525	17880810	RNAPII_12401
chr4	17902429	17905054	RNAPII_12402
chr4	17927598	17930718	RNAPII_12404
chr4	17939297	17940189	RNAPII_12408
chr4	17967350	17969478	RNAPII_12414
chr4	18068249	18069560	RNAPII_12417
chr1	18791516	18792976	RNAPII_1242
chr4	18161653	18166249	RNAPII_12421
chr4	18166374	18167886	RNAPII_12422
chr4	18184265	18186299	RNAPII_12423
chr4	18187825	18193408	RNAPII_12425
chr4	18266295	18276316	RNAPII_12433
chr4	18290440	18297992	RNAPII_12434
chr4	18340489	18355004	RNAPII_12435
chr4	18409589	18418359	RNAPII_12443
chr4	18441965	18444747	RNAPII_12444
chr4	18466281	18467496	RNAPII_12446
chr4	18504851	18508934	RNAPII_12449
chr4	18517119	18524681	RNAPII_12450
chr4	18525210	18525749	RNAPII_12451
chr4	18526115	18526504	RNAPII_12452
chr4	18526646	18527117	RNAPII_12453
chr4	18527256	18530607	RNAPII_12454
chr4	18541287	18547007	RNAPII_12455
chr4	18629981	18636102	RNAPII_12457
chr4	18643024	18644144	RNAPII_12458
chr4	18651998	18658369	RNAPII_12459
chr4	18662338	18677485	RNAPII_12460
chr4	18719821	18721877	RNAPII_12463
chr4	18735727	18736709	RNAPII_12465
chr4	18778085	18784031	RNAPII_12470
chr4	18788882	18789319	RNAPII_12472
chr4	18789738	18801378	RNAPII_12473
chr4	18944258	18945494	RNAPII_12483
chr4	18959161	18959898	RNAPII_12485
chr4	19022478	19022953	RNAPII_12489
chr1	19077587	19077912	RNAPII_1249
chr4	19131411	19133760	RNAPII_12500
chr4	19179354	19180134	RNAPII_12502
chr4	19182961	19183540	RNAPII_12504
chr4	19183829	19185102	RNAPII_12505
chr4	19185273	19187620	RNAPII_12506
chr4	19190127	19195302	RNAPII_12507
chr4	19293356	19296517	RNAPII_12510
chr4	19300595	19300959	RNAPII_12511
chr4	19320740	19328399	RNAPII_12513
chr4	19330861	19333278	RNAPII_12516
chr4	19334473	19340418	RNAPII_12517
chr4	19389801	19397540	RNAPII_12520
chr4	19458609	19462484	RNAPII_12524
chr4	19463732	19465406	RNAPII_12525
chr4	19470594	19471002	RNAPII_12526
chr4	19502951	19506821	RNAPII_12529
chr4	19507206	19509185	RNAPII_12530
chr4	19512286	19515109	RNAPII_12531
chr4	19575910	19580865	RNAPII_12537
chr4	19644492	19645254	RNAPII_12540
chr4	19645562	19647847	RNAPII_12541
chr4	19703181	19711264	RNAPII_12545
chr4	19712676	19713243	RNAPII_12546
chr4	19713347	19714050	RNAPII_12547
chr1	19106090	19106351	RNAPII_1255
chr4	19813155	19813500	RNAPII_12554
chr4	19830506	19838235	RNAPII_12557
chr4	19863263	19870291	RNAPII_12558
chr4	19874347	19875379	RNAPII_12559
chr1	19151161	19156559	RNAPII_1256
chr4	19877952	19878427	RNAPII_12560
chr4	19882949	19883175	RNAPII_12561
chr4	19883258	19884518	RNAPII_12562
chr4	19901478	19902277	RNAPII_12564
chr4	19987109	19988799	RNAPII_12569
chr1	19161981	19168459	RNAPII_1257
chr4	19989517	19989825	RNAPII_12570
chr4	20005112	20007059	RNAPII_12574
chr4	20007311	20008106	RNAPII_12575
chr4	20021755	20028366	RNAPII_12576
chr4	20028502	20049063	RNAPII_12577
chr4	20093168	20095737	RNAPII_12583
chr4	20096070	20096895	RNAPII_12584
chr4	20100832	20103010	RNAPII_12587
chr1	19169184	19169908	RNAPII_1259
chr4	20135537	20135991	RNAPII_12592
chr4	20187253	20189888	RNAPII_12597
chr4	20190549	20191416	RNAPII_12598
chr1	979787	982686	RNAPII_126
chr1	19170134	19170598	RNAPII_1260
chr4	20216390	20237387	RNAPII_12600
chr4	20247352	20249253	RNAPII_12602
chr4	20283198	20288479	RNAPII_12609
chr4	20344218	20356924	RNAPII_12617
chr4	20361185	20361736	RNAPII_12618
chr4	20365797	20367674	RNAPII_12619
chr4	20367854	20368221	RNAPII_12620
chr4	20368347	20393068	RNAPII_12621
chr4	20397726	20400561	RNAPII_12623
chr4	20430097	20445715	RNAPII_12629
chr1	19376748	19377336	RNAPII_1263
chr4	20462994	20470698	RNAPII_12633
chr4	20473796	20474491	RNAPII_12634
chr4	20487269	20490288	RNAPII_12635
chr4	20516338	20517272	RNAPII_12638
chr4	20528722	20539245	RNAPII_12639
chr4	20745383	20746120	RNAPII_12649
chr1	19383664	19383983	RNAPII_1265
chr4	20793854	20797859	RNAPII_12652
chr4	20800777	20808003	RNAPII_12653
chr4	20808422	20808813	RNAPII_12654
chr4	20809431	20810238	RNAPII_12655
chr4	20823385	20824101	RNAPII_12656
chr4	20835503	20843223	RNAPII_12659
chr4	20847176	20848135	RNAPII_12660
chr4	20869761	20871192	RNAPII_12663
chr4	20906240	20914526	RNAPII_12665
chr4	20930446	20937209	RNAPII_12666
chr4	20952428	20952695	RNAPII_12668
chr1	19518492	19520969	RNAPII_1267
chr4	21044421	21049111	RNAPII_12681
chr4	21050731	21057761	RNAPII_12682
chr4	21058560	21059652	RNAPII_12683
chr4	21130550	21131457	RNAPII_12686
chr4	21319871	21320863	RNAPII_12694
chr4	21340721	21346132	RNAPII_12695
chr4	21355903	21360203	RNAPII_12697
chr1	982952	983437	RNAPII_127
chr4	21409276	21415415	RNAPII_12705
chr4	21421621	21429179	RNAPII_12706
chr4	21436568	21443362	RNAPII_12708
chr4	21460027	21460262	RNAPII_12709
chr4	21468582	21470334	RNAPII_12711
chr4	21484469	21486454	RNAPII_12714
chr4	21507172	21514513	RNAPII_12716
chr4	21519327	21520572	RNAPII_12718
chr1	19580367	19581773	RNAPII_1272
chr4	21561551	21565629	RNAPII_12720
chr4	21588334	21589012	RNAPII_12723
chr4	21605239	21605617	RNAPII_12725
chr4	21616398	21620895	RNAPII_12727
chr4	21628517	21629656	RNAPII_12729
chr4	21632970	21643489	RNAPII_12731
chr4	21758373	21760561	RNAPII_12736
chr4	21768118	21770703	RNAPII_12741
chr4	21778710	21784312	RNAPII_12743
chr4	21806377	21811613	RNAPII_12746
chr1	19666883	19668533	RNAPII_1275
chr4	21826189	21832298	RNAPII_12750
chr4	21849223	21856749	RNAPII_12752
chr1	19671248	19672374	RNAPII_1276
chr4	21912362	21920049	RNAPII_12760
chr4	22009946	22010325	RNAPII_12768
chr1	19726054	19730502	RNAPII_1277
chr4	22058726	22061439	RNAPII_12773
chr4	22078798	22084730	RNAPII_12774
chr4	22097991	22099995	RNAPII_12775
chr4	22100308	22100673	RNAPII_12776
chr4	22105046	22106162	RNAPII_12777
chr4	22147297	22149198	RNAPII_12779
chr4	22151469	22154767	RNAPII_12780
chr4	22193202	22199548	RNAPII_12782
chr1	19895470	19897653	RNAPII_1279
chr4	22334207	22343811	RNAPII_12791
chr4	22351121	22352871	RNAPII_12793
chr1	20011764	20014179	RNAPII_1280
chr4	22424046	22426134	RNAPII_12806
chr4	22432467	22446353	RNAPII_12808
chr4	22456640	22457094	RNAPII_12813
chr4	22459536	22469627	RNAPII_12815
chr4	22546145	22552272	RNAPII_12820
chr4	22568037	22569335	RNAPII_12823
chr4	22587154	22587656	RNAPII_12826
chr4	22587881	22588734	RNAPII_12827
chr4	22609388	22612467	RNAPII_12831
chr4	22651834	22653750	RNAPII_12833
chr4	22692232	22697980	RNAPII_12838
chr4	22718582	22726082	RNAPII_12840
chr4	22738745	22754416	RNAPII_12842
chr4	22764365	22765441	RNAPII_12844
chr4	22765585	22767431	RNAPII_12845
chr4	22771605	22773686	RNAPII_12847
chr4	22795931	22804837	RNAPII_12848
chr4	22805604	22811946	RNAPII_12849
chr4	22875975	22876622	RNAPII_12853
chr4	22888707	22895397	RNAPII_12856
chr4	22933532	22935234	RNAPII_12860
chr4	23023055	23024383	RNAPII_12869
chr1	20073873	20074227	RNAPII_1287
chr4	23055054	23056857	RNAPII_12875
chr4	23057184	23058353	RNAPII_12876
chr4	23062202	23069177	RNAPII_12877
chr4	23070266	23072896	RNAPII_12878
chr4	23127741	23130024	RNAPII_12882
chr4	23193510	23199832	RNAPII_12886
chr4	23211064	23214152	RNAPII_12887
chr4	23234842	23236203	RNAPII_12889
chr1	20210801	20211044	RNAPII_1289
chr4	23265526	23266598	RNAPII_12891
chr4	23382403	23386567	RNAPII_12898
chr4	23486143	23489904	RNAPII_12905
chr4	23533176	23541790	RNAPII_12910
chr4	23603734	23608972	RNAPII_12912
chr4	23666047	23667128	RNAPII_12917
chr4	23667293	23670214	RNAPII_12918
chr4	23674227	23677346	RNAPII_12919
chr4	23709531	23712172	RNAPII_12921
chr4	23714919	23716861	RNAPII_12922
chr4	23732108	23738549	RNAPII_12923
chr4	23739183	23739953	RNAPII_12924
chr4	23755718	23757619	RNAPII_12928
chr4	23759205	23772923	RNAPII_12931
chr4	23842565	23843186	RNAPII_12932
chr4	23843274	23852527	RNAPII_12933
chr4	23873666	23874807	RNAPII_12934
chr4	23876162	23877144	RNAPII_12936
chr4	23890016	23890254	RNAPII_12937
chr4	23939443	23949001	RNAPII_12942
chr4	23951699	23956324	RNAPII_12943
chr4	23958191	23959060	RNAPII_12945
chr4	23985758	23986172	RNAPII_12949
chr4	23987071	23989406	RNAPII_12950
chr4	23990331	23990610	RNAPII_12951
chr4	24019946	24020317	RNAPII_12953
chr4	24029922	24036637	RNAPII_12955
chr4	24057165	24065661	RNAPII_12958
chr4	24087999	24094243	RNAPII_12962
chr4	24107897	24108331	RNAPII_12964
chr4	24171524	24174773	RNAPII_12967
chr4	24198584	24204042	RNAPII_12969
chr4	24279772	24288169	RNAPII_12970
chr4	24292165	24300975	RNAPII_12971
chr4	24351830	24363176	RNAPII_12977
chr4	24377760	24384637	RNAPII_12978
chr4	24391867	24397222	RNAPII_12980
chr4	24417429	24421138	RNAPII_12982
chr4	24435994	24438146	RNAPII_12983
chr4	24496651	24498349	RNAPII_12985
chr4	24502241	24505568	RNAPII_12986
chr4	24515172	24526459	RNAPII_12987
chr4	24551597	24552225	RNAPII_12996
chr4	24552700	24560673	RNAPII_12997
chr4	24563722	24570372	RNAPII_12998
chr1	20349495	20355732	RNAPII_1300
chr4	24605398	24614586	RNAPII_13000
chr4	24634308	24636694	RNAPII_13005
chr4	24645673	24647669	RNAPII_13006
chr4	24716682	24718440	RNAPII_13013
chr4	24732932	24733560	RNAPII_13016
chr4	24778820	24788584	RNAPII_13020
chr4	24833186	24836537	RNAPII_13023
chr4	24937878	24939512	RNAPII_13036
chr4	24947858	24949966	RNAPII_13037
chr1	20426031	20436447	RNAPII_1304
chr4	24962095	24963523	RNAPII_13040
chr4	24963721	24968838	RNAPII_13041
chr4	24969368	24969849	RNAPII_13042
chr4	24970942	24971237	RNAPII_13043
chr4	24995878	25001111	RNAPII_13047
chr4	25024437	25036519	RNAPII_13052
chr4	25119807	25120507	RNAPII_13057
chr4	25133155	25134664	RNAPII_13058
chr4	25145565	25148266	RNAPII_13059
chr4	25165755	25166187	RNAPII_13060
chr4	25186743	25189549	RNAPII_13061
chr4	25217985	25218702	RNAPII_13062
chr4	25224663	25226592	RNAPII_13065
chr4	25276849	25285069	RNAPII_13071
chr4	25291340	25305739	RNAPII_13072
chr1	20507579	20509596	RNAPII_1308
chr4	25461378	25478385	RNAPII_13082
chr4	25515557	25516025	RNAPII_13087
chr4	25536401	25540229	RNAPII_13092
chr4	25542371	25543211	RNAPII_13093
chr4	25659346	25660133	RNAPII_13100
chr4	25688991	25698814	RNAPII_13102
chr4	25746487	25748434	RNAPII_13109
chr1	20530778	20533918	RNAPII_1311
chr4	25783462	25784640	RNAPII_13111
chr4	25787181	25788614	RNAPII_13112
chr4	25807339	25808280	RNAPII_13115
chr4	25824603	25825179	RNAPII_13116
chr4	25933369	25935766	RNAPII_13120
chr4	26075127	26075401	RNAPII_13125
chr4	26077823	26085868	RNAPII_13126
chr4	26090838	26093635	RNAPII_13129
chr4	26100255	26103997	RNAPII_13130
chr4	26114872	26116616	RNAPII_13131
chr4	26117218	26117823	RNAPII_13133
chr4	26118481	26134064	RNAPII_13134
chr4	26167884	26168637	RNAPII_13136
chr4	26170197	26170755	RNAPII_13138
chr4	26281863	26289995	RNAPII_13140
chr4	26419334	26422289	RNAPII_13143
chr4	26422319	26428663	RNAPII_13144
chr4	26498008	26509264	RNAPII_13147
chr4	26531404	26531651	RNAPII_13148
chr4	26533564	26535713	RNAPII_13149
chr4	26548355	26548593	RNAPII_13151
chr4	26548809	26549982	RNAPII_13152
chr4	26559833	26560041	RNAPII_13154
chr4	26564581	26565707	RNAPII_13155
chr4	26573042	26585671	RNAPII_13158
chr4	26592948	26595726	RNAPII_13159
chr4	26605230	26611211	RNAPII_13160
chr4	26611376	26612862	RNAPII_13161
chr4	26624785	26625893	RNAPII_13163
chr4	26628769	26632964	RNAPII_13164
chr1	20670833	20677913	RNAPII_1317
chr4	26865754	26869676	RNAPII_13184
chr4	26879078	26880671	RNAPII_13186
chr4	26943678	26952054	RNAPII_13188
chr1	20737448	20741259	RNAPII_1319
chr4	27020681	27026286	RNAPII_13190
chr4	27062120	27067671	RNAPII_13193
chr4	27072108	27072392	RNAPII_13194
chr4	27101349	27106393	RNAPII_13195
chr4	27122012	27128963	RNAPII_13196
chr4	27131609	27132477	RNAPII_13197
chr4	27154903	27161647	RNAPII_13198
chr1	20745700	20760056	RNAPII_1320
chr4	27236972	27237318	RNAPII_13201
chr4	27239052	27239503	RNAPII_13202
chr4	27264911	27265395	RNAPII_13205
chr4	27279210	27280285	RNAPII_13209
chr4	27300773	27301995	RNAPII_13210
chr4	27335706	27343027	RNAPII_13213
chr4	27385848	27388221	RNAPII_13219
chr4	27396976	27397717	RNAPII_13220
chr4	27404275	27408187	RNAPII_13224
chr4	27443283	27447961	RNAPII_13228
chr4	27462584	27478156	RNAPII_13230
chr4	27503514	27506893	RNAPII_13234
chr4	27510819	27513677	RNAPII_13236
chr4	27515851	27517791	RNAPII_13237
chr4	27554899	27569296	RNAPII_13241
chr4	27588461	27591848	RNAPII_13244
chr4	27624461	27629367	RNAPII_13249
chr4	27631112	27636102	RNAPII_13250
chr4	27645913	27647226	RNAPII_13252
chr4	27658000	27658321	RNAPII_13254
chr4	27659614	27660146	RNAPII_13255
chr4	27676979	27679638	RNAPII_13258
chr1	20822040	20830046	RNAPII_1326
chr4	27683202	27683981	RNAPII_13261
chr4	27684222	27690707	RNAPII_13262
chr4	27719868	27727115	RNAPII_13267
chr4	27798568	27800235	RNAPII_13270
chr1	20832487	20839039	RNAPII_1328
chr4	27873552	27880625	RNAPII_13283
chr4	27920145	27921640	RNAPII_13288
chr4	27931972	27949708	RNAPII_13291
chr4	27954396	27956176	RNAPII_13293
chr4	27957122	27958548	RNAPII_13295
chr4	27962496	27968201	RNAPII_13296
chr4	28001206	28002047	RNAPII_13301
chr4	28002730	28004214	RNAPII_13302
chr4	28005293	28009167	RNAPII_13303
chr4	28065835	28070427	RNAPII_13306
chr4	28097184	28097461	RNAPII_13310
chr4	28098905	28103200	RNAPII_13311
chr4	28108712	28108943	RNAPII_13313
chr4	28110911	28111367	RNAPII_13314
chr4	28124381	28127775	RNAPII_13317
chr4	28246429	28248927	RNAPII_13329
chr4	28249110	28253640	RNAPII_13330
chr4	28280589	28282365	RNAPII_13334
chr4	28314512	28315833	RNAPII_13336
chr1	20859022	20860371	RNAPII_1334
chr4	28320542	28323944	RNAPII_13340
chr4	28324986	28325215	RNAPII_13341
chr4	28343180	28344971	RNAPII_13343
chr4	28380650	28385983	RNAPII_13344
chr4	28410688	28413395	RNAPII_13348
chr4	28491899	28498950	RNAPII_13356
chr4	28509168	28510906	RNAPII_13358
chr4	28519444	28520385	RNAPII_13361
chr4	28533079	28551262	RNAPII_13362
chr4	28589282	28590508	RNAPII_13364
chr4	28608744	28610118	RNAPII_13367
chr4	28614387	28616239	RNAPII_13369
chr1	20887201	20889746	RNAPII_1337
chr4	28616413	28617497	RNAPII_13370
chr4	28617602	28621323	RNAPII_13371
chr4	28621760	28623311	RNAPII_13372
chr4	28624496	28625234	RNAPII_13374
chr4	28680045	28684397	RNAPII_13377
chr4	28750446	28752519	RNAPII_13384
chr4	28765255	28768541	RNAPII_13388
chr4	28768730	28770447	RNAPII_13389
chr4	28782010	28784643	RNAPII_13391
chr4	28848406	28850202	RNAPII_13402
chr4	28850948	28858955	RNAPII_13403
chr4	28859320	28859578	RNAPII_13404
chr4	28860649	28861527	RNAPII_13405
chr1	21040379	21040796	RNAPII_1341
chr4	28955031	28955745	RNAPII_13413
chr4	28971164	28972641	RNAPII_13414
chr4	28996157	29004831	RNAPII_13416
chr1	21041883	21047208	RNAPII_1342
chr4	29078509	29079659	RNAPII_13420
chr4	29080190	29087758	RNAPII_13421
chr4	29088481	29088804	RNAPII_13423
chr4	29131419	29132168	RNAPII_13426
chr1	21048934	21050179	RNAPII_1343
chr4	29170730	29178813	RNAPII_13432
chr4	29225777	29231100	RNAPII_13437
chr4	29322667	29328939	RNAPII_13442
chr4	29372553	29380946	RNAPII_13451
chr4	29383256	29383602	RNAPII_13452
chr4	29399916	29411272	RNAPII_13455
chr4	29437216	29439327	RNAPII_13458
chr4	29461741	29462044	RNAPII_13463
chr4	29539236	29541771	RNAPII_13468
chr4	29542083	29542328	RNAPII_13469
chr1	21063960	21064613	RNAPII_1347
chr4	29542574	29560407	RNAPII_13470
chr4	29569463	29575795	RNAPII_13472
chr4	29582987	29585003	RNAPII_13474
chr4	29711326	29711692	RNAPII_13480
chr4	29722866	29724252	RNAPII_13482
chr4	29761008	29780768	RNAPII_13487
chr4	29781223	29781772	RNAPII_13488
chr4	29786988	29787665	RNAPII_13489
chr1	21069516	21074494	RNAPII_1349
chr4	29791456	29792485	RNAPII_13490
chr4	29826361	29830684	RNAPII_13496
chr4	29891852	29893209	RNAPII_13498
chr1	21205752	21216991	RNAPII_1350
chr4	29919831	29925792	RNAPII_13501
chr4	29936893	29937682	RNAPII_13505
chr4	29939660	29940118	RNAPII_13506
chr4	29960144	29960803	RNAPII_13511
chr4	29977535	29977867	RNAPII_13512
chr4	29995453	29997526	RNAPII_13515
chr4	30018370	30023046	RNAPII_13520
chr4	30061111	30070704	RNAPII_13522
chr4	30079141	30083763	RNAPII_13523
chr4	30113486	30114171	RNAPII_13527
chr4	30258905	30260973	RNAPII_13537
chr4	30331747	30333481	RNAPII_13543
chr4	30348054	30350246	RNAPII_13544
chr1	21304263	21304603	RNAPII_1355
chr4	30470818	30476551	RNAPII_13551
chr4	30477260	30477781	RNAPII_13552
chr4	30480242	30488199	RNAPII_13553
chr4	30489309	30489968	RNAPII_13554
chr4	30493284	30494841	RNAPII_13556
chr4	30522922	30527632	RNAPII_13561
chr4	30557605	30558012	RNAPII_13563
chr4	30572039	30573332	RNAPII_13564
chr4	30607921	30619297	RNAPII_13570
chr4	30636508	30638099	RNAPII_13573
chr1	21316807	21329112	RNAPII_1358
chr4	30672270	30677368	RNAPII_13580
chr4	30700470	30703895	RNAPII_13584
chr4	30748032	30755861	RNAPII_13592
chr4	30777081	30778793	RNAPII_13596
chr1	1018992	1020949	RNAPII_136
chr4	30886829	30889965	RNAPII_13605
chr4	30897660	30898202	RNAPII_13607
chr1	21456294	21457416	RNAPII_1361
chr4	30934378	30936719	RNAPII_13616
chr4	30995424	30997354	RNAPII_13619
chr4	31000394	31000961	RNAPII_13620
chr4	31023248	31034080	RNAPII_13623
chr4	31080214	31091292	RNAPII_13628
chr4	31142331	31143585	RNAPII_13634
chr4	31157244	31157731	RNAPII_13638
chr4	31195331	31199934	RNAPII_13641
chr4	31209060	31210714	RNAPII_13645
chr4	31269937	31279834	RNAPII_13647
chr4	31360006	31365001	RNAPII_13656
chr4	31380371	31383682	RNAPII_13664
chr4	31396794	31398713	RNAPII_13665
chr4	31402862	31404511	RNAPII_13667
chr4	31454385	31460155	RNAPII_13670
chr4	31494390	31500230	RNAPII_13672
chr4	31528297	31530046	RNAPII_13673
chr4	31530270	31531222	RNAPII_13674
chr4	31597348	31601476	RNAPII_13684
chr4	31602815	31604019	RNAPII_13685
chr4	31625923	31630157	RNAPII_13687
chr4	31645664	31655137	RNAPII_13688
chr4	31693460	31695551	RNAPII_13693
chr4	31697427	31700564	RNAPII_13695
chr1	1023469	1025352	RNAPII_137
chr4	31782262	31782646	RNAPII_13703
chr4	31794805	31795356	RNAPII_13704
chr4	31821623	31823905	RNAPII_13708
chr4	31871163	31873038	RNAPII_13713
chr4	31893763	31909262	RNAPII_13721
chr4	31921123	31926177	RNAPII_13722
chr4	31932925	31936079	RNAPII_13725
chr1	21725498	21729868	RNAPII_1374
chr4	32127618	32129583	RNAPII_13740
chr4	32171336	32173709	RNAPII_13743
chr4	32191432	32195971	RNAPII_13747
chr4	32196232	32196732	RNAPII_13748
chr4	32197649	32197908	RNAPII_13749
chr4	32277254	32282103	RNAPII_13755
chr4	32285046	32291996	RNAPII_13757
chr4	32292016	32292915	RNAPII_13758
chr4	32302891	32307515	RNAPII_13760
chr4	32314244	32314606	RNAPII_13763
chr4	32326854	32327936	RNAPII_13764
chr5	12037	16316	RNAPII_13770
chr5	28045	33711	RNAPII_13772
chr5	97099	100661	RNAPII_13776
chr5	112767	113101	RNAPII_13778
chr1	21785816	21786642	RNAPII_1378
chr5	136978	137471	RNAPII_13780
chr5	152466	156900	RNAPII_13782
chr1	21786844	21787114	RNAPII_1379
chr5	254376	254875	RNAPII_13790
chr5	255609	259451	RNAPII_13792
chr5	260064	262077	RNAPII_13793
chr5	360714	372481	RNAPII_13795
chr5	385463	386669	RNAPII_13796
chr5	398212	405762	RNAPII_13798
chr5	445233	450922	RNAPII_13799
chr1	1038103	1040003	RNAPII_138
chr1	21787498	21794176	RNAPII_1380
chr5	523217	526754	RNAPII_13803
chr5	532369	541944	RNAPII_13805
chr5	607148	608065	RNAPII_13810
chr5	698908	700776	RNAPII_13818
chr5	700885	701475	RNAPII_13819
chr5	703334	704565	RNAPII_13820
chr5	789014	797812	RNAPII_13824
chr5	938669	946128	RNAPII_13829
chr5	998771	999812	RNAPII_13836
chr5	1278745	1284198	RNAPII_13843
chr5	1353392	1353710	RNAPII_13850
chr5	1404391	1409901	RNAPII_13860
chr5	1463331	1469093	RNAPII_13861
chr5	1472520	1479963	RNAPII_13863
chr5	1516927	1518950	RNAPII_13867
chr5	1519554	1524292	RNAPII_13868
chr5	1524797	1525509	RNAPII_13869
chr1	21823591	21823827	RNAPII_1387
chr5	1610802	1615205	RNAPII_13872
chr5	1632883	1642404	RNAPII_13875
chr5	1650128	1653056	RNAPII_13876
chr5	1751847	1752871	RNAPII_13883
chr5	1782455	1785575	RNAPII_13887
chr5	1810798	1819583	RNAPII_13891
chr5	1927407	1937856	RNAPII_13896
chr5	1947850	1948788	RNAPII_13897
chr5	1949564	1951848	RNAPII_13898
chr5	1965972	1966691	RNAPII_13899
chr1	1044137	1045831	RNAPII_139
chr5	2030937	2031503	RNAPII_13902
chr5	2035395	2046362	RNAPII_13903
chr5	2110237	2114307	RNAPII_13906
chr5	2198996	2202159	RNAPII_13908
chr5	2203483	2205348	RNAPII_13909
chr5	2210830	2211189	RNAPII_13912
chr5	2223507	2225176	RNAPII_13913
chr5	2282254	2282623	RNAPII_13920
chr5	2306228	2307490	RNAPII_13922
chr5	2335303	2347390	RNAPII_13923
chr5	2353830	2365226	RNAPII_13924
chr5	2407512	2412528	RNAPII_13930
chr5	2465166	2466632	RNAPII_13935
chr5	2549972	2550682	RNAPII_13941
chr5	2565971	2567311	RNAPII_13942
chr5	2581737	2584430	RNAPII_13945
chr5	2585516	2586946	RNAPII_13947
chr5	2587263	2591434	RNAPII_13948
chr5	2620448	2621698	RNAPII_13949
chr1	21936027	21936242	RNAPII_1395
chr5	2626560	2627614	RNAPII_13950
chr5	2630367	2630834	RNAPII_13951
chr5	2632136	2632524	RNAPII_13953
chr5	2632831	2643109	RNAPII_13954
chr5	2661831	2665496	RNAPII_13958
chr5	2666774	2667158	RNAPII_13959
chr5	2668969	2673472	RNAPII_13961
chr5	2683568	2684837	RNAPII_13965
chr5	2791102	2803682	RNAPII_13980
chr5	3004384	3006544	RNAPII_13986
chr1	21946076	21948270	RNAPII_1399
chr5	3041894	3043690	RNAPII_13990
chr5	3056376	3056657	RNAPII_13992
chr5	3096952	3098778	RNAPII_13998
chr1	92594	101204	RNAPII_14
chr1	1054276	1060342	RNAPII_140
chr5	3106504	3107485	RNAPII_14000
chr5	3109891	3112318	RNAPII_14001
chr5	3137309	3137962	RNAPII_14004
chr5	3147512	3153075	RNAPII_14006
chr5	3168769	3171685	RNAPII_14007
chr1	21976516	21989014	RNAPII_1401
chr5	3338202	3343039	RNAPII_14016
chr5	3356954	3357741	RNAPII_14018
chr5	3382335	3383190	RNAPII_14019
chr5	3418775	3423539	RNAPII_14021
chr5	3428441	3428875	RNAPII_14022
chr5	3435137	3440729	RNAPII_14023
chr5	3478106	3480188	RNAPII_14025
chr5	3480575	3482158	RNAPII_14026
chr5	3486580	3486892	RNAPII_14027
chr5	3510206	3513025	RNAPII_14032
chr5	3520639	3522707	RNAPII_14034
chr5	3616824	3617688	RNAPII_14040
chr5	3679002	3687644	RNAPII_14043
chr5	3793219	3797817	RNAPII_14046
chr5	3798126	3799602	RNAPII_14047
chr5	3833423	3838650	RNAPII_14051
chr5	3840250	3846652	RNAPII_14052
chr5	3847910	3848981	RNAPII_14054
chr5	3849093	3850696	RNAPII_14055
chr5	3938793	3942651	RNAPII_14058
chr5	3943322	3943734	RNAPII_14059
chr1	22035579	22037384	RNAPII_1406
chr5	3944021	3944281	RNAPII_14060
chr5	3944571	3944956	RNAPII_14061
chr5	3948240	3949567	RNAPII_14062
chr5	3949919	3960963	RNAPII_14063
chr5	4428821	4430095	RNAPII_14073
chr5	4488546	4493932	RNAPII_14075
chr5	4541068	4542793	RNAPII_14078
chr5	4585303	4586634	RNAPII_14083
chr5	4593170	4599857	RNAPII_14084
chr5	4651640	4652024	RNAPII_14085
chr5	4705411	4705857	RNAPII_14087
chr5	4749371	4756295	RNAPII_14094
chr5	4757065	4765578	RNAPII_14095
chr5	4772023	4778416	RNAPII_14096
chr5	4782698	4795601	RNAPII_14101
chr5	4855787	4859830	RNAPII_14110
chr5	4991376	4991637	RNAPII_14112
chr5	4992136	4993803	RNAPII_14113
chr5	5136104	5140849	RNAPII_14116
chr5	5162442	5163055	RNAPII_14118
chr5	5165139	5166801	RNAPII_14120
chr5	5285658	5289412	RNAPII_14127
chr1	22151900	22152459	RNAPII_1413
chr5	5308992	5309302	RNAPII_14130
chr5	5400229	5400566	RNAPII_14135
chr5	5547754	5549298	RNAPII_14136
chr1	22153011	22156400	RNAPII_1414
chr5	5647354	5649793	RNAPII_14141
chr5	5688617	5700575	RNAPII_14142
chr5	5706205	5706815	RNAPII_14143
chr5	5706975	5710580	RNAPII_14144
chr1	22166916	22168451	RNAPII_1415
chr5	5867381	5869500	RNAPII_14152
chr5	5945495	5947789	RNAPII_14156
chr5	6035811	6037239	RNAPII_14160
chr5	6038032	6039509	RNAPII_14161
chr5	6135876	6136766	RNAPII_14163
chr5	6167507	6168234	RNAPII_14166
chr5	6175367	6175919	RNAPII_14167
chr5	6177027	6177693	RNAPII_14168
chr5	6177840	6178181	RNAPII_14169
chr5	6178401	6178700	RNAPII_14170
chr5	6248120	6249994	RNAPII_14171
chr5	6296906	6300560	RNAPII_14173
chr5	6347415	6349081	RNAPII_14176
chr5	6350109	6352415	RNAPII_14177
chr5	6409287	6412260	RNAPII_14179
chr5	6589374	6590850	RNAPII_14182
chr5	6649384	6652881	RNAPII_14184
chr5	6732646	6739615	RNAPII_14185
chr5	6764585	6768796	RNAPII_14189
chr1	22310635	22312013	RNAPII_1419
chr5	6851686	6856669	RNAPII_14191
chr5	6865060	6871261	RNAPII_14193
chr5	7168351	7172248	RNAPII_14198
chr5	7209099	7210991	RNAPII_14200
chr5	7295277	7304365	RNAPII_14205
chr5	7332552	7332781	RNAPII_14206
chr5	7345879	7348647	RNAPII_14209
chr5	7416549	7418620	RNAPII_14212
chr5	7441660	7443297	RNAPII_14213
chr5	7466120	7468228	RNAPII_14215
chr5	7532702	7535591	RNAPII_14217
chr5	7603063	7609967	RNAPII_14220
chr5	7620637	7621633	RNAPII_14221
chr5	7949839	7950771	RNAPII_14224
chr5	8079070	8085820	RNAPII_14226
chr5	8409522	8409942	RNAPII_14240
chr5	8439836	8441238	RNAPII_14241
chr5	8929874	8931009	RNAPII_14246
chr5	8986538	8988753	RNAPII_14250
chr5	9788447	9789258	RNAPII_14254
chr5	9955378	9958933	RNAPII_14256
chr5	10419450	10422744	RNAPII_14269
chr5	10454965	10456375	RNAPII_14275
chr5	10679040	10680661	RNAPII_14278
chr5	11284818	11292006	RNAPII_14291
chr5	11690114	11690770	RNAPII_14296
chr5	11844335	11850529	RNAPII_14297
chr5	11910354	11910571	RNAPII_14300
chr5	12050695	12061054	RNAPII_14303
chr5	12111996	12118846	RNAPII_14306
chr5	12204857	12205789	RNAPII_14310
chr5	12227853	12231106	RNAPII_14311
chr5	12263276	12263608	RNAPII_14312
chr5	12269777	12273140	RNAPII_14313
chr5	12532778	12539401	RNAPII_14320
chr5	12643218	12650200	RNAPII_14326
chr5	12701754	12705993	RNAPII_14327
chr5	12726983	12729065	RNAPII_14328
chr5	12760323	12761347	RNAPII_14329
chr5	12845584	12850574	RNAPII_14334
chr5	12853519	12853829	RNAPII_14337
chr5	12925435	12926030	RNAPII_14339
chr1	22667553	22673017	RNAPII_1434
chr5	12937084	12939613	RNAPII_14342
chr5	12941145	12942315	RNAPII_14343
chr5	13078075	13085009	RNAPII_14351
chr5	13256292	13257472	RNAPII_14353
chr5	13496637	13505931	RNAPII_14356
chr5	13532919	13533524	RNAPII_14358
chr5	13630878	13636754	RNAPII_14359
chr1	22680111	22683567	RNAPII_1436
chr5	13673515	13678381	RNAPII_14363
chr5	13792204	13794865	RNAPII_14366
chr5	13794975	13795299	RNAPII_14367
chr5	13917062	13922691	RNAPII_14371
chr5	13994367	13995481	RNAPII_14376
chr5	14071012	14071756	RNAPII_14381
chr5	14074059	14078698	RNAPII_14383
chr5	14169208	14170492	RNAPII_14388
chr5	14171670	14172101	RNAPII_14389
chr1	22789488	22794119	RNAPII_1439
chr5	14172870	14184518	RNAPII_14390
chr5	14218303	14223795	RNAPII_14391
chr5	14227826	14228255	RNAPII_14393
chr5	14284269	14285435	RNAPII_14394
chr5	14325468	14327867	RNAPII_14396
chr5	14328387	14331634	RNAPII_14398
chr1	1224262	1225136	RNAPII_144
chr5	14462236	14469267	RNAPII_14403
chr5	14472635	14475692	RNAPII_14406
chr5	14499202	14500899	RNAPII_14407
chr5	14646597	14646904	RNAPII_14408
chr5	15109105	15112588	RNAPII_14411
chr5	15119661	15125744	RNAPII_14412
chr5	15285448	15285875	RNAPII_14432
chr5	15327615	15330107	RNAPII_14434
chr5	15333186	15337685	RNAPII_14437
chr1	22840268	22840636	RNAPII_1444
chr5	15651091	15652253	RNAPII_14443
chr5	15655009	15657395	RNAPII_14444
chr5	15761553	15761888	RNAPII_14446
chr5	15762346	15763986	RNAPII_14447
chr5	15765040	15765431	RNAPII_14449
chr1	22840996	22841222	RNAPII_1445
chr5	15769640	15771500	RNAPII_14450
chr5	15803344	15804941	RNAPII_14451
chr5	15894149	15895279	RNAPII_14459
chr5	15897531	15897898	RNAPII_14460
chr5	15945407	15946827	RNAPII_14465
chr5	15975120	15975669	RNAPII_14468
chr5	15990741	15992658	RNAPII_14469
chr1	22843812	22845268	RNAPII_1447
chr5	16030089	16032212	RNAPII_14470
chr5	16036963	16039362	RNAPII_14472
chr5	16040998	16044503	RNAPII_14473
chr5	16051668	16052937	RNAPII_14476
chr5	16137408	16138107	RNAPII_14480
chr5	16339720	16346762	RNAPII_14490
chr5	16387201	16388593	RNAPII_14491
chr5	16453477	16455493	RNAPII_14497
chr5	16456118	16456464	RNAPII_14498
chr1	22860225	22866358	RNAPII_1450
chr5	16463225	16463716	RNAPII_14500
chr5	16468203	16472281	RNAPII_14501
chr5	16472285	16475575	RNAPII_14502
chr5	16493459	16503655	RNAPII_14503
chr5	16746278	16750303	RNAPII_14509
chr1	22874358	22880750	RNAPII_1451
chr5	16751131	16754921	RNAPII_14510
chr5	16757175	16770564	RNAPII_14511
chr5	16815954	16816971	RNAPII_14512
chr5	16882644	16889311	RNAPII_14516
chr5	16903616	16903997	RNAPII_14517
chr5	17016094	17016868	RNAPII_14519
chr5	17072290	17078684	RNAPII_14522
chr5	17081257	17081573	RNAPII_14524
chr5	17086191	17087790	RNAPII_14525
chr5	17104553	17105581	RNAPII_14526
chr5	17106376	17106726	RNAPII_14528
chr5	17109249	17109683	RNAPII_14529
chr5	17110857	17116249	RNAPII_14530
chr5	17179205	17181707	RNAPII_14531
chr5	17181745	17187184	RNAPII_14532
chr5	17187462	17187918	RNAPII_14533
chr5	17290034	17291535	RNAPII_14535
chr5	17306287	17306524	RNAPII_14537
chr5	17324457	17328682	RNAPII_14540
chr5	17479948	17480167	RNAPII_14544
chr5	17481168	17481734	RNAPII_14545
chr5	17523946	17533686	RNAPII_14547
chr5	17543792	17544340	RNAPII_14549
chr5	17545757	17551693	RNAPII_14550
chr5	17641571	17642107	RNAPII_14556
chr5	17697919	17698388	RNAPII_14560
chr5	17711821	17720671	RNAPII_14561
chr5	17742738	17743638	RNAPII_14567
chr5	17764148	17764502	RNAPII_14569
chr5	17764887	17765566	RNAPII_14570
chr5	17766763	17767243	RNAPII_14571
chr5	17774449	17775996	RNAPII_14573
chr5	17776202	17777236	RNAPII_14574
chr5	17836174	17836671	RNAPII_14578
chr5	17841647	17844437	RNAPII_14580
chr5	17858650	17858998	RNAPII_14582
chr5	17874223	17874531	RNAPII_14586
chr5	17875572	17877408	RNAPII_14588
chr5	18195545	18202328	RNAPII_14598
chr5	18242886	18243332	RNAPII_14599
chr1	22958904	22962808	RNAPII_1460
chr5	18262190	18265111	RNAPII_14602
chr5	18357589	18357894	RNAPII_14604
chr5	18360152	18360383	RNAPII_14605
chr5	18361371	18363657	RNAPII_14606
chr5	18497882	18498098	RNAPII_14610
chr5	18531949	18536023	RNAPII_14613
chr5	18536044	18537844	RNAPII_14614
chr5	18561278	18562207	RNAPII_14617
chr5	18576792	18578999	RNAPII_14619
chr5	18619939	18621130	RNAPII_14620
chr5	18626069	18627607	RNAPII_14621
chr5	18628262	18629801	RNAPII_14622
chr5	18711695	18711989	RNAPII_14629
chr5	18724665	18725597	RNAPII_14630
chr5	18736625	18751229	RNAPII_14631
chr5	18798374	18799191	RNAPII_14632
chr5	18861535	18862382	RNAPII_14641
chr5	18862463	18863550	RNAPII_14642
chr5	18915708	18921030	RNAPII_14646
chr5	18925929	18932875	RNAPII_14647
chr5	19030456	19041471	RNAPII_14652
chr5	19177199	19182414	RNAPII_14658
chr5	19184073	19184537	RNAPII_14659
chr5	19184987	19185820	RNAPII_14660
chr5	19186460	19197113	RNAPII_14661
chr5	19208445	19210378	RNAPII_14662
chr5	19211344	19211850	RNAPII_14663
chr5	19261570	19266206	RNAPII_14666
chr5	19364701	19374245	RNAPII_14681
chr5	19374515	19385480	RNAPII_14682
chr5	19588438	19588775	RNAPII_14689
chr5	19589819	19591617	RNAPII_14690
chr5	19593616	19593897	RNAPII_14692
chr5	19596228	19601202	RNAPII_14693
chr5	19608946	19609202	RNAPII_14695
chr5	19612920	19613458	RNAPII_14696
chr5	19614985	19641204	RNAPII_14698
chr5	19641803	19642437	RNAPII_14699
chr1	1261032	1261304	RNAPII_147
chr5	19642631	19648141	RNAPII_14700
chr5	19659448	19664639	RNAPII_14701
chr5	19677601	19692451	RNAPII_14704
chr5	19740332	19740810	RNAPII_14705
chr5	19772724	19778548	RNAPII_14708
chr5	19816946	19832467	RNAPII_14710
chr5	19846647	19846912	RNAPII_14711
chr5	19847851	19858383	RNAPII_14712
chr5	19866434	19868377	RNAPII_14715
chr5	19878425	19883968	RNAPII_14716
chr5	19892251	19894543	RNAPII_14717
chr5	19929075	19935181	RNAPII_14720
chr5	19935767	19936069	RNAPII_14721
chr5	19936748	19937729	RNAPII_14722
chr5	20001890	20007921	RNAPII_14724
chr5	20091845	20092479	RNAPII_14728
chr5	20123685	20131122	RNAPII_14729
chr5	20141526	20150088	RNAPII_14731
chr5	20159609	20161710	RNAPII_14733
chr5	20161804	20170538	RNAPII_14734
chr5	20323764	20326682	RNAPII_14739
chr5	20329875	20331092	RNAPII_14740
chr5	20377019	20378891	RNAPII_14744
chr5	20416531	20420548	RNAPII_14746
chr5	20426099	20437322	RNAPII_14750
chr5	20450480	20452684	RNAPII_14751
chr5	20456163	20456678	RNAPII_14752
chr5	20462274	20466522	RNAPII_14753
chr1	23089599	23089904	RNAPII_1476
chr5	20557535	20564138	RNAPII_14760
chr5	20613320	20623429	RNAPII_14769
chr5	20691308	20694408	RNAPII_14776
chr5	20776515	20777494	RNAPII_14777
chr5	20782384	20793068	RNAPII_14779
chr5	20800463	20800829	RNAPII_14782
chr5	20814147	20814523	RNAPII_14785
chr5	20814868	20820231	RNAPII_14786
chr5	20844646	20850127	RNAPII_14787
chr5	20866371	20868354	RNAPII_14788
chr5	20873586	20878709	RNAPII_14789
chr5	20890704	20895386	RNAPII_14790
chr5	20950383	20951803	RNAPII_14793
chr5	20954516	20956759	RNAPII_14797
chr5	20957999	20959126	RNAPII_14799
chr1	1263482	1263735	RNAPII_148
chr5	20969629	20974334	RNAPII_14800
chr5	21095227	21095456	RNAPII_14803
chr5	21203582	21209363	RNAPII_14807
chr5	21217741	21219904	RNAPII_14809
chr5	21226933	21227497	RNAPII_14811
chr5	21229196	21230339	RNAPII_14813
chr5	21244266	21245325	RNAPII_14815
chr5	21250206	21256934	RNAPII_14817
chr5	21285485	21290559	RNAPII_14818
chr5	21293016	21298064	RNAPII_14819
chr5	21315748	21317110	RNAPII_14820
chr5	21354172	21354573	RNAPII_14823
chr5	21354928	21355790	RNAPII_14824
chr5	21381607	21386561	RNAPII_14826
chr5	21470930	21475757	RNAPII_14827
chr5	21502678	21511269	RNAPII_14829
chr5	21512410	21513546	RNAPII_14830
chr5	21548940	21551874	RNAPII_14832
chr5	21615009	21617862	RNAPII_14838
chr1	23128310	23133780	RNAPII_1484
chr5	21742749	21750351	RNAPII_14850
chr5	21763490	21768721	RNAPII_14853
chr5	21820493	21829163	RNAPII_14855
chr5	21835862	21836190	RNAPII_14859
chr5	21838721	21839142	RNAPII_14860
chr5	21839528	21844128	RNAPII_14861
chr5	21919511	21929475	RNAPII_14863
chr5	22003773	22011164	RNAPII_14866
chr5	22045176	22048273	RNAPII_14868
chr5	22068351	22075474	RNAPII_14869
chr5	22140299	22140537	RNAPII_14873
chr5	22151370	22152211	RNAPII_14875
chr5	22174290	22175567	RNAPII_14877
chr5	22185218	22187210	RNAPII_14880
chr5	22187773	22188356	RNAPII_14881
chr5	22189250	22189763	RNAPII_14882
chr5	22189962	22190212	RNAPII_14883
chr5	22190356	22191947	RNAPII_14884
chr5	22240388	22246047	RNAPII_14888
chr1	23179227	23179608	RNAPII_1489
chr5	22289992	22291120	RNAPII_14892
chr5	22323988	22324586	RNAPII_14894
chr5	22353888	22354344	RNAPII_14895
chr5	22363745	22369837	RNAPII_14896
chr5	22381156	22390260	RNAPII_14898
chr1	1266248	1274870	RNAPII_149
chr5	22441578	22444736	RNAPII_14906
chr5	22469267	22478325	RNAPII_14907
chr5	22529961	22542384	RNAPII_14916
chr5	22564654	22567043	RNAPII_14918
chr5	22571091	22573854	RNAPII_14919
chr1	23273944	23279623	RNAPII_1492
chr5	22574629	22579328	RNAPII_14920
chr5	22599569	22600248	RNAPII_14921
chr5	22663995	22667017	RNAPII_14922
chr5	22706360	22713574	RNAPII_14926
chr5	22793726	22796718	RNAPII_14929
chr5	22866954	22887605	RNAPII_14931
chr5	22895579	22902146	RNAPII_14933
chr5	22923904	22928787	RNAPII_14936
chr5	22939744	22940577	RNAPII_14940
chr5	22949356	22953205	RNAPII_14941
chr5	22954255	22959649	RNAPII_14942
chr5	22977462	22977911	RNAPII_14944
chr5	22980324	22981950	RNAPII_14945
chr5	22984321	22984904	RNAPII_14946
chr5	23005802	23008426	RNAPII_14947
chr1	23308889	23310154	RNAPII_1495
chr5	23108061	23110525	RNAPII_14952
chr5	23111582	23112931	RNAPII_14954
chr5	23137104	23144993	RNAPII_14955
chr5	23150591	23151844	RNAPII_14958
chr1	23313692	23315505	RNAPII_1496
chr5	23254247	23255363	RNAPII_14967
chr5	23349815	23350023	RNAPII_14974
chr5	23411640	23412462	RNAPII_14976
chr5	23531702	23532964	RNAPII_14978
chr5	23545532	23554816	RNAPII_14982
chr5	23616888	23618588	RNAPII_14984
chr5	23677721	23693260	RNAPII_14991
chr5	23711218	23712390	RNAPII_14997
chr5	23713003	23715542	RNAPII_14998
chr5	23719173	23724922	RNAPII_14999
chr1	1326531	1327366	RNAPII_150
chr5	23790027	23791200	RNAPII_15008
chr5	23818929	23819334	RNAPII_15009
chr5	23879612	23882769	RNAPII_15018
chr5	23896156	23902322	RNAPII_15021
chr5	23923726	23938966	RNAPII_15027
chr5	23952446	23962710	RNAPII_15028
chr5	23973710	23985050	RNAPII_15030
chr5	24016526	24022959	RNAPII_15033
chr5	24071144	24075158	RNAPII_15035
chr5	24089321	24091819	RNAPII_15041
chr5	24149169	24160694	RNAPII_15043
chr5	24196457	24198813	RNAPII_15052
chr5	24235356	24236689	RNAPII_15053
chr5	24244360	24245279	RNAPII_15057
chr5	24271624	24273621	RNAPII_15058
chr5	24307006	24309137	RNAPII_15063
chr5	24323567	24323952	RNAPII_15064
chr5	24324191	24326591	RNAPII_15065
chr5	24336329	24337539	RNAPII_15067
chr5	24337732	24338059	RNAPII_15068
chr5	24338879	24340726	RNAPII_15069
chr5	24379659	24379997	RNAPII_15070
chr5	24380165	24388297	RNAPII_15071
chr5	24488521	24495206	RNAPII_15073
chr5	24657600	24663332	RNAPII_15076
chr5	24663426	24664671	RNAPII_15077
chr1	23459533	23468025	RNAPII_1508
chr5	24707017	24708447	RNAPII_15080
chr5	24711167	24712661	RNAPII_15082
chr5	24834576	24838562	RNAPII_15084
chr5	24839137	24840758	RNAPII_15085
chr5	24841088	24845968	RNAPII_15086
chr1	23493501	23493965	RNAPII_1509
chr5	24862143	24881332	RNAPII_15092
chr5	24936377	24939799	RNAPII_15098
chr5	24941290	24941966	RNAPII_15099
chr5	24943236	24943528	RNAPII_15100
chr5	24956560	24957834	RNAPII_15102
chr5	24968197	24973829	RNAPII_15103
chr5	24998971	25009924	RNAPII_15106
chr5	25020196	25021602	RNAPII_15107
chr5	25053410	25061670	RNAPII_15110
chr5	25115655	25120212	RNAPII_15115
chr5	25145797	25152463	RNAPII_15116
chr1	23498721	23499227	RNAPII_1512
chr5	25233488	25236385	RNAPII_15120
chr5	25252436	25254410	RNAPII_15123
chr5	25299300	25299837	RNAPII_15127
chr1	23506259	23515268	RNAPII_1513
chr5	25308065	25310784	RNAPII_15130
chr5	25331598	25339458	RNAPII_15131
chr5	25418052	25419126	RNAPII_15134
chr5	25440740	25449409	RNAPII_15138
chr5	25450492	25451025	RNAPII_15140
chr5	25555544	25558393	RNAPII_15142
chr5	25560209	25564823	RNAPII_15143
[truncated: 5,539 more rows]
