# Supplementary material for: Diurnal RNAPII-tethered chromatin interactions are associated with rhythmic gene expression in rice
Source: Genome Biol. 2022 Jan 6;23:7. doi: 10.1186/s13059-021-02594-7 (PMC8734370; doi:10.1186/s13059-021-02594-7)
Supplement: Supplementary file 4 — Additional file 4: Table S3. Summary of total RNA-seq libraries from the rice leaves. [file 13059_2021_2594_MOESM4_ESM.xlsx]

## Sheet: Sheet1
Table S3 Summary of total RNA-seq libraries from the rice leaves.
Time	Repeat	Raw data	Clean data	Uniquely mapped reads	Uniquely mapped rate	R
0:00/24:00	Rep 1	27752284	18159292	12070230	0.74949	0.95
	Rep 2	39776758	29804284	20578933	0.760145
04:00:00	Rep 1	31683640	21105956	14439766	0.763161	0.93
	Rep 2	53707542	34571794	23435715	0.758736
08:00:00	Rep 1	41225296	32815356	23710488	0.790736	0.92
	Rep 2	30941726	21379346	15319036	0.797887
12:00:00	Rep 1	32767226	20892638	14715031	0.788067	0.94
	Rep 2	37621106	28161428	20182578	0.790612
16:00:00	Rep 1	38499474	25417106	18200408	0.798494	0.95
	Rep 2	42381928	31405458	22374160	0.784538
20:00:00	Rep 1	22194216	18034512	12815568	0.775898	0.92
	Rep 2	31480136	23689606	16734653	0.776978
