# Supplementary material for: Diurnal RNAPII-tethered chromatin interactions are associated with rhythmic gene expression in rice
Source: Genome Biol. 2022 Jan 6;23:7. doi: 10.1186/s13059-021-02594-7 (PMC8734370; doi:10.1186/s13059-021-02594-7)
Supplement: Supplementary file 5 — Additional file 5: Table S4. Rhythmically expressed genes in rice leaves. [file 13059_2021_2594_MOESM5_ESM.xlsx]

## Sheet: Sheet1
Table S4 Rhythmically expressed genes in rice leaves.
Gene ID	Chr	start	end	phase	0	0	4	4	8	8	12	12	16	16	20	20	Annotation
MH01g0011000	chr1	40158	47347	10.7069	7.19401	7.26501	7.08363	7.86551	5.90209	7.98377	8.06015	8.5355	8.80981	7.93423	6.78013	8.13615	hypothetical protein OsJ_00013
MH01g0011100	chr1	45869	51247	9.09872	1.21763	0.837686	6.24932	5.97155	18.6495	14.6588	8.13805	9.73365	2.22622	1.10154	0.717354	0.532045	Chaperone protein dnaJ 20, chloroplastic
MH01g0011800	chr1	86450	87946	2.11563	26.1195	18.419	24.947	20.7402	5.02152	2.64695	4.47445	2.63696	5.32603	9.25644	23.4437	24.8734	Thylakoid lumenal 17.9 kDa protein, chloroplastic
MH01g0012000	chr1	94301	96381	9.93959	0.581632	1.57316	1.11926	0.832028	1.13788	1.59231	0.756064	1.21325	1.03396	0.835592	0.745739	0.998752	hypothetical protein OsJ_00020
MH01g0012800	chr1	130367	133029	5.82856	0.993097	1.42527	0.891374	1.47263	0.684198	0.668276	0.344536	0.411384	0.105955	0.397073	0.350505	0.338849	Probable peptide/nitrate transporter
MH01g0012900	chr1	138736	142429	21.0723	8.50598	8.0401	6.36959	6.91153	3.32793	2.91606	3.45165	3.09859	6.42416	6.46478	7.52393	11.4543	Probable 3-beta-hydroxysteroid-Delta(8),Delta(7)-isomerase
MH01g0013100	chr1	143290	150207	22.6704	0.86127	0.86722	0.309988	0.54247	0.249685	0.076254	0.117952	0.144398	0.677093	0.67301	0.867848	0.687212	hypothetical protein OsJ_00689
MH01g0013500	chr1	161828	166428	9.64205	12.7442	11.8371	11.3172	11.4955	12.0621	14.5568	15.7405	12.0152	15.1381	13.8965	11.7168	15.1543	E3 ubiquitin-protein ligase CHFR
MH01g0014300	chr1	200717	209073	9.23529	7.31975	6.429	11.4987	10.1143	8.33475	11.0512	10.4578	8.72516	7.69544	6.56543	5.3279	4.89417	Light-mediated development protein DET1
MH01g0014500	chr1	223105	227832	9.31379	0.18335	0	0	0.0953883	0.203357	0.231484	0.23845	0.117212	0.130397	0.157508	0	0.0697094	Omega-hydroxypalmitate O-feruloyl transferase
MH01g0015200	chr1	262170	265985	23.8076	14.2261	14.1374	7.32539	11.9431	3.71457	5.30573	4.9061	4.23379	7.47334	5.59748	10.9826	10.8709	Uncharacterized sugar kinase slr0537
MH01g0015600	chr1	280061	281122	14.4028	0.984853	1.28384	0.701995	0.25614	0.828034	1.52135	1.99111	4.00891	4.08489	1.98317	4.22328	2.75946	Isoflavone reductase homolog IRL
MH01g0015700	chr1	284354	284998	17.8044	1.92339	1.49671	1.17581	0.571543	0	0	0.713536	1.06839	6.44516	3.82083	3.46233	1.48094	hypothetical protein
MH01g0015800	chr1	285482	286360	9.60279	2.52132	0.542235	1.54057	0.843067	2.12487	2.27673	1.24818	2.54953	2.17681	1.86695	1.11529	1.79101	unknown protein
MH01g0015900	chr1	288458	324059	18.2112	1.78115	1.32341	1.22264	1.17305	0.321984	0.380563	1.00993	1.15196	3.31708	2.79463	2.34214	2.57466	Serine/threonine-protein kinase ATM
MH01g0016100	chr1	327372	333480	9.3371	57.3218	41.111	73.1296	61.273	130.094	126.24	125.411	100.73	52.0497	39.297	26.5939	30.4731	1-deoxy-D-xylulose 5-phosphate reductoisomerase, chloroplastic
MH01g0016500	chr1	344815	349705	22.5357	0.803434	1.25416	0.763089	0.789622	0.0491666	0.112627	0.15486	0.113742	0.539722	0.71364	0.809471	0.981138	Serine/threonine-protein kinase HT1
MH01g0017900	chr1	451106	459129	9.02931	8.25204	5.55578	11.3792	9.58919	10.8045	9.72032	10.8471	7.86081	8.88583	8.42609	8.2713	8.05819	Deoxynucleoside triphosphate triphosphohydrolase SAMHD1 homolog
MH01g0018300	chr1	477373	480905	0.946842	6.8753	6.90312	4.90962	5.88813	2.80034	3.26541	3.13904	3.35515	4.01025	4.114	7.37883	6.5428	Hypothetical protein
MH01g0018400	chr1	489799	496496	9.8082	0.0335402	0.0400813	0.172029	0.139631	0.424232	0.76164	0.611278	0.619213	0.422193	0.49244	0.0674567	0.101623	Phosphate transporter PHO1-1
MH01g0018700	chr1	506337	510694	17.3497	0.627788	0.524306	0.16769	0.142908	0.237727	0.0989922	0.559267	0.199887	0.919486	0.7391	0.63142	0.725156	Proline-rich receptor-like protein kinase PERK8
MH01g0018800	chr1	514523	524763	8.13109	0.313862	0.250052	0.357703	0.381056	0.65211	0.879825	0.302508	0.244208	0.148835	0.0796037	0.245527	0.105663	Phosphoenolpyruvate carboxylase 4
MH01g0029300	chr1	557626	568280	4.47425	0.022822	0.0681393	0.0585183	0.130627	0.0250593	0.0383782	0.0197988	0.0145157	0.016234	0.0260274	0.045811	0.034546	G-type lectin S-receptor-like serine/threonine-protein kinase SD2-5
MH01g0030100	chr1	585456	587765	1.13754	0.461502	0.6708	0.394539	0.377318	0	0	0.114347	0.0841335	0.140674	0.263875	0.666742	0.9008	Probable receptor-like protein kinase
MH01g0030800	chr1	606267	619214	7.89061	1.6671	1.50483	2.78932	3.00833	2.2436	2.38637	1.32303	2.48397	1.26151	1.37647	1.21309	2.20325	Probable receptor-like protein kinase
MH01g0031400	chr1	645229	647601	22.9886	2.18607	2.5797	1.2978	1.6113	0.603414	0.510867	0.526627	0.503503	1.51166	0.937149	1.34979	1.98133	Probable receptor-like protein kinase
MH01g0034900	chr1	786716	789016	1.71392	5.32861	4.78357	3.33323	4.93621	1.50765	2.29627	1.3525	1.86572	2.40337	2.48928	4.79659	6.51068	Probable receptor-like protein kinase
MH01g0035200	chr1	794260	794844	21.8191	1.27031	0.57796	0.815586	0.660518	0	0	0.274798	0	0.677123	0.369015	1.0083	2.69769	Probable receptor-like protein kinase
MH01g0035500	chr1	814020	824749	10.3341	2.86466	3.08264	4.16903	3.46459	3.16103	3.45038	4.11947	2.95531	5.69088	5.37244	3.31721	3.14541	Probable ATP-dependent RNA helicase DHX36
MH01g0036100	chr1	873849	877066	24.2271	2.73478	2.91173	0.794862	1.67902	0.633535	0.690161	0.569243	0.418444	0.583545	0.593778	1.2145	1.86687	Glycosyltransferase-like domain-containing protein 2
MH01g0036500	chr1	907122	911524	16.4257	0.705813	1.15198	0.548541	0.467377	0.318962	0.215936	0.779028	0.859654	1.55165	1.24725	0.84331	0.925293	unnamed protein product
MH01g0037300	chr1	968621	978467	21.0552	19.0063	15.1411	15.6373	12.3008	5.2994	4.46423	6.5926	6.27992	16.3702	12.7909	20.3964	21.6901	Leucine--tRNA ligase
MH01g0037500	chr1	981792	986610	9.37048	8.88279	6.07032	16.5157	15.7442	31.7295	33.4761	31.519	25.4434	14.3971	12.8458	6.83479	4.3231	Hypothetical protein
MH01g0037700	chr1	988998	992866	1.81052	6.61861	7.57053	5.47711	6.65438	3.82028	2.84419	3.21533	2.71884	4.41049	4.0238	6.76389	5.44841	hypothetical protein OsI_00176
MH01g0038000	chr1	1005155	1008463	3.18472	7.00049	8.31904	5.91627	9.08506	3.28071	4.14369	3.88239	3.51432	4.95136	3.38136	7.46038	6.9012	Methyltransferase-like protein 10
MH01g0038500	chr1	1045979	1052158	19.8621	12.2235	9.79135	6.85764	9.50642	3.90286	3.80291	6.90133	5.23931	8.46747	7.53402	10.2973	11.7895	ABC transporter G family member 7
MH01g0038800	chr1	1071858	1073014	0.996816	1.98966	1.84057	1.17814	1.11458	0.171292	0.386813	0	0.0982878	0.108828	0	1.41482	2.68791	E3 ubiquitin-protein ligase SINA-like 10
MH01g0040400	chr1	1161742	1162323	20.6428	75.2165	94.7657	42.47	61.7436	11.9364	13.7863	44.5888	39.128	53.9123	60.6313	116.24	113.471	Bowman-Birk type bran trypsin inhibitor
MH01g0042000	chr1	1244959	1251318	9.09486	6.31057	6.50177	7.36059	7.73177	4.78222	6.52152	5.84986	5.62935	7.43643	6.15956	4.93491	5.79694	Probable ubiquitin-conjugating enzyme E2 23
MH01g0042200	chr1	1260615	1273357	10.9714	2.75169	2.86657	2.4792	2.86352	6.46467	7.59919	9.74104	8.31034	6.71822	4.75396	2.61907	2.02832	Spore coat protein A
MH01g0043700	chr1	1341270	1345053	20.6242	0.350824	0.672059	0.179956	0.401558	0.116365	0.23615	0.304225	0.268702	0.798456	0.642068	0.781125	0.745853	Putative receptor-like protein kinase
MH01g0044100	chr1	1356994	1362931	2.8539	0.582733	0.984681	0.848072	1.02061	0.0722094	0.55535	0.226727	0.208517	0.469512	0.261601	0.613757	0.527684	Mannose-6-phosphate isomerase 1
MH01g0044600	chr1	1394853	1399443	14.548	3.91724	6.14665	1.74152	3.91299	3.72914	2.76898	5.02709	4.90342	11.1997	7.5764	4.20846	4.58298	Transmembrane protein 214-B
MH01g0044900	chr1	1405666	1413840	13.1651	11.2232	6.73236	8.77368	8.25699	11.3177	14.281	32.2995	28.029	40.7229	32.7943	12.834	12.7314	Synaptotagmin-4;Synaptotagmin-5
MH01g0045800	chr1	1484403	1487560	11.8678	0.151264	0.688454	0.266374	0.7551	2.78958	1.66911	8.3781	9.79439	1.79533	2.86738	0.0766184	1.27095	hypothetical protein OsI_00248
MH01g0045900	chr1	1501071	1506426	15.8123	0.45635	0.389493	0.0557226	0	0.107528	0	1.14535	1.32639	3.04361	4.36431	1.01593	0.69124	Alpha-xylosidase 1
MH01g0046800	chr1	1556034	1560072	20.4534	2.5557	2.22526	1.20208	1.39597	0.569931	0.107612	1.10756	1.14672	2.09	1.1736	2.35186	2.14293	Probable signal peptidase complex subunit 3
MH01g0047600	chr1	1603796	1604599	19.9999	0.404905	0.854396	0.346406	0.631787	0	0	0	0.391476	0.719675	0.233523	0	0.465331	Zinc finger protein 6
MH01g0049000	chr1	1660418	1663564	9.90108	0	0.0297828	0	0	0.0549447	0.0832302	0.172984	0	0.0351897	0	0	0	Probable leucine-rich repeat receptor-like protein kinase
MH01g0049300	chr1	1680888	1686353	2.79469	10.5407	9.71455	7.30862	9.82644	3.56694	5.70522	3.79516	2.55041	5.51745	5.04765	6.90711	9.23639	Plastidic glucose transporter 4
MH01g0049800	chr1	1716865	1721041	17.7768	6.2505	4.33541	2.46107	2.39614	0.865369	0.553703	4.63525	3.36255	8.65683	10.0737	7.257	6.06225	Delta(7)-sterol-C5(6)-desaturase
MH01g0051200	chr1	1786592	1816500	16.05	3.01957	2.66203	1.41318	1.45871	1.08874	1.27857	2.54949	2.99316	5.28425	4.60802	3.2166	3.39869	Probable serine/threonine-protein kinase
MH01g0051300	chr1	1812801	1827352	17.0165	0.41026	0.367472	0.29221	0.308352	0.112619	0.0958202	0.237276	0.0869806	0.372895	0.415895	0.297381	0.672767	Probable receptor-like protein kinase
MH01g0052100	chr1	1858433	1861082	20.8842	0.409222	0.20985	0.0999516	0.334581	0	0	0.0507003	0.0745616	0.249481	0.167052	0	0.399176	hypothetical protein OsI_00300
MH01g0052500	chr1	1875764	1876152	20.2939	0	0	0	1.45987	0	0	0	0	0	0	0	0	hypothetical protein OsI_00304
MH01g0054700	chr1	1953118	1956352	9.94334	0.393662	0.141759	0.539657	0.602789	1.62325	1.06455	2.07494	1.09991	0.682551	1.00342	0.0508849	0.306062	hypothetical protein OsI_00308
MH01g0054800	chr1	1957362	1960217	19.4996	0.317734	0.383016	0.152285	0.13566	0.0493562	0.0749362	0.231649	0.227699	0.444401	0.199056	0.441128	0.422838	hypothetical protein OsI_00309;unnamed protein product
MH01g0055400	chr1	1977378	1981248	17.549	3.80231	4.50223	2.77299	3.26713	1.57319	1.52547	2.36024	3.19782	6.7491	6.0118	4.2246	4.22774	hypothetical protein OsI_00313
MH01g0056100	chr1	2028821	2030013	17.6153	6.47799	10.5907	4.40226	5.70075	2.86332	1.56092	5.26106	6.45598	11.7885	8.22045	6.57129	8.71813	60S ribosomal protein L26-1
MH01g0056600	chr1	2097694	2111354	3.1386	9.7819	11.7622	8.53891	11.4717	6.02083	5.61616	5.1622	3.59582	7.06801	5.73589	8.30146	7.92824	Vacuolar protein sorting-associated protein 4B
MH01g0056900	chr1	2127748	2133814	20.1212	3.95112	4.22519	3.56197	3.10476	1.25436	0.829384	1.35426	1.20526	4.41391	4.01638	4.83678	4.53721	UPF0420 protein
MH01g0057000	chr1	2132802	2140210	13.1169	2.67016	1.73519	1.98826	2.12617	1.87978	1.1575	3.04607	2.74846	3.61069	3.01841	2.39088	2.81231	Protein DAMAGED DNA-BINDING 2
MH01g0057100	chr1	2143496	2148872	16.5699	0.642211	1.53536	0.651881	0.772728	0.574393	0.776423	1.07929	0.715738	1.79865	1.30603	1.37386	1.03409	hypothetical protein OsI_00338
MH01g0057400	chr1	2156936	2160904	9.00115	60.9836	42.2397	91.8301	89.164	76.6676	142.463	66.766	83.2684	29.7785	50.4131	35.9216	20.8863	GDP-mannose-dependent alpha-mannosyltransferase
MH01g0057500	chr1	2163325	2166464	8.10176	1.52475	1.55933	2.28091	2.37921	3.05244	2.4051	1.65288	1.78332	0.948389	0.839389	1.156	1.10918	Transcription factor DIVARICATA
MH01g0057600	chr1	2173945	2180261	0.921242	4.09259	4.29156	2.31721	3.2632	1.72926	0.983621	0.691463	1.11809	3.06215	1.88268	4.71947	5.56278	Peptide transporter PTR1
MH01g0057900	chr1	2230264	2233988	11.4349	4.19039	3.27701	2.48094	2.90604	2.82406	3.60033	4.42227	3.15807	4.98626	4.25704	2.86725	4.07435	Mitochondrial substrate carrier family protein B
MH01g0058100	chr1	2237820	2240531	17.5163	0.728646	1.02058	0.207702	0.379052	0	0.30678	0.526314	0.778058	5.35431	3.83244	1.48838	2.03566	Uncharacterized protein, mitochondrial
MH01g0058600	chr1	2256366	2260767	19.1908	8.79485	11.2638	3.56201	4.67185	0.0513463	0.0779216	1.04344	1.36129	20.2128	22.3755	15.333	14.4319	Uncharacterized protein, mitochondrial
MH01g0060800	chr1	2390717	2395365	12.8797	4.20154	5.23065	4.65955	4.90383	3.69649	4.15544	4.97342	5.21328	7.51136	6.58641	3.66892	5.29778	Protein IWS1 homolog A
MH01g0061100	chr1	2403118	2407386	8.12366	0.132355	0.0527479	0.388596	0.573903	0.704296	1.00193	0.481893	0.38145	0.125528	0.0503813	0.116747	0.167203	Inactive rhomboid protein 1
MH01g0061700	chr1	2423021	2426580	18.7077	2.05651	2.92298	0.659288	1.17028	0.354966	0.811038	1.39331	1.31202	4.89084	4.07835	3.05375	3.31682	hypothetical protein OsI_00387
MH01g0063200	chr1	2514895	2527814	11.6567	0.530216	0.316599	0.415413	0.344865	0.448728	0.390083	0.881633	0.421526	0.72289	0.428301	0.266044	0.317679	Putative AC transposase
MH01g0063800	chr1	2553135	2553596	17.9851	3.26552	3.42311	1.99833	2.9098	3.00869	0	4.43452	3.06681	8.94856	4.92474	3.5498	5.45912	Histone H2B.4
MH01g0064000	chr1	2559726	2561668	9.61123	68.1809	46.0275	65.6119	48.1376	101.795	87.7411	112.112	80.6993	102.362	79.0453	61.9728	50.255	Metallothionein-like protein 2A
MH01g0064100	chr1	2565561	2571504	9.86953	2.78416	2.5333	5.5779	3.976	7.2964	8.7494	9.95483	7.63354	4.93142	4.21105	2.13676	1.65183	Hypothetical protein
MH01g0065100	chr1	2626377	2629854	13.8958	7.38973	5.65809	4.94239	5.12054	4.21965	4.0745	9.57081	5.45249	10.7107	9.76946	3.65907	5.20744	Hypothetical protein;hypothetical protein OsJ_00395
MH01g0065200	chr1	2630734	2635405	13.2914	56.3314	46.2796	51.6496	43.1912	34.7441	43.3841	83.3487	64.0182	101.653	80.8808	55.8864	52.9826	Inner membrane protein ALBINO3, chloroplastic
MH01g0065300	chr1	2636842	2642755	14.5199	0.2	0.1495	0.384673	0.234136	0.55119	0.504693	3.68613	2.64485	9.06873	5.56922	1.21016	0.644511	Gamma-glutamyltranspeptidase 3
MH01g0065400	chr1	2651461	2656178	7.8118	2.71454	1.92452	4.09182	3.86528	3.5943	3.78677	1.85838	1.96075	1.01614	1.55265	3.10947	2.16978	unnamed protein product
MH01g0065900	chr1	2674472	2678160	24.1147	1.69763	4.42465	0.740975	1.46592	0.15895	0.303761	0.156657	0.0919845	0.513842	0.535956	0.908416	1.88798	Probable LRR receptor-like serine/threonine-protein kinase
MH01g0066400	chr1	2688084	2692818	21.2759	0.417985	0.565899	0.333447	0.521979	0.398058	0.42177	0.773546	0.443257	0.614464	0.524529	0.727802	0.843901	Probable LRR receptor-like serine/threonine-protein kinase
MH01g0067900	chr1	2740521	2741498	15.6349	20.9051	18.1504	15.9983	18.0691	12.2335	12.5804	20.9746	26.8584	36.7702	56.4045	35.7058	26.1717	Histone H2B.5
MH01g0070100	chr1	2840268	2845323	12.0147	1.22524	0.878162	1.25666	1.34842	0.658131	0.968357	2.63891	2.35606	2.07451	1.98781	0.658944	0.922956	Receptor-like protein kinase HERK 1
MH01g0071500	chr1	2886265	2892173	1.83022	3.20848	3.05634	2.28116	2.6884	1.16467	0.742975	1.45074	1.19619	1.74506	1.24255	2.00232	2.37073	Importin subunit alpha-2
MH01g0071700	chr1	2893275	2897231	7.999	0.772329	0.488901	1.6699	1.18191	1.70167	1.6049	0.945722	0.926213	0.710916	0.5448	0.616582	0.792061	Serine carboxypeptidase 2
MH01g0071800	chr1	2900800	2902037	9.02916	2.93877	2.50503	2.23689	4.24529	5.0228	5.80603	4.44788	2.62713	3.94699	1.3161	1.85187	1.75173	Protein PHLOEM PROTEIN 2-LIKE A1
MH01g0072600	chr1	2943214	2945364	17.3627	2.08107	1.70254	1.2454	1.6602	0.805218	0.700404	2.10543	1.41674	3.60164	3.09442	2.10588	2.4754	Hypothetical protein
MH01g0073800	chr1	2981976	2987972	8.97261	8.16738	6.7411	9.26913	7.94139	6.26157	7.23485	6.52347	6.28259	7.41654	6.39985	5.86437	6.19528	RING finger protein 44;unnamed protein product
MH01g0073900	chr1	2990829	2996708	0.782296	10.725	11.4998	5.99424	8.1161	1.60836	1.03693	0.753406	1.91899	5.63995	5.13883	10.2922	10.5858	Acyl-coenzyme A oxidase 4, peroxisomal
MH01g0074700	chr1	3021747	3025340	13.9507	0	0	0	0	0	0	0.0905047	0.0997728	0.259776	0.0894207	0	0.237408	Receptor-like protein 12
MH01g0074900	chr1	3036128	3040550	5.60913	2.8254	2.69145	3.18953	3.79812	1.95722	2.32562	1.70968	1.66184	1.51408	1.49872	1.11433	2.34295	Leucine-rich repeat receptor-like serine/threonine-protein kinase BAM1;LRR receptor-like serine/threonine-protein kinase GSO2;Receptor-like protein 12
MH01g0077100	chr1	3130000	3143901	9.09963	3.67012	4.6616	4.06821	4.29474	3.22333	3.6602	3.18797	3.299	3.69241	3.77445	2.88951	4.23726	Golgi to ER traffic protein 4 homolog
MH01g0077200	chr1	3133441	3136673	9.31625	18.3532	13.8479	35.3679	26.053	37.9214	39.8023	40.4952	32.9025	22.4021	23.3433	15.4947	12.7197	Probable protein phosphatase 2C 1
MH01g0077900	chr1	3187411	3191740	10.9574	0.492921	0.491403	0.936388	0.797894	2.14485	2.16541	2.47003	2.4093	1.01284	1.12657	0.442234	0.747756	HORMA domain-containing protein 1
MH01g0079000	chr1	3244427	3246537	0.976164	1.71941	1.2892	0.827015	1.34173	0.24347	0.814233	0.0931543	0.61901	0.764224	0.677662	0.656886	0.736214	Protein synthesis inhibitor II
MH01g0079100	chr1	3246819	3252036	8.13229	6.12697	7.48287	13.2793	16.0812	15.4968	16.8186	9.20207	9.31568	5.00905	3.49012	2.88951	2.43934	Uncharacterized membrane protein
MH01g0079400	chr1	3267814	3272169	7.4228	0.637688	0.82923	1.21129	1.22777	0.902127	0.786091	0.660263	0.563706	0.695746	0.353708	0.681388	0.469459	Serine/threonine-protein phosphatase 7 long form homolog
MH01g0079700	chr1	3279667	3284907	9.11028	17.0155	13.2385	23.0138	21.302	45.694	42.3499	32.4314	23.361	21.1081	16.6104	10.7356	9.05121	hypothetical protein OsI_00556
MH01g0079800	chr1	3289109	3292414	7.82461	5.91265	4.52149	7.994	8.6294	9.20562	9.36126	3.03175	3.17215	2.53224	2.16037	2.58758	2.00789	Thioredoxin H4-1
MH01g0080100	chr1	3306217	3311124	8.12164	3.46661	3.68677	3.32616	3.74492	3.2954	3.43709	3.03667	2.64905	2.93747	2.28897	2.68997	2.85466	Autophagy-related protein 18d
MH01g0081100	chr1	3364564	3375971	1.45013	5.86854	5.71035	5.39279	5.10365	2.64894	2.87279	2.91593	3.03272	5.21312	3.92887	5.39674	4.96455	Focadhesin
MH01g0081600	chr1	3400769	3405280	3.96619	2.94883	3.56186	2.23199	3.19387	2.0089	1.94737	2.0197	1.46229	2.3105	2.31228	2.36487	2.71956	hypothetical protein OsI_00570
MH01g0081900	chr1	3415437	3419230	8.17424	4.4205	4.37782	6.52679	6.64454	10.1812	6.30939	5.15098	3.04371	3.74768	2.65163	1.30463	1.08303	Galactinol--sucrose galactosyltransferase
MH01g0082300	chr1	3458990	3463768	9.40653	12.7017	9.06592	9.69408	10.3214	14.6401	13.2556	13.4682	12.2926	16.9461	11.0711	11.8656	10.0665	Universal stress protein MJ0531
MH01g0083200	chr1	3508569	3511903	8.22764	1.72426	1.59332	5.5581	4.62279	11.9877	15.0802	7.12719	4.93281	0.660221	0.533104	0.678678	1.51705	unnamed protein product
MH01g0083700	chr1	3533068	3535597	0.161299	7.23248	8.99686	4.42303	6.80454	2.57817	3.78269	2.08558	2.46795	4.65035	5.01089	6.59303	9.05937	hypothetical protein OsI_00587
MH01g0084000	chr1	3548384	3549494	10.0435	2.28202	1.8546	1.60721	2.51386	3.89529	3.95697	2.79218	3.35733	2.38639	1.85004	1.23672	1.945	hypothetical protein OsI_00591
MH01g0084200	chr1	3553468	3554643	10.1907	6.25411	4.55156	14.1873	9.1055	19.8927	23.2382	29.2241	17.6807	17.3354	12.7134	7.27428	4.82803	DCC family protein, chloroplastic
MH01g0085700	chr1	3642167	3642502	9.04771	0.891698	2.22618	6.89176	4.1685	6.62307	4.55613	3.83979	4.22399	2.53415	2.679	0	0.714444	Uncharacterized protein
MH01g0086400	chr1	3669785	3679087	8.19213	3.97664	3.28535	3.79905	3.95566	4.29093	4.68875	3.41556	2.75576	2.46807	1.78031	2.98228	2.54041	Acyl-protein thioesterase 2
MH01g0086500	chr1	3680930	3681346	23.8564	20.8264	30.7863	7.23723	12.5783	0	0.477112	0.97204	0	1.59935	3.32082	18.0385	25.1926	Hypothetical protein
MH01g0086600	chr1	3684837	3690407	17.9136	0.331117	0.397292	0	0.172256	0	0	0.287034	0.282625	0.863402	1.07585	0.337512	0.672265	Homeobox protein Wariai
MH01g0087700	chr1	3748849	3752184	9.49708	0	0	0	0	0.100928	0.0770541	0.0794592	0.0583668	0.0325806	0.0784717	0	0	unknown protein
MH01g0088400	chr1	3813974	3816616	9.9268	0.891549	0.752775	4.66246	2.75596	19.0563	21.2194	15.4194	10.43	6.1548	6.44157	0.476198	0.636356	Gibberellin 3-beta-dioxygenase 2-3
MH01g0088900	chr1	3870853	3877389	8.91713	0.738948	1.0368	1.68408	1.22324	1.53907	0.977991	1.06795	1.17804	0.776479	0.368805	0.619842	0.798148	Transmembrane protein 19
MH01g0089100	chr1	3879717	3882549	7.84882	2.60792	1.88973	8.91819	8.14109	6.63789	6.69832	4.10648	4.86165	0.87861	0.43172	0.694385	0.156312	Serine/threonine protein phosphatase 2A 57 kDa regulatory subunit B' iota isoform
MH01g0089200	chr1	3884511	3887624	6.84584	1.20927	1.90852	3.10283	3.30243	3.7208	2.41947	0.261975	0.582356	0.537418	0.521373	1.24165	0.577032	Auxin-responsive protein IAA1
MH01g0089400	chr1	3902055	3906081	1.23525	1.15685	1.2313	1.09649	1.00866	0.369169	0.53864	0.41651	0.408189	0.594984	0.426796	0.619259	0.828629	E3 ubiquitin-protein ligase
MH01g0090100	chr1	3953249	3961128	8.18918	6.64154	6.34043	7.98964	7.45744	6.22714	5.71643	6.46924	5.13362	6.59497	4.73666	4.90131	5.68588	Histone-lysine N-methyltransferase ATX2
MH01g0090200	chr1	3963731	3964974	9.48824	0.480044	0.0720349	10.7759	2.43483	13.2325	20.1097	19.3486	11.4553	1.9629	1.7902	0.980317	0	UDP-glycosyltransferase 75D1
MH01g0090400	chr1	3978115	3987495	9.69214	2.21682	0.553599	26.9309	15.4788	41.8575	57.2272	55.3373	46.7757	4.20419	3.18294	1.40686	0.491666	Probable serine incorporator
MH01g0090700	chr1	4014818	4019670	0.641955	54.9863	52.3964	35.0495	33.1257	2.99686	2.5878	2.48696	2.97611	27.9046	29.4027	60.9688	66.7187	MAR-binding filament-like protein 1-1
MH01g0091100	chr1	4041557	4051417	19.6204	0.896593	0.912646	0.539294	0.293735	0.164329	0.335105	0.576113	0.486156	1.22827	0.738971	1.2688	1.30784	DNA mismatch repair protein MSH7
MH01g0091500	chr1	4079586	4083070	16.0276	2.03465	2.04482	1.18037	1.09639	0.602784	0.794875	2.0164	1.53083	2.63579	2.11988	1.61866	2.0418	hypothetical protein OsI_00656
MH01g0092600	chr1	4130254	4133860	20.9434	1.70126	2.04952	0.722949	0.868941	0.439458	0.321647	0.733198	0.36384	1.36257	0.822936	1.82813	1.2573	TSL-kinase interacting protein 1
MH01g0092700	chr1	4134082	4136428	4.85437	1.52994	1.52907	1.3082	1.06125	1.01967	0.772753	0.0884236	0.326269	0.145072	0.467614	0.311434	0.465671	hypothetical protein OsI_00662
MH01g0092800	chr1	4136779	4145967	15.7532	1.87571	2.94368	0.611397	0.448533	2.61651	1.82213	58.5432	61.5732	117.794	121.748	69.3276	77.6214	Protein GIGANTEA
MH01g0093100	chr1	4197809	4202375	17.6833	1.67533	1.83172	0.790168	0.781489	0	0.242996	0.350675	0.55258	2.79407	2.70469	2.09164	1.78967	Probable U3 small nucleolar RNA-associated protein 7
MH01g0093500	chr1	4222829	4227271	9.05973	1.41266	0.88749	1.4605	1.26119	1.80382	2.28411	1.5385	0.96724	1.41296	1.36657	1.73927	0.972345	60S ribosomal protein L18a-1;Hypothetical protein;PREDICTED
MH01g0093700	chr1	4234413	4238474	20.762	11.8113	14.3415	9.8668	12.5011	4.02804	3.29366	5.09207	4.4362	8.16063	5.40327	7.64682	8.5054	Putative F-box protein
MH01g0094200	chr1	4251825	4256290	19.2358	6.92697	6.82564	2.68713	3.63434	0.160616	0.146899	1.50406	2.25711	19.1381	18.5539	13.6388	14.0436	DEAD-box ATP-dependent RNA helicase 39
MH01g0094400	chr1	4260884	4265067	5.76807	1.82278	1.77243	1.60841	1.90592	1.2833	1.46532	0.862194	0.684683	1.31271	0.806878	0.832774	1.26302	Phosducin-like protein 3
MH01g0094600	chr1	4265102	4271937	2.56083	17.9869	18.8788	14.8776	19.9832	8.63684	9.21453	9.46247	10.0816	14.4854	12.4534	12.1081	15.79	FACT complex subunit SSRP1-A
MH01g0094800	chr1	4279632	4285637	14.5008	10.2799	8.58872	5.84339	6.75474	4.0908	4.05626	13.6035	11.9913	19.2971	13.29	11.5487	10.4487	Glutamine--tRNA ligase
MH01g0095300	chr1	4320407	4322903	1.3018	0.262301	0.11774	0	0.204707	0	0.0551719	0	0	0	0	0	0.0995498	Probable WRKY transcription factor 72
MH01g0095900	chr1	4348671	4351975	12.9354	3.23531	3.37956	1.89687	2.06789	3.69127	4.43481	8.97607	10.1055	8.80918	10.959	3.28729	3.09287	Protein TWIN LOV 1
MH01g0096400	chr1	4375741	4385885	9.62336	2.67428	2.99815	4.39097	2.82656	2.71094	3.53836	3.18152	3.01753	4.00942	3.44705	1.73142	2.04149	Serine/threonine-protein kinase CBK1
MH01g0096900	chr1	4436266	4441355	9.11081	2.80312	1.34316	1.98573	2.00005	2.43863	2.49372	1.94446	1.73929	1.70881	1.87919	1.70516	1.46044	Zinc finger CCCH domain-containing protein 17
MH01g0097200	chr1	4462680	4466961	15.3099	3.94238	3.64077	1.54488	1.53831	1.31903	1.86623	8.47469	3.77775	9.5214	7.28649	7.33042	5.30511	Transcription factor MYB1R1
MH01g0097300	chr1	4474729	4479704	4.89861	39.6862	31.9659	101.397	105.997	27.9894	26.8613	10.4624	2.63782	4.60109	2.7276	11.7337	11.0445	Probable iron/ascorbate oxidoreductase DDB_G0283291
MH01g0097400	chr1	4479740	4485746	7.99894	2.118	2.41936	4.42969	4.65293	5.24707	5.82469	2.20477	2.87624	1.29781	0.927552	1.4262	1.5678	hypothetical protein OsJ_00689;Integrator complex subunit 7
MH01g0097500	chr1	4486855	4492628	8.73877	8.47682	6.85876	33.0258	34.783	74.4651	66.6011	22.0768	22.2261	7.16988	7.88168	4.65445	2.64489	NADP-dependent malic enzyme, chloroplastic
MH01g0097900	chr1	4511527	4517653	20.4137	7.8705	6.52945	5.32424	4.67964	0.57512	0.655114	1.12485	1.76862	5.16691	6.041	7.54959	8.08634	Fibronectin type 3 and ankyrin repeat domains protein 1
MH01g0098200	chr1	4536703	4539227	19.5373	2.13311	3.67504	1.27098	2.3878	0.392754	0.652606	0.784789	1.19597	2.43665	2.06955	2.09138	2.79651	hypothetical protein OsI_00717
MH01g0098300	chr1	4540673	4543027	16.478	17.8565	17.5364	10.5009	17.4923	3.52388	2.56583	22.355	19.0376	35.001	28.3766	30.7704	23.3734	Clavaminate synthase-like protein
MH01g0098800	chr1	4583657	4586480	16.5722	4.63445	3.8887	1.25363	2.22328	0.667113	0.886727	2.9203	3.39097	7.61857	7.25821	4.61634	3.72174	60S acidic ribosomal protein P2A;Hypothetical protein
MH01g0098900	chr1	4591165	4593068	20.1657	76.7879	44.3717	27.1229	18.2967	10.5305	7.28828	19.8431	33.4897	98.6017	83.2804	141.576	117.693	Stem 28 kDa glycoprotein
MH01g0109200	chr1	4627538	4636253	25.7426	2.44977	2.106	1.27967	1.6996	0.553225	0.613018	0.763765	0.565945	0.474426	0.595334	1.48882	1.10101	Cytochrome P450 90D2
MH01g0109300	chr1	4638322	4643227	15.2701	4.79621	4.09331	2.38102	4.01589	2.65382	1.57687	4.32563	3.75787	5.80987	4.15299	4.25083	4.63089	DEAD-box ATP-dependent RNA helicase 20
MH01g0110200	chr1	4685607	4688357	8.10804	2.01947	1.70511	3.45369	3.90453	3.31681	4.7441	2.56935	2.54303	1.20472	1.68225	1.36826	1.5538	Hypothetical protein
MH01g0110500	chr1	4707210	4744190	22.4085	0.515324	0.427272	0.231618	0.291971	0.233323	0.11952	0.217977	0.184346	0.426071	0.286481	0.407107	0.453177	Probable RNA-dependent RNA polymerase 4
MH01g0110600	chr1	4749144	4756491	12.7918	9.44024	10.067	9.05775	11.008	6.64299	7.16029	12.0255	10.7307	14.1405	11.741	11.2095	11.6795	Casein kinase I homolog 2
MH01g0111000	chr1	4785725	4787207	9.1621	4.47999	3.48545	14.0997	13.4883	32.9493	51.1081	16.6932	32.4264	7.59236	5.46022	0.969002	1.66745	Lachrymatory-factor synthase
MH01g0111600	chr1	4806793	4811550	7.8524	1.64434	1.45406	8.20477	6.13145	6.63101	9.57239	3.61608	2.52203	0.829735	0.552634	0.261023	0.194757	Monoglyceride lipase
MH01g0111900	chr1	4819098	4820163	8.11209	0.564844	0.084856	0.96616	1.02839	1.65653	1.30837	0.367134	0.0906049	0.100413	0	0	0	hypothetical protein
MH01g0112200	chr1	4823987	4830903	16.2681	3.31725	4.34566	1.4571	1.97471	0.352487	1.03833	5.70174	4.19489	10.2969	8.88046	4.29986	5.94653	Phosphoribosylaminoimidazole carboxylase, chloroplastic
MH01g0112300	chr1	4831322	4835278	12.658	3.45042	4.48102	3.09055	3.2164	2.90115	2.69179	4.34812	4.01953	5.1662	3.43737	3.868	3.65809	Autophagy-related protein 3
MH01g0112800	chr1	4860615	4864131	18.608	1.53533	1.63916	0.329603	0.863734	0.244233	0.372389	0.812044	0.791802	3.28825	2.94935	2.24626	2.9618	Nucleoporin NUP53
MH01g0113200	chr1	4895156	4896441	11.5964	1862.43	1338.01	1789.26	1760.39	3510.51	3580.38	6755.59	5539.16	4313.75	3373.18	2460.74	2042.32	Metallothionein-like protein 3A
MH01g0113600	chr1	4927039	4931596	9.62206	13.1925	9.57526	17.8273	16.9347	43.489	46.3124	51.2881	39.9128	17.1104	12.599	7.6862	7.75038	Serine/threonine-protein kinase HT1
MH01g0115200	chr1	5010097	5028777	8.31773	1.82991	2.38028	1.73545	1.96955	1.65201	1.51759	1.50049	1.61059	2.06839	1.52967	1.88766	1.82162	Aquaporin NIP1-2
MH01g0115600	chr1	5065108	5067014	17.4109	1.17126	3.43348	0	0.295739	0	0	1.26743	2.82517	8.55894	10.3259	5.71583	2.715	Probable salt tolerance-like protein
MH01g0115900	chr1	5094907	5097840	5.72545	6.45743	7.02864	5.6064	8.1143	3.64021	5.18484	2.8422	1.84281	1.76628	1.13846	2.6277	2.94765	BES1/BZR1 homolog protein 4
MH01g0116100	chr1	5100891	5105222	17.5773	0.306747	0.779665	0.197138	0.468652	0.170121	0.29958	0.37518	0.405849	0.760315	0.824652	0.337008	0.639116	hypothetical protein OsI_00808
MH01g0116200	chr1	5111171	5112178	24.3222	4.08634	7.37063	1.165	2.12562	0.423354	0.764991	0.131149	0.388723	0.107616	0.174008	4.81752	1.38661	hypothetical protein OsI_00809
MH01g0116500	chr1	5123050	5133628	8.78791	0.808758	0.54922	1.76569	1.36015	3.57908	3.00342	1.43425	1.05972	0.541451	0.640671	0.255964	0.550015	unnamed protein product
MH01g0116700	chr1	5145682	5151061	1.29935	2.58212	1.86774	1.99759	1.5269	0.453848	0.888648	0.814316	0.71998	1.88899	1.07844	3.1561	2.29687	DNA polymerase delta subunit 3
MH01g0117700	chr1	5197828	5201795	19.7126	3.21335	2.92817	1.88656	2.27998	0.553194	0.84615	1.23887	1.83868	5.61033	5.40774	3.29583	5.11308	Pentatricopeptide repeat-containing protein, chloroplastic
MH01g0117800	chr1	5201916	5203247	4.59373	26.4842	20.6319	30.2131	24.5315	11.9943	13.8265	8.55016	9.722	7.98151	5.3774	16.0635	12.5256	hypothetical protein OsI_00824
MH01g0117900	chr1	5203781	5206161	17.9448	8.10431	8.00223	5.44603	5.34495	2.91184	1.95047	4.13869	4.36538	13.0692	8.06653	9.49911	6.8474	60S ribosomal protein L11
MH01g0118100	chr1	5206835	5212296	21.4429	2.77548	2.58469	1.63294	2.40066	0.991374	1.30348	1.2194	1.23922	2.33316	1.81025	2.9009	2.81247	Shaggy-related protein kinase iota
MH01g0118700	chr1	5240252	5242703	7.9806	7.06807	3.43681	31.1159	24.2859	56.7563	56.2535	11.4573	14.2283	1.23607	0.731439	2.06649	4.28252	CBL-interacting protein kinase 5
MH01g0118800	chr1	5246102	5249918	4.28612	0.291309	0.125032	0.446779	0.516672	0.133776	0.204192	0	0.061878	0.0743486	0.0298542	0.210906	0.198174	Probable LRR receptor-like serine/threonine-protein kinase
MH01g0119200	chr1	5264788	5267301	8.06704	0.687076	0.632206	2.53009	2.00742	1.36975	1.91172	0.595903	0.875951	1.01498	1.08701	1.06653	0.641324	Peptide-N4-(N-acetyl-beta-glucosaminyl)asparagine amidase A
MH01g0119900	chr1	5326999	5333945	6.38587	7.16777	7.8156	6.45632	7.52605	4.96545	4.40583	4.90729	3.64151	5.64723	3.7412	4.81462	5.67182	SCAR-like protein 2
MH01g0120200	chr1	5353946	5359403	17.5522	2.06786	2.03396	1.35909	1.76988	0.749992	0.651966	1.91588	1.55972	3.83319	3.12884	3.4016	2.19784	Dol-P-Man
MH01g0120500	chr1	5364167	5375823	19.3863	1.24166	1.2354	0.200431	0.909268	0.30275	0.328798	0.37571	0.648781	2.52838	1.78292	1.18825	1.43373	14-3-3-like protein GF14-G
MH01g0120600	chr1	5375641	5380978	17.5572	2.89036	2.69053	0.991088	1.99153	1.48335	1.61422	2.24068	1.68672	3.36679	3.78914	3.69899	2.6018	Polyadenylate-binding protein 1;Splicing regulatory glutamine/lysine-rich protein 1
MH01g0121700	chr1	5454417	5456093	9.50628	13.3211	14.4711	15.4237	18.541	16.9442	14.8717	18.8479	14.9876	20.0815	14.8084	11.0258	9.98914	Heme-binding protein 2
MH01g0121900	chr1	5464082	5468979	7.50502	2.54099	2.49572	3.34205	2.9015	2.09507	2.39584	1.17218	1.17628	1.70158	1.11584	1.331	1.47818	Potassium channel KAT2
MH01g0123000	chr1	5562077	5568454	1.50914	1.47021	1.17844	1.25255	1.25913	0.576342	0.377566	0.457638	0.50025	0.981051	0.7695	1.29372	1.07923	unnamed protein product
MH01g0124600	chr1	5670485	5680418	13.4015	3.39625	3.27339	3.3088	2.5652	2.49108	2.48766	3.70626	4.09215	5.14323	4.68944	3.38014	3.15382	Transcription factor GTE4
MH01g0129600	chr1	5959370	5969857	1.71336	1.89486	1.2629	1.17757	1.64954	0.507602	0.45542	0.79824	0.552223	1.0782	0.668088	1.52983	1.88886	Protein DJ-1 homolog B
MH01g0130000	chr1	6005055	6010276	0.0346681	0.43632	0.1048	0.111889	0.0683877	0.0720812	0.0733949	0.0756899	0	0.0931041	0.124543	0.263712	0.231339	Inactive TPR repeat-containing thioredoxin TTL3
MH01g0130800	chr1	6070425	6073412	11.5464	0.993213	1.96447	1.81142	1.80169	3.56764	1.91273	6.93051	4.20126	4.26782	4.13598	4.59467	3.57241	Histone-lysine N-methyltransferase ATX3
MH01g0131800	chr1	6108596	6114445	8.01163	12.2397	10.8587	22.5512	28.9497	24.8766	37.6921	11.5238	13.7782	7.09261	7.40555	4.6383	3.61446	hypothetical protein OsI_00929
MH01g0132300	chr1	6150256	6151818	9.24574	0.41172	0.868935	4.05079	2.35552	9.6367	11.1081	7.13215	4.37983	4.09797	4.98761	0.426937	0.315516	Bidirectional sugar transporter SWEET3b
MH01g0132700	chr1	6162243	6175575	0.108186	3.78449	4.54068	1.82867	3.13428	0.610387	0.468886	0.036859	0.323642	0.561687	0.89573	4.09892	3.48103	Probable indole-3-acetic acid-amido synthetase GH3.3
MH01g0133100	chr1	6192516	6194858	18.232	21.5809	17.1286	14.0889	11.7097	4.58474	3.61463	19.3103	16.7934	34.4069	33.209	33.3851	30.9302	hypothetical protein OsI_00939
MH01g0133200	chr1	6198437	6202563	9.18707	0.159719	0.120989	2.16183	0.842124	6.09255	12.0403	4.25521	5.15777	1.22316	2.65805	0.376063	0.444177	Aluminum-activated malate transporter 9
MH01g0133300	chr1	6202892	6208112	20.9396	11.2018	9.28861	9.33849	7.43618	2.30663	2.49258	2.07016	3.46769	8.02667	9.15883	9.73393	11.2806	GDT1-like protein 1, chloroplastic
MH01g0133400	chr1	6207268	6209852	20.8145	1.85087	1.2705	1.35675	0.618958	0.0737537	0.111342	0.114582	0.25431	0.940115	0.531361	1.08228	1.61289	hypothetical protein OsI_00942
MH01g0133900	chr1	6247180	6247443	2.54474	67.2858	102.441	74.8815	83.6055	14.0838	7.61216	9.10303	13.7373	41.6501	16.5097	77.8169	107.674	unnamed protein product
MH01g0134000	chr1	6248864	6253972	1.10053	4.84124	5.79247	2.85761	4.31806	1.2721	2.03635	0.999678	1.58032	1.6397	0.691664	4.1322	6.33989	Hypothetical protein
MH01g0134400	chr1	6267773	6271938	9.10157	2.9282	2.54575	2.96002	4.08406	8.60069	7.25058	4.00702	5.31589	2.67723	2.48573	1.31122	0.717516	GDSL esterase/lipase
MH01g0134600	chr1	6277939	6280218	24.1073	0.934329	1.24518	0.355076	0.594087	0.173021	0.0873943	0.0899983	0.0664259	0.0738288	0.119001	0.317088	0.31602	GDSL esterase/lipase
MH01g0135500	chr1	6350758	6354995	9.01323	0.859876	1.19006	0.965671	1.37415	1.21933	1.09627	0.939332	1.2626	0.679585	0.635211	0.582779	0.780908	Mitochondrial carrier protein MTM1
MH01g0136300	chr1	6409176	6416522	9.94623	11.8653	9.78164	12.5553	10.9289	14.2556	13.5065	19.3431	14.3163	12.1911	9.75909	10.81	9.21193	hypothetical protein OsI_00967;NEDD4-binding protein 2;Smr domain-containing protein YPL199C
MH01g0136700	chr1	6433597	6435761	0.874782	6.78631	8.23516	4.99126	8.3313	1.0606	0.457254	0.352891	0.957554	1.64074	2.80612	4.5862	4.24412	3-methyl-2-oxobutanoate hydroxymethyltransferase
MH01g0138300	chr1	6546015	6552960	18.9429	43.1984	33.4827	25.2192	21.4795	11.5821	12.5028	26.8402	17.1805	153.025	111.879	107.156	84.1252	Probable chlorophyll(ide) b reductase NYC1, chloroplastic
MH01g0138400	chr1	6559716	6564631	8.84749	4.3041	3.21382	3.77999	4.44606	4.68219	4.33801	4.10367	2.83449	3.48422	3.37557	3.14686	2.73237	Proline-rich receptor-like protein kinase PERK1;Proline-rich receptor-like protein kinase PERK4
MH01g0138500	chr1	6565733	6569187	9.13196	4.20553	2.85503	6.05672	7.31197	8.24708	11.3676	8.73031	7.08496	4.17132	4.63246	2.70757	2.02231	Ras-related protein Rab7
MH01g0138600	chr1	6569445	6572883	9.27191	1.9008	1.60767	2.57595	2.29159	8.96461	8.77381	6.11212	6.14403	2.1764	2.03861	0.420512	0.77318	Cytochrome P450 71A1
MH01g0139000	chr1	6612183	6619376	3.306	1.26209	1.46005	2.19245	3.17752	0.358562	0.924507	0.423768	0.311149	0.173752	0.185933	1.14773	0.987232	Cytochrome P450 71A1
MH01g0139700	chr1	6640210	6643800	8.22712	3.89466	3.24827	5.04311	4.58582	5.28764	3.84113	4.66932	3.02569	2.05398	1.97802	2.74403	2.47236	Protein Mpv17
MH01g0139800	chr1	6646502	6650587	6.87615	15.9176	10.5065	37.4816	35.2384	36.0035	25.3938	6.95166	2.91146	0.462933	0.13278	1.18745	0.969256	Pentatricopeptide repeat-containing protein
MH01g0140000	chr1	6654600	6657350	8.24046	6.78873	8.48851	9.70208	11.3018	11.5183	10.939	7.06273	7.87689	6.69021	5.11157	5.91719	3.76232	Hydroxyphenylpyruvate reductase
MH01g0140100	chr1	6658965	6663521	3.91951	1.32193	1.34097	1.19857	1.62325	0.636494	0.491508	0.561016	0.354295	0.675963	0.409475	0.4656	0.735518	hypothetical protein OsI_01002
MH01g0140300	chr1	6677311	6681142	19.2557	4.37293	6.32559	3.08945	4.90014	0.929165	1.76122	1.98948	2.50247	4.79878	4.19784	5.03399	4.26411	Eukaryotic translation initiation factor 3 subunit L
MH01g0140400	chr1	6681184	6689949	2.5948	18.7918	22.9462	22.2989	26.5871	7.01411	7.80963	6.69846	5.26448	7.86181	6.23903	10.2501	9.93375	TOM1-like protein 2
MH01g0140500	chr1	6710169	6716866	4.98587	0.851157	1.03792	0.903121	1.3015	0.587153	0.72121	0.534677	0.581314	0.563691	0.524827	0.825758	0.934377	hypothetical protein OsI_01006
MH01g0140900	chr1	6728569	6729328	11.519	0.376176	0	0	0	0.65294	1.27188	1.62668	0.982563	1.60387	0	0	0.291669	Acyl-coenzyme A thioesterase 13
MH01g0141800	chr1	6769179	6778041	8.70969	0.838058	1.65863	1.90142	1.60667	2.75242	3.03957	1.50746	0.886649	1.25684	1.20944	0.838481	1.26365	hypothetical protein OsI_01015;Transcription factor bHLH68
MH01g0142200	chr1	6803763	6806968	9.84747	4.96354	5.25726	4.69575	4.01065	4.63613	4.71201	5.21841	3.58184	4.80662	3.93477	4.08711	3.05441	Auxin-responsive protein IAA3
MH01g0142800	chr1	6824246	6836747	9.4852	2.84077	2.138	4.10309	3.61871	4.10288	4.07862	4.58794	3.68308	3.86695	2.82547	2.32107	1.44829	Casein kinase I isoform delta-like
MH01g0143100	chr1	6856361	6857808	9.22381	3.88399	1.88873	3.23136	3.82273	4.7245	4.59529	3.54906	4.83644	1.49305	1.9254	1.92415	2.31689	Probable aquaporin TIP4-3
MH01g0143500	chr1	6883600	6891073	17.442	2.62891	2.70956	1.66092	1.94277	0.586994	0.384509	3.23876	2.74143	7.42555	8.06798	4.60107	4.53198	Zinc phosphodiesterase ELAC protein 2
MH01g0143600	chr1	6893570	6903854	3.35851	7.19396	8.74163	8.58607	9.89447	3.18991	3.59594	4.01477	3.00071	4.60997	3.42213	6.77741	5.84126	Probable ubiquitin-conjugating enzyme E2 26;VHS domain-containing protein
MH01g0143800	chr1	6906905	6911138	20.3016	4.23757	6.39243	4.06558	4.92778	1.9228	1.70565	2.63818	2.70139	5.82717	5.92121	7.79457	6.24041	Histidinol dehydrogenase, chloroplastic
MH01g0143900	chr1	6909973	6916197	2.64422	11.7361	13.9756	9.14751	12.8004	4.5861	3.66699	4.21849	3.61055	9.82497	7.67022	9.13855	10.6678	hypothetical protein OsI_01034;hypothetical protein OsJ_01003
MH01g0144100	chr1	6921891	6924510	20.3558	21.1895	12.3899	12.8497	13.6746	5.49113	3.31263	6.11699	5.61051	37.8359	22.1569	29.1556	30.9882	Salt stress root protein RS1
MH01g0145900	chr1	7030463	7032570	6.60121	6.37522	6.44426	11.1528	10.5518	7.69333	5.73631	3.7669	3.06873	2.67875	2.74756	2.52627	4.42296	E3 ubiquitin-protein ligase SINAT3
MH01g0146000	chr1	7037410	7039156	8.89487	4.7338	2.84314	20.0169	19.837	55.0121	54.1529	25.5286	21.3304	1.77662	1.58544	0.403622	0.601553	hypothetical protein OsI_01055
MH01g0146100	chr1	7039518	7044391	11.6195	0.938899	1.05653	1.10397	1.22108	0.783963	0.494098	1.22077	1.12755	0.834604	1.21182	0.359335	1.07277	unnamed protein product
MH01g0146300	chr1	7049767	7053035	2.86421	2.3553	3.02964	2.56718	3.52315	2.14483	1.98144	1.27666	1.72736	1.7171	0.841315	2.55738	2.54644	Heme-binding protein 2
MH01g0146400	chr1	7052496	7056260	8.12162	1.76878	1.28528	3.13223	2.85942	5.51198	6.00559	2.95829	1.73284	0.718878	0.794489	1.08551	0.767069	WPP domain-interacting tail-anchored protein 1
MH01g0146500	chr1	7056685	7062084	17.4649	1.39394	1.40788	0.510633	0.759842	0.437972	0.251192	0.66217	1.14079	2.97457	2.53765	1.40159	1.45795	Exportin-2
MH01g0147100	chr1	7102856	7104643	8.98981	6.77714	3.459	25.2835	27.6466	50.458	51.0024	28.7819	33.4912	1.58842	2.42357	2.10699	1.34555	Uncharacterized protein
MH01g0147200	chr1	7105451	7110328	9.47062	0.490836	0.201177	0.949957	0.84787	0.533831	1.0738	0.860442	1.10337	0.177827	0.0651194	0	0.172941	Hypothetical protein
MH01g0147900	chr1	7156532	7162318	8.99747	12.8111	8.84838	36.3403	32.5895	61.5684	76.8719	33.3969	45.6422	9.75499	12.0788	8.78399	7.50212	Protein NLP3
MH01g0148000	chr1	7162868	7168187	8.95742	3.1532	3.19988	4.18771	4.45305	6.83419	7.34197	4.44388	4.12874	2.92358	1.48007	1.53487	1.06783	Beta-amylase 1, chloroplastic
MH01g0148200	chr1	7175761	7202793	15.6395	4.08953	2.7768	2.59834	2.27154	0.365812	0.557872	6.75808	10.535	21.9334	22.1042	10.0411	4.4434	Isoflavone reductase homolog IRL
MH01g0149300	chr1	7253023	7256742	5.86181	3.8784	3.71596	5.86469	5.2918	6.29208	2.73101	2.34026	1.67808	3.85957	1.77711	3.69935	1.99791	unnamed protein product
MH01g0149500	chr1	7260562	7261191	6.01322	0	0	0	0	0	0	0.600891	0.465575	0	0	0	0	GDSL esterase/lipase
MH01g0149600	chr1	7264236	7267309	9.24037	15.1026	14.8651	30.0117	41.628	121.062	170.329	55.4728	128.669	15.7066	28.4411	11.746	7.2356	Branched-chain-amino-acid aminotransferase-like protein 3, chloroplastic
MH01g0150100	chr1	7285232	7292888	8.86979	24.717	19.9755	52.3428	51.6178	57.8499	67.8782	35.7123	42.853	19.7029	17.1009	11.1871	11.0674	Probable transcription factor GLK2
MH01g0150400	chr1	7316552	7320999	13.4964	110.48	116.017	77.4752	85.0767	62.7951	80.3289	98.6334	137.557	137.75	171.481	111.282	116.538	Triose phosphate/phosphate translocator TPT, chloroplastic
MH01g0150600	chr1	7322743	7325379	16.7675	0	0	0.138172	0	0	0	0	0.103806	0.918897	0.557548	0.166176	0.24684	hypothetical protein OsI_38932
MH01g0151300	chr1	7367565	7378946	8.86977	2.23334	1.94838	2.519	2.4073	2.90071	2.324	2.15406	1.66949	1.6351	1.16343	1.34341	1.25687	hypothetical protein OsI_01108
MH01g0152200	chr1	7403004	7405104	9.03373	0.33543	0.0803078	0.401466	0.453747	0.704319	0.620886	0.756296	0.214044	0.286285	0.306887	0	0.203707	hypothetical protein OsJ_01062
MH01g0152300	chr1	7405616	7410056	15.9339	0.577483	0.904568	0.109706	0.775299	0.354401	0.269918	1.00161	0.984677	1.36911	1.24725	2.08056	0.730494	hypothetical protein OsI_01113;unnamed protein product
MH01g0153000	chr1	7446006	7451981	20.7138	4.76621	4.28978	2.77219	3.57921	0.5416	0.578629	2.25872	1.28384	4.64827	3.28363	5.9949	5.40202	C2 domain-containing protein
MH01g0154300	chr1	7484837	7493873	21.4903	1.01788	1.14087	0.648043	0.712537	0	0.0297247	0.15334	0.090032	0.20119	0.665863	1.88495	1.19192	Kinesin-4
MH01g0157400	chr1	7646076	7654472	9.00634	8.75632	9.69295	9.32254	10.1806	6.49441	7.36382	7.88997	7.51172	8.65488	8.28822	8.0299	9.11481	Probable histone acetyltransferase HAC-like 3
MH01g0157600	chr1	7660451	7661710	9.67709	0.252928	0.151869	2.59558	2.89465	30.0292	17.0396	43.187	9.96965	8.63331	1.88723	0.129277	0	High molecular mass early light-inducible protein HV58, chloroplastic
MH01g0157900	chr1	7682635	7686001	20.8756	1.92836	1.98554	1.30779	1.49805	0.220285	0.210101	0.563285	0.619768	2.00625	1.97714	2.49022	2.71849	WRKY transcription factor 6
MH01g0158800	chr1	7758105	7760441	23.3895	0.200309	0.240216	0	0.156316	0.0556094	0	0	0	0	0.11478	0.1019	0.152402	Pathogen-related protein
MH01g0159100	chr1	7771646	7776885	1.11873	3.34027	3.61831	3.31599	3.25585	1.21091	1.55694	1.59744	1.32052	1.60001	1.83692	4.25476	4.18267	Pathogen-related protein
MH01g0159400	chr1	7789793	7791266	8.0446	0.767939	0.863163	1.067	0.898913	1.11861	0.404	0.83223	0.491083	0.136535	0.10998	0.195193	0.584108	Heterodimeric geranylgeranyl pyrophosphate synthase large subunit 1, chloroplastic
MH01g0161500	chr1	7866016	7866419	17.4892	3.48553	9.52835	1.99862	3.6197	0.738178	0	0.998816	1.59646	6.60896	4.94817	8.3329	1.88812	unnamed protein product
MH01g0161700	chr1	7869634	7883211	20.1537	11.0468	10.3605	7.42527	8.95111	4.06249	4.40049	4.8951	4.92031	12.6015	14.3053	12.726	15.1285	Cytosolic purine 5'-nucleotidase
MH01g0161800	chr1	7885356	7890555	16.0827	0.628369	1.03492	0.53723	0.531245	0.0869494	0.264391	1.22594	1.15378	1.78762	1.88775	1.03495	1.3128	50S ribosomal protein L3-2, chloroplastic
MH01g0162300	chr1	7925125	7932551	11.1542	16.838	16.6824	10.9017	13.245	11.999	15.3367	17.2397	15.2075	18.7797	17.5283	12.9109	11.0297	Glycogen synthase kinase-3 homolog MsK-3
MH01g0162700	chr1	7938505	7940300	1.23115	16.2191	14.9048	15.4066	15.0545	3.10635	2.44081	3.19401	2.76186	5.90275	6.51111	13.0724	10.5913	hypothetical protein OsI_01200
MH01g0163100	chr1	7958370	7969184	7.84101	3.21567	3.00894	2.79432	2.96997	2.16393	2.52368	2.27817	1.8754	2.47799	2.07867	2.71832	2.41417	Receptor-like protein kinase ANXUR1
MH01g0163400	chr1	7981682	7983275	9.11632	0	0.167994	0.0798818	0	0.15547	0.314547	0.162	0.119466	0	0.107023	0	0	unnamed protein product
MH01g0163700	chr1	7998349	8002591	17.1926	1.8441	1.82765	1.15183	1.45077	1.35427	0.893885	1.32097	1.68072	3.30563	2.61907	2.93334	2.07108	Lipase;unknown protein
MH01g0164000	chr1	8015550	8024101	1.3629	26.8373	34.4375	20.056	29.8429	11.0755	13.2198	8.08115	8.61779	18.3257	14.8587	18.9834	28.4666	Topless-related protein 2
MH01g0164900	chr1	8069698	8074188	9.56901	10.527	10.9546	7.36898	10.6599	12.8116	11.1166	11.5794	11.319	12.4618	9.25359	6.79343	7.56413	Syntaxin-22
MH01g0165000	chr1	8081091	8086676	13.5123	6.49371	5.18142	4.57176	4.93539	3.30512	1.82111	14.5756	11.7377	17.5689	14.1581	6.24271	6.23299	Bifunctional epoxide hydrolase 2
MH01g0169000	chr1	8294917	8302818	2.58663	37.0482	35.9549	36.0508	32.6659	13.2799	14.7691	11.8237	11.1235	19.9397	20.3461	26.6948	29.8912	Probable FAD synthase
MH01g0169300	chr1	8311662	8315780	18.3191	3.60472	4.16775	1.66864	2.18643	0.506533	0.267835	1.7305	1.99983	4.67211	3.14789	4.69716	4.06434	Mediator-associated protein 2
MH01g0169400	chr1	8326816	8328327	20.0158	0.186425	0.223478	0	0.145481	0.0517033	0	0	0	0.662911	0.427106	0.378892	0.63797	Pentatricopeptide repeat-containing protein
MH01g0170200	chr1	8345543	8352574	21.4881	1.37482	1.22339	0.839355	0.744559	0.447056	0.283116	0.65717	0.571282	1.07772	1.20033	1.38111	1.18961	Putative disease resistance protein RGA3
MH01g0170800	chr1	8377881	8386336	8.10997	6.36062	5.6596	5.87935	7.80274	7.04208	7.09038	5.29239	5.24083	5.07584	3.48588	4.64276	4.54898	Hypothetical protein
MH01g0172800	chr1	8487137	8494878	20.7843	14.3266	12.0169	10.5138	10.9268	0.929286	0.371682	2.57608	2.72452	7.40201	9.02955	11.2612	11.794	Hypothetical protein;hypothetical protein OsI_01274;unnamed protein product
MH01g0173500	chr1	8526335	8528548	10.267	1.03231	1.67135	1.66118	1.70609	2.01138	1.89021	1.94852	2.13021	2.33227	2.53377	1.34979	2.11957	Pre-mRNA-processing factor 6
MH01g0173900	chr1	8544368	8547259	7.38066	0.671954	0.402557	25.7812	34.1726	27.172	26.4374	1.16526	0.536653	0.119474	0.0480806	0.852161	1.34055	Cyclic dof factor 2
MH01g0175300	chr1	8619595	8623717	19.5578	2.54271	2.26372	1.8026	1.38748	0.856084	0.208703	1.61351	0.712074	5.20496	5.3886	3.38447	4.09448	Probable envelope ADP,ATP carrier protein, chloroplastic
MH01g0175500	chr1	8634679	8639405	24.373	0.695788	0.732976	0.44638	0.0904781	0.292924	0.293176	0.150705	0	0.247358	0.400561	0	0.532045	hypothetical protein LOC_
MH01g0175800	chr1	8652419	8655735	15.8586	1.19585	1.56223	1.37973	0.986405	0.858744	0.83061	1.32577	1.49857	2.9909	1.54956	1.64274	1.58353	Hypothetical protein;hypothetical protein OsJ_01214
MH01g0176100	chr1	8662024	8666060	21.185	1.89751	1.53552	0.730095	0.592304	0.421109	0.239576	0.987065	0.545995	1.14705	1.19562	1.73595	1.87612	Translin-associated protein X
MH01g0176200	chr1	8669185	8678613	17.9546	2.28795	2.34814	0.58824	1.1006	0.499692	0.295071	1.18225	1.83115	3.71376	4.258	2.72555	3.15832	La-related protein;La-related protein 1
MH01g0177100	chr1	8728180	8735211	9.07483	9.19537	5.53032	41.7765	38.0547	39.136	58.1893	32.2139	47.1184	4.18287	8.83261	3.26148	1.93478	Hypothetical protein;Lysosomal amino acid transporter 1;Uncharacterized membrane protein YOL092W
MH01g0177800	chr1	8786352	8789212	2.60661	0.0995117	0.208275	0.297729	0.258882	0.109696	0.0418523	0.0431546	0	0.10617	0.0568404	0.0501749	0.150907	Serine/threonine-protein kinase-like protein
MH01g0177900	chr1	8788682	8793529	2.89159	16.0958	14.3622	11.1176	18.9426	9.0216	6.67393	4.15512	5.67617	11.8422	5.56551	19.0038	15.0102	Calmodulin-related protein
MH01g0178500	chr1	8819879	8831918	16.9865	5.37899	4.70038	3.63856	1.75596	2.5538	1.23222	9.35971	6.40334	16.8064	17.6349	12.0488	11.5782	DNA gyrase subunit B, chloroplastic/mitochondrial
MH01g0178800	chr1	8840198	8848077	23.6622	0.560844	0.762216	0.143545	0.275501	0	0.179502	0.145686	0.143917	0.0857519	0.025325	0.295964	0.349985	Alpha-glucosidase YihQ
MH01g0179100	chr1	8859523	8863173	17.9551	5.90825	5.65052	1.9446	1.38306	0.0590997	0.179048	2.87374	1.31686	7.04671	7.73592	6.49907	6.89175	Hypothetical protein
MH01g0180700	chr1	8965850	8970621	18.6375	0.595919	0.978519	0.487399	0.611368	0.134396	0.259341	0.466164	0.639703	1.40937	1.26479	1.01589	1.55131	Hypothetical protein
MH01g0180900	chr1	8974031	8978542	0.371824	14.4269	10.4237	10.62	11.1341	2.38562	3.61894	4.55583	4.70437	10.464	10.7273	14.2783	11.0457	ATP-dependent Clp protease proteolytic subunit-related protein 4, chloroplastic
MH01g0181000	chr1	8981456	8985898	17.6023	7.4001	8.53712	4.66183	5.63322	2.58664	3.40859	5.80883	5.47211	12.9638	9.36023	10.1837	9.76408	NEDD8-activating enzyme E1 catalytic subunit
MH01g0183000	chr1	9063401	9065817	18.5925	1.65493	1.84785	1.50904	1.29158	0.791152	0.742486	1.05255	1.19579	2.31494	2.74226	2.00455	1.88293	BSD domain-containing protein 1
MH01g0183100	chr1	9070106	9080431	2.54123	4.89335	5.23736	4.04678	5.05751	2.39307	2.13506	1.70895	2.14369	3.36769	2.4837	3.92879	5.36621	DnaJ homolog subfamily C member 7
MH01g0183800	chr1	9112054	9114262	9.35976	0	0	0	0	0.180487	0.0911122	0.375269	0	0	0	0	0	Probable indole-3-pyruvate monooxygenase YUCCA10
MH01g0185600	chr1	9233524	9246253	16.4666	3.78089	4.88133	2.54702	3.66784	1.18019	1.2664	3.1686	4.60892	9.23052	8.26322	4.5095	5.31423	Protein argonaute 4A
MH01g0185900	chr1	9250200	9259094	9.29527	2.76397	2.3986	3.07564	3.1636	3.38349	2.51401	3.17861	2.56647	3.48361	1.96087	1.53658	1.77078	hypothetical protein OsI_01367
MH01g0186100	chr1	9264598	9267889	17.6359	11.6365	13.0731	7.08663	7.40418	5.66579	2.49399	8.16078	7.93183	17.207	12.698	10.9021	12.5984	60S ribosomal protein L30
MH01g0186500	chr1	9289954	9295063	17.5366	0.190046	0.455681	0.162496	0.197741	0.0527215	0.0799828	0.329533	0.364566	3.4465	1.19749	1.06253	1.22861	Mitochondrial import receptor subunit TOM40-1
MH01g0187300	chr1	9340026	9341084	11.2383	0.478915	0.28808	0.51826	0.249122	3.23748	5.67007	7.84536	4.86907	2.95135	2.20373	0.656671	0.121945	hypothetical protein OsI_01384;unnamed protein product
MH01g0187700	chr1	9361808	9366665	3.05407	1.50324	1.92667	1.78988	2.31847	0.355293	0.361294	0.0931255	0.20535	0.496416	0.27606	2.65467	2.76885	Cyclic dof factor 2
MH01g0187800	chr1	9366834	9373403	11.8029	4.58108	4.18245	3.75023	3.94479	2.92647	3.01137	3.77801	4.271	4.36006	4.52814	3.43788	4.30015	Phospholipid-transporting ATPase 1
MH01g0188400	chr1	9423072	9439846	0.596175	1.49773	1.31915	1.3813	1.23046	0.780879	1.19333	0.717944	0.527088	0.897117	0.944928	1.58694	1.28416	Exportin-7
MH01g0189400	chr1	9493883	9495014	2.30887	95.3221	76.5618	101.099	77.1858	23.3582	18.2925	24.1083	19.1261	59.8584	46.5029	77.5129	91.1686	50S ribosomal protein 5, chloroplastic
MH01g0189700	chr1	9509774	9511615	9.40165	134.199	152.804	359.858	418.38	807.083	918.43	639.006	818.533	248.702	222.566	27.3521	22.3156	Magnesium-protoporphyrin IX monomethyl ester [oxidative] cyclase, chloroplastic
MH01g0190100	chr1	9528084	9541752	17.9589	17.1648	13.1115	3.77077	4.53309	1.98951	2.61462	10.6179	6.11686	24.2086	22.8752	13.5351	17.7343	Probable peptide/nitrate transporter;Protein ZINC INDUCED FACILITATOR-LIKE 1
MH01g0190300	chr1	9552165	9556115	13.9007	18.0233	12.6407	12.8832	11.3986	21.5408	22.7019	117.185	93.2294	128.279	107.835	37.9826	40.389	Probable anion transporter 1, chloroplastic
MH01g0190400	chr1	9556248	9560490	1.23228	8.80218	6.48003	4.91768	6.41068	2.87453	3.06341	2.84847	3.15714	6.42645	6.73231	7.30649	6.25784	Somatic embryogenesis receptor kinase 2
MH01g0191400	chr1	9632576	9636425	8.13204	23.8196	18.0007	43.57	50.9906	53.6661	61.1562	31.5944	30.231	3.8249	4.74406	4.38603	3.49034	F-box protein
MH01g0191700	chr1	9649805	9655593	3.01191	10.9325	14.5834	7.85629	10.6346	6.9879	4.86453	4.81546	4.25478	8.84991	6.43284	7.79204	8.39253	Coatomer subunit beta-2
MH01g0192100	chr1	9669942	9671794	20.3557	1.77564	2.03777	0.948788	1.07779	0.204614	0.747061	1.1548	0.519586	2.05217	1.48135	2.09798	2.02285	Cell division cycle protein 123 homolog
MH01g0192900	chr1	9728690	9735016	19.8608	0.273529	0.531157	0.204576	0.320229	0.0376051	0.0575066	0.207613	0.0652955	0.340486	0.253639	0.447002	0.284875	hypothetical protein OsI_01427
MH01g0193000	chr1	9735035	9740001	8.85267	12.7194	14.1087	12.9325	13.8607	14.6193	13.0916	10.2087	10.5442	11.4298	11.0704	10.2922	10.9745	Gamma carbonic anhydrase 1, mitochondrial
MH01g0193200	chr1	9753013	9756131	9.3206	2.4081	1.74136	2.37226	2.17598	2.80408	2.73505	2.69951	2.5074	1.58783	1.35593	1.3711	1.38725	Uncharacterized protein
MH01g0215700	chr1	9895621	9896933	3.69828	9.34374	3.18413	14.0761	10.0365	2.17579	2.74002	0.879695	1.17839	0.433238	0.117155	2.73686	2.02323	hypothetical protein
MH01g0216100	chr1	9926258	9931235	19.4771	0.956887	1.07219	0.291792	1.03855	0.150955	0.115036	0.592102	0.365287	1.34646	0.923364	0.91168	1.60841	hypothetical protein OsI_01496
MH01g0218400	chr1	10070011	10074139	20.9921	3.17886	2.94013	2.53841	2.53509	0.837431	1.07216	0.734185	0.41008	3.31462	2.32366	4.17997	3.73686	Probable tRNA threonylcarbamoyladenosine biosynthesis protein Gcp
MH01g0218600	chr1	10078291	10083772	3.03563	17.8547	23.8184	17.5014	24.5665	8.38636	8.36501	10.4354	8.49799	11.7457	9.5026	11.9726	14.3616	Shaggy-related protein kinase alpha
MH01g0221200	chr1	10219301	10220338	17.7605	0.145929	0.0877129	0.124808	0	0	0	0	0	0.415064	0.0838611	0.149696	0.111374	Putative pentatricopeptide repeat-containing protein
MH01g0221500	chr1	10232618	10235550	7.68897	3.26306	2.61874	2.9283	3.58174	2.18493	3.12923	2.20298	1.9524	2.05928	2.01382	2.64963	2.51128	Hypothetical protein
MH01g0222900	chr1	10300034	10313609	18.7837	5.7416	6.7862	4.1952	4.81857	2.71477	3.40051	3.29367	3.43795	8.08032	5.37139	5.36741	6.28814	Nodal modulator 1
MH01g0223100	chr1	10333492	10338723	10.3428	0.0670983	0	0.0573633	0.0349095	0.185436	0.0564541	0.116396	0.0833659	0.143204	0.0576644	0	0	Rab9 effector protein with kelch motifs
MH01g0223200	chr1	10339335	10343592	17.5079	0.649265	0.7069	0.2667	0.337808	0.0651508	0	0.973677	0.596594	2.64938	1.48483	1.20652	1.38805	Pentatricopeptide repeat-containing protein
MH01g0223900	chr1	10391133	10395324	9.32513	4.10853	2.02004	2.45374	3.0747	12.4471	4.49784	7.24972	5.02396	5.00383	4.47033	2.32324	1.2808	UPF0481 protein
MH01g0224600	chr1	10428488	10429045	23.1198	1.36608	1.867	0.292395	0.355136	0	0.288527	0	0.222432	1.21354	0.993601	3.99323	1.05667	Hypothetical protein
MH01g0225400	chr1	10472405	10478734	0.262575	3.572	2.66081	2.11646	2.0004	0.782888	0.463805	0.713536	0.712257	2.14839	1.27361	3.46233	3.38501	Hypothetical protein
MH01g0225600	chr1	10482831	10483205	15.9942	160.933	145.241	44.8208	48.866	13.4874	20.1171	530.586	558.225	1716.67	1942.49	444.279	581.02	Calvin cycle protein CP12-2, chloroplastic
MH01g0226000	chr1	10514230	10517231	12.1687	0.281107	0.0844532	0	0	0.392561	0.236789	0.730896	0.631288	0.699659	0.242241	0	0.196468	E3 ubiquitin-protein ligase MARCH9
MH01g0226300	chr1	10534466	10536126	16.3606	15.4952	17.9108	6.99278	11.4273	6.26781	4.04266	10.7297	13.7004	26.2331	18.7804	14.8108	12.5876	60S ribosomal protein L29-1
MH01g0227000	chr1	10587618	10592610	11.7031	2.73902	4.03671	3.7562	3.13165	2.59936	3.71387	6.62293	5.07189	3.89138	3.87473	1.20769	0.429711	Hypothetical protein
MH01g0229100	chr1	10721282	10728233	19.5289	10.6503	8.80185	4.28605	3.32423	0.349145	0.211027	0.868818	2.32869	17.8203	25.2408	17.1598	20.1492	Uncharacterized protein, chloroplastic
MH01g0242700	chr1	10963129	10969302	9.35846	1.80046	1.64781	4.61968	3.78406	13.1657	11.0707	13.9599	9.13622	2.83389	1.50585	1.6129	1.09903	Pre-mRNA-splicing factor SF2
MH01g0243300	chr1	11003925	11005876	13.1726	0.907458	0.668594	0.835481	1.2348	0.694564	1.17468	4.11622	4.45524	4.36896	3.79261	1.69541	1.80201	Monoglyceride lipase
MH01g0244400	chr1	11051690	11053569	15.1882	0.87355	0.828111	0.809063	0.302991	0.483097	0.428775	1.83063	1.25474	2.38162	2.24861	1.03192	0.995089	Monoglyceride lipase
MH01g0244900	chr1	11074416	11077873	0.00873241	1.42647	1.86197	0.320871	0.918012	0.041307	0.0315701	0	0	0	0.0428509	0.0755472	0.995392	hypothetical protein
MH01g0249800	chr1	11372305	11378672	18.8628	4.68649	4.07249	2.68926	2.63872	1.56019	1.40432	2.33831	2.82607	4.88571	5.02833	5.19236	3.89802	WD40 repeat-containing protein SMU1
MH01g0250500	chr1	11416809	11423319	16.8179	7.65293	5.34631	2.37338	2.10791	0.124519	0	13.1421	12.5512	28.9756	26.1838	13.7559	16.6402	CRS2-associated factor 2, chloroplastic
MH01g0250700	chr1	11437462	11440182	8.01527	15.8851	16.2009	90.5181	96.4447	145.459	129.442	32.6032	34.0469	10.1937	5.38279	4.37739	3.25261	S-adenosylmethionine synthase 2
MH01g0254100	chr1	11608422	11634920	1.61374	2.14436	3.06416	1.5967	1.83545	0.649981	0.523816	0.359911	0.397325	0.590377	0.435153	1.11992	1.31296	Peroxidase 1
MH01g0254300	chr1	11637575	11648168	18.9767	1.80889	1.88299	1.35857	1.5289	0.774912	0.800645	1.2808	0.977399	1.84695	1.34264	1.6865	1.89452	Probable inactive serine/threonine-protein kinase lvsG;WD repeat-containing protein 81
MH01g0254600	chr1	11655782	11658182	17.324	2.17511	2.5015	0.986007	1.36725	0.853406	0.978427	1.24375	1.34681	2.07401	2.23587	2.01433	2.0027	hypothetical protein
MH01g0255000	chr1	11666487	11673887	18.9657	8.81222	7.51099	5.7017	6.02896	2.6562	3.0714	4.64501	4.3746	6.44108	5.95079	6.62676	6.57053	hypothetical protein OsJ_01557
MH01g0255300	chr1	11683425	11687582	8.99024	4.137	3.99323	7.04911	8.00027	10.1607	13.309	8.40972	6.39032	3.44441	2.7754	2.74279	1.61225	hypothetical protein OsJ_01560
MH01g0256100	chr1	11736671	11741814	8.06925	5.18671	5.12162	11.6511	12.8644	10.0504	14.0284	6.0719	8.16102	1.92361	2.27516	1.48156	1.64747	Solute carrier family 25 member 44
MH01g0256300	chr1	11756819	11771602	6.49475	0.46958	0.249637	0.356814	0.380058	0.460285	0.175557	0.0905047	0.166288	0.0371109	0.0298069	0.315825	0.19784	GDSL esterase/lipase LIP-4
MH01g0258600	chr1	11906352	11911288	11.5581	31.7196	22.356	28.1269	29.8368	34.5316	44.1892	53.4884	68.3151	39.0764	51.4115	18.7618	17.8865	Serine carboxypeptidase-like 33
MH01g0262000	chr1	12123313	12139943	10.1239	3.96678	3.81886	4.5341	3.69113	2.6682	3.61807	3.9233	3.50134	4.34077	4.22117	3.13486	3.35567	Serine/threonine-protein phosphatase 4 regulatory subunit 3
MH01g0262300	chr1	12146929	12159678	17.7552	6.39818	6.89026	2.48053	4.50137	1.73586	1.7341	1.92208	2.83009	7.99133	7.63402	6.71183	6.10265	Dihydrolipoyl dehydrogenase
MH01g0262800	chr1	12196577	12201298	9.16792	9.61456	8.71177	9.66022	6.87406	14.1753	12.917	9.40923	9.20103	8.59956	8.97153	10.1604	5.59826	hypothetical protein OsI_01750
MH01g0263100	chr1	12220866	12224219	2.69912	6.78801	5.98895	4.80599	6.50083	1.95006	1.5233	1.41388	1.73076	1.67185	1.66355	4.5923	4.63195	hypothetical protein OsI_01754;NAC transcription factor NAM-2;Protein ATAF2;unnamed protein product
MH01g0263400	chr1	12231597	12235603	19.0099	8.44675	9.44503	4.99245	5.81358	2.27729	2.3436	5.34197	4.97548	15.7177	11.3446	11.2609	11.6245	Protein disulfide isomerase-like 2-2
MH01g0267200	chr1	12419234	12427489	18.6154	0.32091	0.389421	0.194834	0.166861	0	0.192046	0.277673	0.355733	0.228074	0.559451	1.0195	0.174761	LYR motif-containing protein
MH01g0267600	chr1	12464489	12471314	14.316	2.12444	1.50126	1.44456	1.45706	0.585339	0.852857	2.30326	2.06141	3.94938	2.70247	2.04442	2.04994	Importin subunit alpha-1b
MH01g0267700	chr1	12473716	12476978	9.44871	0.82292	0.19805	0.422332	0.428049	5.90447	5.40845	3.99292	3.59669	1.98943	3.69305	2.20219	1.63503	GATA transcription factor 23
MH01g0276300	chr1	12948281	12951845	21.1922	7.43833	11.3562	3.13073	5.39244	0.684427	0.76273	1.30189	2.29438	4.27187	1.92535	7.82185	16.7042	hypothetical protein OsI_12214
MH01g0276500	chr1	12960363	12962114	21.628	6.53753	8.14775	2.45941	3.85469	1.69075	1.98077	1.73828	2.84098	5.70335	2.54524	7.69818	11.2644	PREDICTED
MH01g0277000	chr1	12997873	12999864	10.8726	1.70616	0.980425	1.86703	2.13044	7.46798	5.56989	10.712	6.92493	2.47551	2.77094	0.966649	1.13986	unknown protein
MH01g0277400	chr1	13019979	13024801	3.00385	2.88282	2.89251	3.55027	4.44899	1.26559	0.945285	0.762824	0.311375	0.243278	0.446524	2.2662	1.70413	hypothetical protein OsJ_01668
MH01g0277600	chr1	13039114	13041294	24.8481	1.76807	1.53069	0.593145	0.761282	0.426163	0.259224	0.200338	0	0.0547701	0.132192	0.312142	1.12193	Hypothetical protein
MH01g0283800	chr1	13323568	13331747	8.12666	6.8427	8.29143	9.91457	9.29277	9.12007	11.0251	6.48764	7.09997	5.40311	3.51285	4.15793	4.53137	hypothetical protein OsI_01831
MH01g0286700	chr1	13532424	13543757	19.8391	1.11782	0.546943	0.477775	0.396549	0.0840279	0.0854794	0.220343	0.226687	0.903494	0.81268	0.512475	0.770576	Delta(14)-sterol reductase
MH01g0288000	chr1	13657706	13677063	8.13941	18.4578	16.8006	33.3332	27.6984	35.0812	37.1322	27.1984	19.758	10.3775	7.05113	9.81915	9.63371	ABC transporter C family member 4
MH01g0288800	chr1	13766017	13772206	13.6277	2.11934	1.0817	1.91837	1.10267	1.13584	1.15372	8.42146	4.93051	9.2216	6.83251	4.13279	2.93284	Ferredoxin--nitrite reductase, chloroplastic
MH01g0289700	chr1	13811660	13814074	20.2221	11.3189	12.0879	10.2424	9.45143	3.2284	4.3196	5.65059	5.03393	7.61872	8.8652	8.97298	10.5959	Pentatricopeptide repeat-containing protein
MH01g0289800	chr1	13814143	13816306	1.82309	6.33654	4.76254	4.78764	4.84465	2.15547	1.57524	2.57898	2.19	3.7082	3.47707	9.16461	4.04509	hypothetical protein OsI_01877
MH01g0290500	chr1	13834768	13841949	5.88255	11.1772	15.6171	14.1214	13.5267	10.7667	10.6737	7.28676	8.95435	8.82971	9.9734	11.2465	13.0162	unnamed protein product
MH01g0291400	chr1	13878040	13895316	16.5277	7.48369	9.00227	3.41312	4.09684	2.14586	2.41572	5.15474	6.65655	13.4877	11.9086	6.50967	7.03704	Putative disease resistance protein RGA4
MH01g0293000	chr1	13984383	13988618	1.02878	11.865	13.0431	8.43842	8.92246	4.57759	4.84682	3.46218	4.36408	6.43262	5.66061	12.9488	12.1699	Dephospho-CoA kinase domain-containing protein
MH01g0294500	chr1	14056643	14071786	8.92628	1.93143	1.44731	3.44169	3.84955	9.21525	8.91941	4.62873	4.68825	2.39841	1.99861	1.90896	1.90907	Acyltransferase-like protein, chloroplastic
MH01g0294800	chr1	14078772	14088023	8.90491	16.1695	9.06228	31.212	21.3992	35.3693	34.9277	33.999	14.5322	14.1018	7.85033	8.8872	7.20754	Acyltransferase-like protein, chloroplastic
MH01g0295800	chr1	14135797	14137333	8.17115	0.894788	0.806881	1.65814	1.70665	2.75235	2.76383	1.80926	1.62763	1.06043	0.342876	1.83683	0.683057	Hydroxyethylthiazole kinase
MH01g0296000	chr1	14143245	14156422	17.4674	2.47834	2.19601	1.71326	1.65486	1.31845	1.02019	2.28184	1.71012	4.25537	3.90873	2.95412	3.23991	Protein HASTY 1
MH01g0296700	chr1	14189395	14194653	8.30966	3.35992	2.87048	2.77858	3.48791	2.86573	2.53839	3.41363	2.52134	2.78015	1.77271	1.94693	3.23055	Wall-associated receptor kinase 3;Wall-associated receptor kinase 5
MH01g0298800	chr1	14293123	14303177	0.0640819	4.56112	6.76348	1.83476	3.93206	0.566456	1.61727	0.620573	0.797653	0.763354	0.970287	1.17139	3.0166	Wall-associated receptor kinase 5
MH01g0300000	chr1	14390682	14395579	3.04725	6.34493	4.35718	5.77537	4.36567	2.38732	2.67063	1.15335	1.63685	2.62004	3.22568	4.99993	5.52901	unnamed protein product
MH01g0300600	chr1	14422312	14426754	20.3382	3.72282	2.84865	2.04488	1.81997	0.691233	0.300037	0.700948	0.466825	3.20234	2.91678	4.56984	4.40692	hypothetical protein OsI_01939;unknown protein
MH01g0301100	chr1	14465573	14473089	11.9295	6.56534	5.41804	5.07933	4.61635	3.70143	5.29314	6.00135	6.2693	8.05934	6.29118	4.60588	5.62446	Probable chromatin-remodeling complex ATPase chain
MH01g0301200	chr1	14475058	14477558	15.075	0.106301	0.0317894	0	0.0276542	0.0586191	0	0.18439	0.880919	1.24754	0.668047	0.482673	0.28217	Flavin-containing monooxygenase FMO GS-OX-like 8
MH01g0302500	chr1	14526952	14535696	5.22142	30.5532	29.6271	30.8274	30.95	20.2805	18.5708	15.406	10.3302	20.6592	16.5158	21.352	22.3567	Cullin-1
MH01g0303000	chr1	14564022	14566210	11.115	0.331425	0.516177	0.425038	0.689711	1.33079	2.45586	2.92472	2.07085	1.13336	1.22309	0.672353	1.39441	Glutathione S-transferase 4;Probable glutathione S-transferase GSTF1
MH01g0305300	chr1	14712434	14716599	12.7903	6.38082	5.59396	3.82785	4.25183	9.94277	8.23996	26.1649	23.8393	24.2846	19.8317	7.62824	6.96311	Asparagine--tRNA ligase, cytoplasmic 3
MH01g0307100	chr1	14801075	14805359	21.7811	6.15814	6.44412	4.8944	4.46729	1.53806	1.75193	2.10567	2.93764	2.89921	3.57535	6.42683	5.40628	Probable E3 ubiquitin-protein ligase LUL2
MH01g0307300	chr1	14807685	14815231	16.255	1.80827	2.3993	0.640905	0.963809	0.607222	0.408047	2.25702	2.24768	7.46621	5.1877	2.31043	2.64085	Guanine nucleotide-binding protein-like 3 homolog
MH01g0307600	chr1	14822254	14836278	15.5803	0.840275	0.674732	0.511882	0.536622	0.269448	0.182648	0.782247	0.64101	1.04246	0.847579	0.821757	0.94007	Bifunctional 3-dehydroquinate dehydratase/shikimate dehydrogenase, chloroplastic
MH01g0309000	chr1	14931150	14937436	11.2618	6.73119	6.59587	5.22848	7.58889	6.39517	5.54302	8.44874	7.31231	8.14172	6.04208	5.96721	5.60216	Cyclin-L1-1
MH01g0309200	chr1	14941667	14946657	9.27338	3.06255	2.6479	3.37458	3.04513	2.89605	4.52367	4.19027	2.56244	3.3883	2.84104	2.82293	2.27335	NPL4-like protein
MH01g0315200	chr1	15278953	15284240	0.47207	31.076	31.5777	23.6848	24.6349	5.30269	5.54092	2.8167	3.47976	8.52176	12.9613	24.9832	29.186	ATP-dependent Zn proteases-like protein;hypothetical protein OsI_02018
MH01g0315600	chr1	15316312	15317276	9.75408	0	0	0	0	0.292924	0	0.452114	0.223762	0.123679	0.10014	0	0	hypothetical protein OsI_02033
MH01g0315700	chr1	15330401	15340276	11.0082	5.83251	4.40153	8.41507	6.87811	10.8989	12.6425	16.5593	11.881	12.5587	11.6129	4.87284	5.86838	LEC14B protein
MH01g0323300	chr1	15772545	15774056	18.558	0.559274	2.23478	0	0.145481	0	0.0784568	0.969777	0.953526	4.57409	4.69817	3.97837	1.84302	hypothetical protein OsI_02060
MH01g0324000	chr1	15829878	15845390	9.48299	1.24302	0.458545	1.38986	0.845656	0.90195	1.60968	1.16057	1.16173	1.42802	0.876384	1.65254	0.872715	hypothetical protein OsJ_10742
MH01g0324200	chr1	15846389	15859593	9.64223	2.50704	2.15837	2.61229	2.60866	3.07871	4.15348	2.78528	4.85338	3.3432	3.54163	2.69977	3.74971	tRNA (guanine(37)-N1)-methyltransferase 1
MH01g0324300	chr1	15861355	15877151	1.36255	1.08363	0.823633	0.757798	0.858596	0.216396	0.269207	0.277749	0.328997	0.560595	0.561807	0.717053	1.15582	Pentatricopeptide repeat-containing protein, mitochondrial
MH01g0324400	chr1	15877645	15885173	8.80715	5.78965	5.42078	8.16402	6.81663	6.76918	10.8591	5.37146	4.09379	5.05646	5.99537	4.65176	4.63724	Dual specificity protein phosphatase 1
MH01g0326600	chr1	16014931	16021120	14.2866	0.197547	0.714408	0.338004	0.102748	0.222557	0.33307	0	0.254568	0.561799	0.227795	1.0227	0	3-hydroxyisobutyryl-CoA hydrolase-like protein 2, mitochondrial
MH01g0344700	chr1	16589989	16596436	9.39607	0.0956089	0.164863	0.362846	0.0981587	81.5694	79.1137	59.4847	56.7989	22.3033	17.9569	7.19208	4.4508	hypothetical protein OsJ_01911
MH01g0357800	chr1	16741715	16747447	9.13853	0.216041	0.0573395	0.164135	0.149885	0.197717	0.16147	0.166596	0.198499	0.119526	0.13689	0.144584	0.0363389	Transposon Ty3-I Gag-Pol polyprotein
MH01g0358300	chr1	16785392	16791259	13.6749	11.7045	8.90357	8.519	8.32525	9.70392	11.7377	33.818	37.4701	41.4683	35.8566	19.3818	17.8231	Sec-independent protein translocase protein TATC, chloroplastic
MH01g0358400	chr1	16793983	16795626	9.67964	1017.76	1048.74	1195.09	1554.16	2203.04	2457.37	1707.18	2661.41	1766.67	2256.89	855.108	805.696	Oxygen-evolving enhancer protein 1, chloroplastic
MH01g0359500	chr1	16862735	16866589	8.11067	0.286349	0.173417	0.980353	0.148903	0.16346	0.241717	0	0	0.407064	0.166033	0.301324	0	Histone H2B.1
MH01g0359600	chr1	16867136	16871702	6.7482	0.21415	0	0	0	0	0	0	0.138152	0	0	0	0	hypothetical protein
MH01g0360400	chr1	16895905	16915599	20.7788	6.23008	10.176	3.92878	6.46173	1.92943	2.97305	2.76274	7.20312	7.68035	7.60965	10.9546	12.6845	Metal transporter Nramp4
MH01g0361700	chr1	16956707	16958792	13.5352	1.68597	2.36729	1.27503	1.417	1.75516	1.58215	3.82395	4.5923	5.16552	5.6353	0.983487	0.984366	Probable purine permease 4
MH01g0362500	chr1	16995697	17004056	8.95687	0.943069	0.554798	3.44578	1.67876	2.5186	3.55022	2.71738	2.12269	1.04778	0.616307	0.589671	0.506309	MATE efflux family protein 5;MATE efflux family protein 7;MATE efflux family protein DTX1
MH01g0363000	chr1	17049925	17052129	13.3129	2808.05	2490.07	2790.43	2015.49	1577.83	1731.36	3129.87	3032.5	3750.2	3933.68	3401.26	3102.87	Photosystem I P700 chlorophyll a apoprotein A2
MH01g0363600	chr1	17074225	17077118	15.9481	0.561843	0.505146	0	0.487164	0.103888	0.236453	0.649486	1.13755	1.99787	1.76996	0.666158	0.640919	hypothetical protein OsI_02109
MH01g0364100	chr1	17094208	17095833	14.2897	0.600328	0.719361	0.513276	0.312326	0.190073	0.433063	0.594876	1.04122	0.9149	1.03105	0.783324	0.847421	Pentatricopeptide repeat-containing protein, mitochondrial
MH01g0365100	chr1	17207216	17207841	8.96214	25.7803	23.6599	22.0879	29.5296	42.0533	32.7366	28.4643	21.045	24.0812	12.3281	8.83936	10.4364	Heavy metal-associated isoprenylated plant protein 26
MH01g0365200	chr1	17212323	17218166	21.1709	13.0506	11.9287	12.7141	9.56182	2.73065	2.15888	5.09061	4.50638	15.0618	15.3282	22.8608	21.7493	ATP-dependent Clp protease proteolytic subunit 3, chloroplastic
MH01g0367000	chr1	17313230	17314139	12.9409	0	1.3477	0.147325	0.179173	0.579925	0.725696	2.83521	2.21528	1.83691	1.68542	1.06509	0.790109	hypothetical protein OsJ_01957
MH01g0370600	chr1	17500212	17505663	12.8168	7.70103	8.31734	6.21585	8.86546	5.92341	4.69375	12.0555	9.37709	11.2327	11.3438	7.66052	8.60106	Mitogen-activated protein kinase kinase 1
MH01g0371000	chr1	17525408	17540358	8.95248	5.07663	4.53297	5.11092	4.73702	2.94863	3.63242	3.7477	3.71062	4.49657	3.88336	3.94498	4.76642	PHD finger-containing protein DDB_G0268158
MH01g0371700	chr1	17601635	17605015	17.0112	1.7465	1.56281	1.15816	1.27693	0.390593	0.616957	1.87106	2.20012	5.09088	3.73365	2.69802	2.86836	hypothetical protein OsI_02151
MH01g0372000	chr1	17620941	17624339	0.206174	20.1127	23.3352	9.06994	10.9624	3.50436	1.05387	1.98044	2.9632	7.91209	11.2948	25.9636	28.032	Plastidal glycolate/glycerate translocator 1, chloroplastic
MH01g0374200	chr1	17758857	17762961	10.3089	6.4554	7.43002	5.86153	7.10187	8.14089	9.56205	8.50055	10.1772	8.21583	8.56092	6.01708	6.80523	unnamed protein product
MH01g0374500	chr1	17774544	17776828	16.3437	1.64154	2.45949	0.857723	1.23358	0.252852	0.767579	1.81858	2.50682	6.35609	4.49154	2.2234	2.63504	Ribosome production factor 2 homolog
MH01g0374800	chr1	17797580	17807692	15.9088	2.31984	2.77536	1.91553	2.34121	1.34314	1.56064	2.72306	1.74087	4.61631	3.05553	2.7047	2.67809	LisH domain and HEAT repeat-containing protein KIAA1468 homolog
MH01g0375100	chr1	17838816	17842303	20.9799	0.341384	0.280593	0.10943	0.288643	0.0469917	0.0358907	0.0370137	0.0543629	0.303528	0.194909	0.34383	0.355748	Probable inactive leucine-rich repeat receptor-like protein kinase
MH01g0376500	chr1	17926611	17928866	21.3094	6.84081	12.7885	1.46834	6.21849	0.527148	2.91132	4.41982	3.46417	7.2899	5.64136	20.7224	9.57186	Probable protein Pop3
MH01g0379900	chr1	18143039	18162654	9.31528	8.74234	7.81369	8.91582	8.58736	7.08126	8.21311	8.1589	7.8959	7.74876	6.48408	5.92409	6.17372	Putative disease resistance RPP13-like protein 1
MH01g0380300	chr1	18195207	18209132	7.74624	5.37122	5.82255	12.051	10.4143	8.71962	9.97797	5.83469	4.86693	3.78608	3.08897	3.58446	3.79816	Gastric triacylglycerol lipase
MH01g0381700	chr1	18349806	18350384	8.77615	0	0.391511	1.65703	2.18063	1.85161	4.3595	1.11654	2.09814	0.229276	1.4999	0	0.498424	Hypothetical protein
MH01g0381900	chr1	18355259	18357639	7.63402	8.25219	8.38271	8.22188	10.286	6.84851	5.49395	5.09725	4.95998	3.80034	5.56474	2.87856	4.05401	Transcription factor DIVARICATA
MH01g0382100	chr1	18363518	18374859	20.2282	4.46016	2.99273	3.01173	3.17738	1.346	1.1229	2.29247	1.26607	4.29593	4.44461	3.86554	5.35945	U-box domain-containing protein 11;unnamed protein product
MH01g0384600	chr1	18551760	18557227	18.4674	1.77512	1.97081	0.980378	1.79857	0.442658	0.248815	1.28327	1.2257	2.81533	2.44971	2.45694	2.2699	Probable RNA-dependent RNA polymerase SHL2
MH01g0388100	chr1	18776786	18781024	0.136256	3.87408	4.04003	2.83066	4.1456	1.10425	1.431	2.26536	1.6003	3.06597	2.49561	3.78124	5.01786	hypothetical protein OsI_02266
MH01g0388400	chr1	18792984	18795078	21.1964	0.294505	0.264506	0.0629403	0.19153	0	0.0619474	0	0.141014	0.733124	0.126353	0.671054	0.6151	F-box only protein 7
MH01g0389400	chr1	18832465	18835928	9.7629	4.6217	2.90094	2.47111	3.00482	4.55259	5.51914	5.33801	3.47288	5.33963	5.10567	4.78099	4.57063	Putative uncharacterized protein YghX
MH01g0390300	chr1	18873598	18888303	13.3306	4.61118	4.95033	3.91265	3.94641	2.36395	2.989	4.07146	3.94195	5.71175	4.5732	3.62641	4.63184	Pre-mRNA-processing protein 40A
MH01g0390900	chr1	18923379	18923879	10.0564	0	0.247555	1.39137	0.84455	4.72066	5.15184	1.75581	3.72126	2.30868	3.32213	0	0	Probable cation transporter HKT3
MH01g0391100	chr1	18924140	18925336	9.75873	0	0	0.909493	0.553138	4.16467	4.73506	1.44801	2.43868	0.972156	1.22264	0	0	Probable cation transporter HKT3
MH01g0391300	chr1	18943558	18968086	1.63059	1.30131	1.13108	1.07955	1.12123	0.409534	0.337916	0.189254	0.158191	0.423868	0.447303	0.815795	1.18352	Callose synthase 7
MH01g0393400	chr1	19152738	19155124	19.9449	1.47658	1.76946	0.965418	1.12971	0.288801	0.657909	0.753093	0.444051	1.05014	0.646471	1.05799	1.32049	Cysteine-rich receptor-like protein kinase 25
MH01g0393600	chr1	19164506	19167435	21.0646	1.29327	1.28486	1.04819	0.51329	0.0423918	0.128948	0.199335	0.538246	1.24055	0.780595	1.76567	2.08758	tRNA (guanine-N(7)-)-methyltransferase
MH01g0393700	chr1	19165898	19176210	8.15747	2.23734	1.82561	4.55191	3.55331	2.57429	3.90331	2.98789	2.72496	1.49454	1.44747	1.60276	2.09149	CBL-interacting protein kinase 8
MH01g0403100	chr1	19657375	19665110	9.18745	6.95974	7.8343	7.55185	6.41766	5.06287	5.79266	6.38668	4.56599	4.75354	4.09187	5.31209	5.61405	Protein kinase and PP2C-like domain-containing protein
MH01g0403200	chr1	19666998	19667945	16.3404	1.47136	2.16386	0	0.510228	0	0.275498	3.39967	2.31153	6.1609	7.90055	3.36468	2.74827	DNA-damage-repair/toleration protein DRT102
MH01g0404600	chr1	19727522	19729907	5.40641	2.57354	3.21279	8.46525	7.48096	3.61108	4.7064	1.89233	1.28416	1.15399	0.575438	0.451835	1.18828	Ocs element-binding factor 1
MH01g0408500	chr1	19982599	20005130	9.01798	0	0	0.0684393	0.187469	0.947456	0.808058	0.312523	0.178465	0.0284753	0	0	0.0303346	WAT1-related protein
MH01g0409000	chr1	20016911	20021321	20.7142	1.05247	1.97417	0.719826	0.839621	0.465458	0.531337	0.547605	0.537404	0.898263	0.722327	1.06517	1.33188	JmjC domain-containing protein 4
MH01g0409400	chr1	20045903	20059243	13.4136	1.18905	1.07888	1.10477	1.08098	0.789538	0.761794	1.90046	1.54211	2.66711	1.77669	1.21701	2.05746	Methyl-CpG-binding domain-containing protein 9;unknown protein
MH01g0412300	chr1	20229167	20235567	14.4403	6.20843	6.44618	4.82181	4.81893	3.43123	3.32922	7.97841	6.68788	8.76544	9.30508	5.73339	6.13986	DEAD-box ATP-dependent RNA helicase 56
MH01g0412600	chr1	20259254	20264597	16.2834	9.23472	9.75557	8.68151	7.87071	4.41133	4.68764	10.0617	7.37484	14.8843	12.0365	9.2476	10.1872	DEAD-box ATP-dependent RNA helicase 15;DEAD-box ATP-dependent RNA helicase 56
MH01g0412900	chr1	20287610	20290898	10.2443	40.8328	35.5727	40.7159	39.6204	48.2878	44.0911	59.2852	31.2589	69.7274	45.7872	30.8636	33.7734	B2 protein;unnamed protein product
MH01g0413800	chr1	20349752	20352142	9.27649	2.63356	3.05656	2.74418	3.46818	7.97593	9.14225	5.9942	6.25647	2.34126	2.26104	1.419	0.813016	Hypothetical protein
MH01g0413900	chr1	20352216	20358232	2.65241	12.3595	13.7635	10.0826	15.2933	2.59953	2.42942	2.56777	2.3587	4.55197	3.09155	6.26838	7.45343	Ribonuclease 3-like protein 1
MH01g0415000	chr1	20425867	20430426	11.7784	38.4371	25.7553	31.3077	24.8212	39.9386	34.1717	72.3995	62.9877	57.7196	54.3629	33.1722	26.8051	Probable protein phosphatase 2C 5
MH01g0415500	chr1	20478754	20479807	20.641	0	0.138776	0.196667	0	0	0	0.199037	0.148452	0.326795	0	0	0.352857	hypothetical protein
MH01g0416200	chr1	20506784	20507769	20.4883	3.83748	4.9521	6.62924	2.98619	1.28186	0	0	0	2.73708	0	0	0	hypothetical protein OsJ_02197
MH01g0418800	chr1	20633773	20634779	19.2608	0.553268	0.167446	0	0.431564	0	0	0.239455	0	0	0.961803	0.290584	0.426052	Dynein light chain, cytoplasmic
MH01g0419000	chr1	20637451	20638619	0.888082	4.40461	4.17455	2.33282	2.61811	0.473454	1.06109	0.181661	0	2.38584	2.42045	6.09416	4.98407	Peptide deformylase 1A, chloroplastic
MH01g0420300	chr1	20738897	20741215	11.6775	0.368369	0.367364	0.209941	0.255545	0.576241	0.981377	1.91678	0.979018	1.13534	0.947539	0.744471	0.559062	Methylesterase 3
MH01g0420700	chr1	20753969	20760224	9.00139	5.35657	3.38206	8.85816	5.59019	15.4976	25.976	11.9534	8.98056	1.75063	1.37259	0.977623	1.41619	Vacuolar cation/proton exchanger 1a
MH01g0421900	chr1	20826541	20832110	9.14236	7.32311	5.9462	7.37414	7.49291	7.97476	8.83331	9.66577	8.78414	7.34944	5.54177	4.86827	6.30651	Ras-related protein RIC1
MH01g0422400	chr1	20858897	20867792	17.642	2.46092	2.42309	1.41604	1.69178	0.992335	1.10683	2.24198	1.55489	3.21462	2.8046	2.42192	2.86903	Serine--tRNA ligase
MH01g0422500	chr1	20868237	20871209	13.6748	1.22404	1.73578	1.04668	1.563	0.680755	0.374745	1.92921	1.56727	1.82007	1.97802	1.92854	1.44035	Hypothetical protein
MH01g0422700	chr1	20879792	20887807	20.7997	6.57767	6.4493	6.17088	5.06054	0.91296	1.43045	2.30708	2.49139	6.82439	6.76187	8.54408	8.44794	Pentatricopeptide repeat-containing protein, chloroplastic
MH01g0422800	chr1	20895334	20900228	19.1801	86.8713	58.6693	31.3184	40.1897	18.1447	8.36306	54.564	38.8993	128.651	65.9985	113.571	95.2613	Vacuolar-processing enzyme
MH01g0422900	chr1	20906268	20906456	10.7814	0	0	17.2243	5.05404	29.7866	8.66721	16.6036	0	14.2759	0	0	0	Hypothetical protein
MH01g0423000	chr1	20912554	20912739	14.3013	0	23.2512	0	5.77243	0	0	18.9593	26.3221	57.1926	7.6044	0	10.2686	Arabinogalactan peptide 2
MH01g0423200	chr1	20916622	20921909	20.1797	5.97449	7.36934	3.81545	5.16816	1.91055	1.5142	3.30824	3.21647	7.01379	4.85843	6.41288	6.61405	IAA-amino acid hydrolase ILR1-like 1
MH01g0423400	chr1	20927220	20930517	20.6195	6.57359	7.77803	5.34085	6.86552	2.02967	1.88557	2.55249	2.29419	4.30741	3.58557	3.84141	5.09189	Vesicle transport v-SNARE 13
MH01g0425100	chr1	21046491	21049510	19.9908	11.2575	19.7171	5.78978	8.19055	0.669113	0.477112	1.94408	4.4718	3.1987	7.3058	12.4404	8.8395	hypothetical protein ZEAMMB73_667322
MH01g0425200	chr1	21047925	21074527	19.8824	9.10478	19.2656	2.74023	9.1432	0.332758	0.600212	1.00873	0.9846	6.36178	4.54597	4.95749	7.79637	70 kDa peptidyl-prolyl isomerase
MH01g0428000	chr1	21305908	21311950	12.8215	2.59946	2.85168	2.16933	2.86595	2.97309	2.29108	3.97194	4.06636	5.15041	4.17475	2.87716	3.05288	UPF0587 protein F46B6.12
MH01g0428400	chr1	21318225	21318467	20.892	0	0	2.08355	0	0	0	0	0	0	1.52037	3.12701	0	Protein transport protein Sec61 subunit beta
MH01g0428600	chr1	21322410	21329215	21.5941	9.5913	12.2482	4.11293	5.96512	0.475248	0.288934	0.511534	0.470885	9.06023	8.00183	14.7845	20.4564	Protein EARLY FLOWERING 3
MH01g0429600	chr1	21405314	21408566	21.7817	0.547356	0.298498	0.282624	0.214947	0	0	0.071639	0	0.240587	0.413443	1.06064	1.01216	hypothetical protein OsI_25287
MH01g0430000	chr1	21417425	21420574	16.3475	0.390511	0.584296	0.055635	0.0677227	0.970764	0.109521	1.12888	0.498323	2.49979	2.38163	1.57951	1.28446	Carotenoid cleavage dioxygenase 8 homolog A, chloroplastic
MH01g0430600	chr1	21473917	21479509	6.24934	24.4355	27.1537	24.439	31.5294	18.5543	19.8386	13.0961	14.0741	16.2897	14.4984	16.3096	18.4232	Exonuclease 3'-5' domain-containing protein 1
MH01g0443100	chr1	21632851	21635595	9.1982	1.87415	3.47681	3.20412	3.05041	3.86608	6.22478	4.37641	3.64399	2.76862	2.47012	3.00361	2.5503	Putative nuclease HARBI1
MH01g0443600	chr1	21665432	21676041	19.4024	0.818443	0.909349	0.449782	0.42583	0.0322625	0.0491804	0.152101	0.745616	0.873185	0.634798	0.413303	1.06447	Uncharacterized protein C16C10.8
MH01g0445000	chr1	21748119	21767292	15.9908	1.1021	1.21597	0.538244	0.476655	0.251148	0.324894	2.09041	1.85112	5.49064	4.55484	1.64955	1.97422	U3 small nucleolar RNA-associated protein 20
MH01g0445300	chr1	21781348	21785651	7.7585	0.400512	0.48115	3.31105	1.87511	2.23477	3.14826	1.04136	0.684887	0.0949347	0.383304	0	0.101805	Uncharacterized membrane protein C776.05
MH01g0445500	chr1	21793197	21794317	8.41636	31.3902	24.7731	42.2433	39.6992	84.5283	68.5514	53.7592	56.636	24.1189	25.1395	30.8427	21.9177	hypothetical protein OsI_02598
MH01g0445900	chr1	21813819	21821631	8.06715	14.6972	15.2113	15.3642	15.278	10.705	12.9217	12.0912	10.8495	12.4628	10.5546	11.3428	11.7366	Serine/threonine-protein phosphatase 6 regulatory subunit 2;Serine/threonine-protein phosphatase 6 regulatory subunit 3
MH01g0448000	chr1	21937065	21940429	2.5032	4.29019	3.9011	2.93402	3.69051	1.16782	1.29928	0.644931	0.255328	0.48823	0.32689	1.84832	1.6924	Mitochondrial outer membrane protein porin 3
MH01g0448200	chr1	21948828	21953102	3.42425	4.09234	4.05049	5.20796	4.10952	2.42902	1.28172	1.81525	0.912844	2.23356	2.01712	2.32192	2.60584	Probable receptor-like protein kinase
MH01g0448700	chr1	21984002	21988628	11.1041	34.4367	27.1127	19.9277	20.1057	54.5453	61.7368	86.9549	68.1169	47.4148	56.7894	28.619	37.5144	Cytokinin riboside 5'-monophosphate phosphoribohydrolase LOG
MH01g0449500	chr1	22037242	22039803	11.8127	7.5679	8.14101	7.87198	10.3871	7.35623	8.25022	9.59107	9.52187	13.4246	10.6394	4.60558	8.29995	hypothetical protein
MH01g0449700	chr1	22044442	22050268	18.1473	1.66565	1.70962	1.97412	1.80274	1.98728	1.96915	1.35759	0.867873	1.30081	0.89651	1.70775	1.63339	Putative pentatricopeptide repeat-containing protein
MH01g0449900	chr1	22054890	22058067	19.9447	0.790405	0.731328	0.307155	0.411229	0.0794646	0.423227	0.124619	0.458681	1.07321	0.822005	0.80018	1.20042	hypothetical protein OsI_02647
MH01g0451400	chr1	22138934	22143564	11.823	3.69862	3.46077	2.48234	3.22888	2.27773	2.8831	3.94629	3.54272	3.82065	3.39475	2.16825	2.94173	Serine/threonine-protein kinase AFC3
MH01g0454300	chr1	22308453	22311016	5.78128	10.2953	9.30098	13.0434	9.784	5.38279	9.18175	0.940994	1.05014	0.945635	1.52471	2.17165	1.73794	Hypothetical protein
MH01g0454500	chr1	22318784	22321827	17.9906	0.77524	1.16188	0.41429	0.504143	0.107561	0.163139	0.588095	0.309866	2.34316	1.44342	1.4781	0.737122	50S ribosomal protein L25
MH01g0456700	chr1	22417531	22424522	13.1605	3.23549	2.42746	2.48903	2.78712	1.8786	2.11632	3.39907	3.68492	5.26768	4.2264	2.13372	2.88671	unnamed protein product
MH01g0458400	chr1	22543648	22545217	11.2299	0.0959923	0.287721	0.328309	0.499396	0.319602	0.5656	0.749007	0.736625	0.546141	0.0549902	0	0	Hypothetical protein
MH01g0460600	chr1	22655246	22662260	7.82519	4.6239	4.28789	5.063	4.70352	4.35399	3.88954	2.74867	2.25187	4.10181	2.67119	4.03571	3.34894	Serine/threonine protein phosphatase 2A 55 kDa regulatory subunit B beta isoform
MH01g0460700	chr1	22662712	22666198	14.3898	2.22043	2.7617	0.949087	1.5809	0.806174	1.17977	4.00341	3.16735	3.11703	4.34127	2.18355	2.97022	unnamed protein product
MH01g0460800	chr1	22666422	22671711	13.5633	1.10083	1.06013	1.15145	0.785803	0.655387	0.993349	1.43253	1.22901	1.69635	1.58744	1.3846	1.50511	Pentatricopeptide repeat-containing protein
MH01g0461100	chr1	22680316	22681623	12.8883	57.0625	51.052	54.3628	170.189	1478.98	1948.9	2810.06	5684.37	3333.44	5343.88	193.057	192.604	Chlorophyll a-b binding protein 2, chloroplastic
MH01g0461800	chr1	22708412	22713253	23.3946	0.354366	0.275505	0.169103	0.20397	0.222561	0	0.119907	0.0281884	0.218337	0.250292	0.26771	0.44548	hypothetical protein;Hypothetical protein
MH01g0461900	chr1	22708947	22713055	21.2995	0.6333	0.356195	0.0955283	0.0969172	0.0204954	0.0313296	0	0.142317	0.185486	0.10631	0.599746	0.508008	Receptor-like protein 12
MH01g0462100	chr1	22716843	22730912	11.4994	0	0	0.0276701	0.0168441	0.0177975	0.0272229	0	0.0206045	0	0.0369411	0	0	LRR receptor-like serine/threonine-protein kinase GSO2
MH01g0462800	chr1	22773777	22777114	3.55298	5.88036	4.48406	5.62572	5.5361	3.01848	2.17938	2.18541	1.65318	2.14094	1.48137	3.68403	6.16571	Secologanin synthase
MH01g0462900	chr1	22790947	22794228	2.81722	10.4222	12.0002	14.2066	12.3237	1.33012	0.613266	0.505602	0.697915	1.76243	1.16734	3.61607	9.63072	Secologanin synthase
MH01g0463100	chr1	22812545	22812938	21.792	0	0	0	0	0	0	0	0	0	0	0	1.13709	unknown protein
MH01g0463400	chr1	22838493	22844180	9.36082	2.23207	2.69106	2.14495	3.35344	3.30826	3.08449	4.03853	2.67884	2.14837	2.3527	1.55561	1.98229	Inactive protein kinase SELMODRAFT_444075
MH01g0463600	chr1	22851485	22855768	17.7328	1.90344	3.42011	1.15272	1.15535	0.17561	0.46719	1.44417	1.51965	3.83564	3.8578	1.92953	2.7718	Hypothetical protein
MH01g0464000	chr1	22874778	22877234	8.00341	4.67057	2.06493	14.9891	12.2247	24.7532	20.9195	9.15952	6.78848	0.971001	0.493203	1.6731	1.36412	Transcription factor DIVARICATA
MH01g0464500	chr1	22905494	22908691	8.19331	0.122383	0.048766	0.139482	0.148581	0.157187	0.205857	0.0353847	0.129906	0.116067	0.0232882	0.205365	0.0618258	Transposon Ty3-G Gag-Pol polyprotein
MH01g0466200	chr1	22959801	22962472	8.00804	0.477117	0.769583	1.35961	1.36148	1.46558	1.24863	0.775276	0.855724	0.238429	0.0957687	0.0563907	0.127133	Probable calcium-binding protein CML12
MH01g0469800	chr1	23096885	23127060	8.82338	8.80803	8.92286	7.57151	8.54904	6.84727	6.26025	8.16655	7.14456	8.3658	7.096	7.45024	8.48244	Transcriptional corepressor LEUNIG
MH01g0469900	chr1	23128194	23131148	20.1674	6.49086	5.19213	3.29644	3.10961	0.248476	0.108138	1.22612	1.51703	4.61659	6.17263	5.58772	6.87752	Pentatricopeptide repeat-containing protein, chloroplastic
MH01g0470600	chr1	23177693	23181836	23.4617	0.637426	0.558842	0.39957	0.353772	0.140384	0.285928	0.258016	0.189474	0.24181	0.291142	0.299587	0.676315	Disease resistance protein RGA2
MH01g0471500	chr1	23271488	23279231	20.7226	1.43009	2.10009	0.280122	0.899141	0	0	0.0258452	0.0568788	0.699356	0.424912	0.628721	1.0152	Pleiotropic drug resistance protein 4
MH01g0471900	chr1	23301159	23308747	14.0626	1.76584	1.2949	0.827819	1.09658	0.534296	0.814632	2.12429	2.36092	2.71452	2.73433	1.72547	1.81492	hypothetical protein OsJ_02569
MH01g0473800	chr1	23418321	23420723	17.394	0.499633	0.630945	0.237286	0.491031	0.214367	0.233502	0.674059	0.672501	1.382	1.17368	1.06475	0.926416	Pentatricopeptide repeat-containing protein, mitochondrial
MH01g0474500	chr1	23459196	23463767	10.7584	0.291357	0.183552	0.255732	0.43192	0.968732	0.561852	0.797339	0.587178	0.435988	0.43843	0.0776401	0.116415	Acyl-protein thioesterase 1 homolog 1
MH01g0474600	chr1	23461757	23467674	7.18785	8.68405	7.51938	7.19864	7.97551	7.19778	6.198	5.02044	3.52583	4.25792	3.72385	4.52294	4.39458	hypothetical protein OsJ_02586
MH01g0475000	chr1	23486300	23493566	20.9949	1.03278	1.17696	0.738395	0.992453	0.264938	0.285948	0.513378	0.355237	1.38402	0.992781	1.533	1.48248	Protein LOL5
MH01g0475300	chr1	23506245	23511611	7.98647	2.13904	1.37533	3.65709	3.64488	5.5147	6.25277	2.13346	2.01129	1.82571	0.916568	1.403	1.13561	GDSL esterase/lipase
MH01g0475800	chr1	23539173	23542182	1.94067	5.53824	4.17136	4.07121	5.45278	1.2514	1.23709	0.910575	2.2655	3.22006	3.06607	7.20721	4.23314	unnamed protein product
MH01g0476700	chr1	23581250	23583150	15.4554	2.87589	3.01313	1.10641	2.16957	1.66975	1.20993	3.30435	2.75371	4.85786	4.8527	1.89246	3.43961	RNA-binding protein Musashi homolog 2
MH01g0477500	chr1	23608470	23612072	22.5305	3.14903	3.5768	1.59328	2.34057	1.17139	0.648831	1.11465	1.14802	3.06249	2.16777	3.1837	3.31682	3'-N-debenzoyl-2'-deoxytaxol N-benzoyltransferase
MH01g0478600	chr1	23691482	23694382	20.235	3.6634	3.74861	1.47414	1.96187	0.59893	0.453551	0.65383	1.51717	2.29874	2.22371	2.41509	3.52685	50S ribosomal protein L22
MH01g0479200	chr1	23741108	23753081	15.5302	12.4399	13.0107	8.61087	10.445	6.76567	6.83699	11.7434	10.6214	19.0484	16.1543	12.3701	12.4762	N-alpha-acetyltransferase 15, NatA auxiliary subunit;N-alpha-acetyltransferase 16, NatA auxiliary subunit
MH01g0479500	chr1	23778314	23781182	18.4228	9.53673	8.40617	7.43469	8.7069	0.933544	0.865667	5.67509	5.73877	23.207	24.3138	19.9537	20.0512	PsbP domain-containing protein 5, chloroplastic
MH01g0479600	chr1	23785040	23787740	15.1789	2.40425	2.61454	0.749015	0.957108	0.534078	0.147457	19.4446	21.407	35.4215	33.0689	15.5637	11.8619	Probable aldo-keto reductase 1
MH01g0479700	chr1	23789888	23795499	20.4906	5.59637	7.00324	2.27269	3.00689	0.418405	0.456031	0.89963	0.875197	5.27774	5.36803	7.46931	6.75639	Probable protein phosphatase 2C 7
MH01g0479900	chr1	23806464	23813354	19.6629	10.2638	7.88622	5.55961	5.80997	0.703305	0.980178	3.09813	2.89661	20.5114	21.4584	16.1543	18.8561	DEAD-box ATP-dependent RNA helicase 25
MH01g0480100	chr1	23824318	23831785	8.21642	42.2523	41.2955	47.1672	48.2908	38.3565	39.0628	37.2326	30.4315	32.5662	28.1625	24.9158	25.0056	ATP-dependent zinc metalloprotease FTSH 9, chloroplastic/mitochondrial
MH01g0480200	chr1	23837225	23840711	20.7987	0.476334	0.605608	0.509006	0.495665	0.197187	0.050091	0.206551	0.341762	1.27048	0.476431	0.842058	1.08424	Probable polygalacturonase
MH01g0481900	chr1	23920444	23923325	13.6688	1.50481	1.55397	0.779594	1.16259	1.35639	1.11228	3.00595	3.6606	4.63818	4.2445	1.42448	2.17767	Hydroquinone glucosyltransferase
MH01g0482000	chr1	23922945	23929903	15.3507	0.353805	0.141118	0.453687	0.184082	0.195269	0.248038	0.30684	0.564086	1.21629	0.876237	0.655171	0.492132	Hydroquinone glucosyltransferase
MH01g0482700	chr1	23976904	23981576	21.8708	0.2152	0.419542	0.406927	0.205378	0	0	0.058585	0	0	0.135537	0.240086	0.359896	Probable GABA transporter 2
MH01g0483000	chr1	24004638	24008518	21.7668	1.02479	0.723963	0.573788	0.439821	0.151586	0.31065	0.303646	0.0915373	0.492163	0.690964	0.814196	0.707486	Light-sensor Protein kinase
MH01g0483200	chr1	24027646	24032650	9.54629	13.1174	14.0431	18.3762	15.604	28.1466	40.198	28.4203	30.4582	14.8791	18.1801	4.80445	3.14904	Probable WRKY transcription factor 19
MH01g0483300	chr1	24032649	24039735	15.475	1.00226	0.989124	0.422059	0.708902	1.03348	0.753162	2.29558	2.09047	8.72403	4.36549	1.60482	1.67252	PREDICTED
MH01g0483600	chr1	24054603	24063946	14.7809	2.45791	4.17116	0.874268	2.27442	2.41503	2.41706	6.02997	9.12446	12.3612	11.6888	4.01601	4.3109	Calcium-dependent protein kinase 3
MH01g0483700	chr1	24064040	24067248	8.13502	8.76535	7.954	11.0026	12.5593	10.9978	10.2433	8.44567	7.45914	5.39308	6.04738	4.71667	4.2783	Probable protein ABIL1
MH01g0485200	chr1	24145179	24156289	17.6999	3.74069	3.26924	2.10153	2.44678	0.933121	0.844595	3.67528	2.6087	8.83287	6.90421	5.91135	4.92929	Neutral ceramidase
MH01g0486000	chr1	24191104	24195735	8.10363	0.757414	0.506645	0.837867	1.20546	2.13482	1.16163	0.6956	0.255451	0.253522	0.0763201	0.359101	0.147609	Kinesin-related protein 6
MH01g0486100	chr1	24200029	24201872	8.91164	0.547013	0.561606	0.467633	0.813124	1.08125	0.920632	0.474282	0.648781	0.166701	0.312983	0.15835	0.118733	Heat stress transcription factor C-1a
MH01g0486800	chr1	24224583	24231847	0.210285	0	0.116781	0	0.20159	0	0	0	0	0	0	0	0	hypothetical protein
MH01g0487600	chr1	24275153	24279288	9.3737	0.0459776	0.031887	0.729485	0.209888	1.17649	1.76155	1.52652	0.756823	0.493154	0.578786	0.430532	0.0808853	Secologanin synthase
MH01g0487700	chr1	24281057	24293126	13.296	5.77509	3.86803	5.6367	4.36878	4.48666	5.23602	12.7897	9.70393	14.7123	12.9069	6.72198	5.09015	Secologanin synthase
MH01g0488400	chr1	24345475	24348251	15.4443	0.114405	0.0342202	0.0978006	0	0.157813	0	0.744151	0.401229	2.56321	0.882604	0.346561	0.390554	Secologanin synthase
MH01g0488600	chr1	24359328	24364868	8.92981	12.4193	8.92236	15.6775	15.3797	27.2208	26.6629	16.5971	14.2217	8.71727	9.27182	6.8721	7.27772	CTD small phosphatase-like protein 2;hypothetical protein OsI_02945
MH01g0489900	chr1	24445753	24451354	0.63413	3.9801	5.04612	3.27363	5.06884	0.563728	0.557397	0.872419	0.921733	2.13612	2.3762	4.11775	7.53135	transposon protein, putative, CACTA, En/Spm sub-class, expressed
MH01g0492100	chr1	24559626	24564439	23.7633	0.480851	0.900446	0.62722	0.351631	0.117851	0.134825	0.139007	0.0681125	0.342021	0.122095	0.754797	0.526786	Probable receptor-like protein kinase
MH01g0492700	chr1	24602553	24604866	16.4633	0	0.17851	0	0	0	0	0	0	0.20941	0.341846	0	0	hypothetical protein
MH01g0493300	chr1	24640916	24645102	7.42153	15.1808	15.3733	13.9739	15.5258	10.4424	9.93143	9.94242	8.41273	12.1594	9.64527	10.4889	10.7307	hypothetical protein OsI_02969
MH01g0494800	chr1	24739642	24756083	14.4088	1.08769	1.05798	0.464941	0.707384	1.76574	1.94473	7.36903	6.33388	7.83278	9.44659	2.88853	2.83851	ZF-HD homeobox protein
MH01g0495600	chr1	24806337	24818345	9.96404	2.27027	2.34132	2.06575	2.55306	2.07481	1.94006	3.04922	2.26143	2.76086	2.88396	1.95254	3.10686	Peptide deformylase 1B, chloroplastic
MH01g0497200	chr1	24876599	24880246	13.3911	9.23217	5.663	9.06692	7.76098	5.51095	5.12854	24.274	21.769	29.1986	27.4915	13.6412	12.1398	Peptide deformylase 1B, chloroplastic
MH01g0497900	chr1	24906726	24908717	9.33519	1.63791	0.735318	1.57531	2.48551	4.07344	2.64139	3.78767	2.83095	1.84449	1.52207	0.897602	1.39892	UDP-glucose flavonoid 3-O-glucosyltransferase 7
MH01g0498400	chr1	24928916	24935781	9.15234	1.10541	0.814667	2.44399	1.97151	3.64705	4.39955	2.96701	2.70908	1.5819	1.29897	1.03486	0.775128	Cinnamoyl-CoA reductase 1;Tetraketide alpha-pyrone reductase 1
MH01g0498900	chr1	24971501	24973088	11.3315	2.64327	1.68948	2.034	1.78773	2.29529	3.48531	3.97246	3.54761	2.88248	3.53143	0.894559	1.87548	hypothetical protein OsI_03011
MH01g0499100	chr1	24986746	25006992	9.43426	59.0395	61.9498	51.9931	68.9151	132.859	132.944	94.9843	144.678	52.9029	84.8051	56.7928	64.7476	Transposon Ty3-G Gag-Pol polyprotein
MH01g0500700	chr1	25067966	25075040	8.9752	2.18253	2.07303	4.11794	4.81612	3.66393	4.87633	5.02502	2.59489	1.2311	1.03337	0.686126	0.285816	unnamed protein product
MH01g0501600	chr1	25115050	25133857	17.0059	0.386001	0.299118	0.115719	0.22944	0	0.123339	0.469605	0.592438	1.43268	0.891766	0.687295	0.506037	Single-stranded DNA-binding protein, mitochondrial
MH01g0503500	chr1	25246136	25253311	9.14639	17.0744	11.6934	28.5802	30.7037	56.5231	55.5875	42.2901	42.8037	18.8821	15.6119	11.2022	7.57128	Probable sodium/metabolite cotransporter BASS2, chloroplastic
MH01g0504800	chr1	25334711	25337100	8.57632	0.361652	0.468836	1.70042	1.31715	1.33092	1.52126	0.575009	0.691982	0.342968	0.344517	0.182688	0.457355	Hypothetical protein
MH01g0506800	chr1	25441337	25447728	17.4244	1.23082	1.13786	0.621742	0.407523	0.216048	0.329448	0.72782	0.856108	2.62631	2.01403	0.96015	1.40047	WD repeat-containing protein 43
MH01g0507600	chr1	25553839	25559307	7.87644	0.27378	0	0.390153	0.509251	0.858378	0.651894	0.074621	0.0549954	0.0648955	0.0985424	0	0	GDSL esterase/lipase
MH01g0510300	chr1	25755147	25761254	16.8131	0.672227	0.401881	0.306466	0.349767	0.197464	0.301549	0.621937	0.571009	1.94446	1.40746	0.632146	1.01907	CTP synthase
MH01g0510500	chr1	25766823	25772023	5.13463	3.47712	3.47932	2.87	3.52465	2.01861	1.96697	1.19581	1.49117	2.94215	1.85032	1.87749	2.95672	Actin-related protein 2/3 complex subunit 2A
MH01g0510600	chr1	25771630	25772058	19.4617	0	0.654753	0.45724	0	0	0	0	0	0.378993	1.57098	0.586683	0.418102	hypothetical protein
MH01g0511400	chr1	25810241	25818347	11.3783	3.51941	3.88816	3.36004	4.82125	2.60983	2.98185	4.03732	3.43247	4.48715	4.29131	2.96322	3.73112	Histone-lysine N-methyltransferase ATX5
MH01g0511700	chr1	25830484	25837389	14.1259	6.81362	14.7799	3.57545	4.48133	4.81852	6.53413	21.4079	22.6477	24.2352	22.4027	13.0303	24.6493	Hypothetical protein;hypothetical protein OsI_03119
MH01g0512000	chr1	25847279	25855692	14.0016	14.3558	12.0818	9.64539	10.3981	7.1376	7.41567	12.7878	11.7044	16.0732	14.9142	12.8267	15.9421	Long chain acyl-CoA synthetase 4
MH01g0512100	chr1	25871097	25877634	16.9313	0.742093	0.444344	0.126889	0.0772182	0.0820965	0.0624442	1.35135	0.521171	3.64178	4.6274	1.72864	1.23995	Probable protein phosphatase 2C 8
MH01g0512300	chr1	25885178	25887521	12.7745	1.2082	0.723162	0.172142	0.384145	1.01541	0.903594	1.81442	1.77962	1.28898	2.38164	0.704969	1.5294	Probable WRKY transcription factor 53
MH01g0514000	chr1	25967786	25975479	8.84498	11.318	9.92683	13.3529	14.8438	28.6522	27.3399	13.9543	12.2475	7.78417	5.76914	6.31647	5.49546	Vacuolar protein sorting-associated protein 25
MH01g0514300	chr1	25987015	25992571	9.42277	0.234274	0.096896	0.138289	0.168312	0.313487	0.408393	0.426793	0.321835	0.632762	0.231442	0	0.184358	Common plant regulatory factor 1
MH01g0514500	chr1	25998607	26003792	9.45177	16.73	17.8746	11.7457	18.4276	18.8162	15.9123	17.3539	14.4221	21.5635	15.1261	12.5406	12.803	V-type proton ATPase subunit E
MH01g0514800	chr1	26039108	26045453	8.08026	0.305075	0.353229	0.737502	0.527952	0.390966	1.02424	0.616408	0.265641	0.108282	0.173927	0.20473	0.049495	F-box/kelch-repeat protein
MH01g0515100	chr1	26055333	26063005	9.48496	1.34178	1.79575	1.09817	1.29168	1.56683	2.46382	1.64902	1.61275	1.68128	1.08612	0.778157	1.32489	Plastidial pyruvate kinase 2
MH01g0515600	chr1	26108851	26111071	15.038	1.17868	0.708519	0.504046	0.536486	0	0	6.12856	4.63428	8.59078	8.80639	4.23294	4.61076	hypothetical protein OsI_03143
MH01g0516900	chr1	26167462	26170024	9.27903	26.6949	24.9706	66.925	65.5693	88.3339	110.551	81.299	95.0656	56.0821	49.2169	16.171	17.7112	Iron-sulfur cluster assembly protein 1
MH01g0517000	chr1	26170492	26174295	1.63816	7.15176	3.5893	6.03838	3.39517	2.03193	0.827652	1.6277	1.25708	3.36966	3.48097	5.99177	7.06851	1,4-Dihydroxy-2-naphthoyl-CoA synthase, peroxisomal
MH01g0517700	chr1	26218752	26226476	9.01716	6.76119	8.16264	9.82414	8.30007	7.22256	8.5271	6.90918	7.3767	7.33193	6.19038	5.10977	6.73589	hypothetical protein OsJ_02914
MH01g0517900	chr1	26232523	26235781	18.793	3.93413	4.2408	3.08463	3.66643	1.74567	1.10495	3.40877	2.42316	6.1774	5.56423	6.07313	7.64086	Carboxyl-terminal-processing protease
MH01g0518500	chr1	26253508	26258323	10.8164	2.43806	1.78991	1.27756	1.59579	1.34947	1.52221	2.72782	1.70779	1.78992	1.57516	0.956587	1.49375	hypothetical protein OsI_03162
MH01g0519700	chr1	26313691	26318431	24.6985	2.57024	3.33181	0.578452	1.61851	0.755009	0.911466	1.17241	0.694069	2.11627	1.86449	2.49306	3.81724	Ribokinase
MH01g0520600	chr1	26390135	26393180	20.92	4.83526	5.211	1.55459	5.02526	1.44512	0.51263	1.5651	0.802669	2.57595	2.50233	4.70724	2.85529	High mobility group B protein 14
MH01g0520800	chr1	26399731	26401580	8.82771	3.79414	1.14027	42.8091	39.8525	55.4707	52.6118	34.1445	27.5374	2.69792	2.01267	0	0	hypothetical protein OsI_03186
MH01g0520900	chr1	26401084	26403938	8.07509	0.580369	0.157778	7.53206	6.42364	8.96063	7.94436	5.81148	5.65019	0.713014	0.331566	0	0	PREDICTED
MH01g0521900	chr1	26470511	26474112	19.8828	2.76167	2.51926	1.98009	1.36949	0.735083	0.862967	1.65244	1.45073	2.41659	2.0367	2.7309	3.10595	Splicing factor U2af small subunit B
MH01g0522100	chr1	26489463	26492634	9.92454	8.23794	6.94453	8.82264	8.8828	10.12	7.32406	11.9232	9.91825	10.8478	10.7834	12.1923	9.65514	NudC domain-containing protein 2
MH01g0522600	chr1	26519561	26522279	15.5652	0.679714	0.4645	0.124508	0.202091	0.240797	0.245029	0.715871	0.495024	1.41586	0.665518	0.440546	0.441722	Putative receptor protein kinase ZmPK1
MH01g0524300	chr1	26586774	26589861	22.3208	0.465827	1.1138	0.108596	0.242376	0.0699473	0	0.146928	0.107895	0.18073	0.241776	1.06622	0.35303	Putative receptor protein kinase ZmPK1
MH01g0524400	chr1	26595598	26603366	18.9228	0	0.0944109	0	0	0	0.132255	0	0	0	0	0.645405	0	hypothetical protein OsI_03210
MH01g0525000	chr1	26612339	26618112	0.0877959	2.52394	2.00213	1.89252	2.14265	0.853518	0.819344	1.19061	0.564163	2.51964	2.52207	3.7026	2.95346	Auxin response factor 2
MH01g0526200	chr1	26705819	26712950	14.1997	4.02221	4.06682	3.17863	3.69154	2.34053	2.97395	3.47194	5.24413	6.36928	7.2253	3.56871	3.47196	Callose synthase 12
MH01g0526900	chr1	26780270	26784887	18.3098	19.1617	16.9091	9.8393	6.19555	1.91074	1.94065	24.01	21.2681	61.3136	49.2717	54.1697	48.8756	ATP synthase protein I
MH01g0527100	chr1	26798265	26802859	8.78769	2.52426	3.0702	3.73519	2.90476	2.69768	3.20931	2.83582	2.57102	3.56942	2.14521	2.81251	3.14239	hypothetical protein OsJ_02977;PREDICTED
MH01g0527400	chr1	26832124	26838117	24.8447	6.20772	6.95065	4.43207	5.02186	3.1292	3.27911	3.37263	3.49587	4.46702	4.24173	5.30619	5.95819	Tubby-like F-box protein 1
MH01g0527500	chr1	26841852	26849173	17.6017	8.40737	7.44917	1.85397	2.01953	0.111746	0.0732942	7.2046	7.7139	37.1852	34.7761	14.9143	19.2725	Pentatricopeptide repeat-containing protein, chloroplastic
MH01g0527800	chr1	26862080	26864529	9.45156	35.6469	27.2696	29.6166	40.3211	92.3531	75.2079	80.925	70.8198	59.719	53.1538	39.1659	37.6134	Peroxiredoxin-2C
MH01g0528000	chr1	26893907	26898838	9.96934	2.35436	2.89002	3.27031	2.95315	3.95804	4.45534	5.06889	5.03434	3.85765	4.17645	2.15928	2.3896	Auxin-responsive protein IAA5
MH01g0528900	chr1	26936090	26937403	20.1365	23.712	21.3375	15.2071	15.5338	1.2208	1.29392	6.18561	4.14609	22.8741	26.4987	28.6429	26.3268	unnamed protein product
MH01g0530000	chr1	26999557	27003164	24.0148	1.97376	3.00217	1.07361	1.45646	0.513234	0.452698	0.249034	0.616877	0.587104	0.675851	1.15522	2.22917	hypothetical protein OsI_03258
MH01g0530800	chr1	27045927	27061336	9.69182	8.24258	8.19728	8.20194	10.0013	5.9758	6.01326	6.8472	7.75019	7.56571	8.01057	6.98251	8.03242	Two pore calcium channel protein 1
MH01g0530900	chr1	27062424	27070037	1.4154	13.0974	9.96257	10.1674	9.2388	2.80263	2.02858	2.43855	3.28477	6.6291	11.1744	14.6643	13.8589	30S ribosomal protein S20, chloroplastic
MH01g0531200	chr1	27079944	27081205	9.31295	0.132205	0.158812	0.339187	0	2.58138	1.89281	1.9479	1.27155	0	0.151817	0	0.201611	Hypothetical protein
MH01g0531800	chr1	27097858	27106293	17.8072	1.79152	1.98279	1.1096	1.19982	0.398775	0.403245	0.875568	1.12557	3.60351	2.83104	2.26042	2.46641	DNA-directed RNA polymerase III subunit RPC3
MH01g0532300	chr1	27136974	27144474	8.97983	7.56265	6.01476	9.08328	7.59771	10.771	14.3422	9.3345	7.28233	5.06434	4.38318	2.8437	4.14964	YTH domain family protein 2
MH01g0533000	chr1	27187954	27193666	18.8185	7.18353	5.98412	1.42313	1.59518	0.728288	0.29492	1.44317	2.35143	14.2052	12.5897	12.6288	11.6542	O-acyltransferase WSD1
MH01g0533300	chr1	27212539	27218463	3.16714	4.40816	4.45264	4.44295	4.61113	2.90046	2.25174	2.16605	3.34016	2.97127	2.67243	4.5768	4.63728	Beclin-1-like protein
MH01g0533500	chr1	27222472	27225551	2.92117	63.6532	75.5669	64.6563	89.9939	16.5564	15.8937	13.2173	11.0066	16.3903	13.8953	34.8294	38.8288	Protein SDE2 homolog
MH01g0533600	chr1	27227821	27228688	1.70274	32.4015	28.9957	25.8383	25.1369	0.720268	2.00575	0.792934	1.76733	2.34278	1.05447	33.2717	39.9189	hypothetical protein OsI_03283
MH01g0533700	chr1	27230682	27231071	0.246329	2.56904	7.52909	4.95688	4.00472	0.771688	2.72518	0.5542	0.427605	1.36862	0	3.59445	4.05539	hypothetical protein OsI_03284
MH01g0533800	chr1	27233118	27245401	0.179571	4.87455	5.45784	3.26933	3.45575	2.06074	1.34121	1.87512	0.763399	3.07489	1.86913	2.80344	4.13989	Glutamate synthase 1 [NADH], chloroplastic
MH01g0534000	chr1	27260540	27265802	21.2136	2.5879	2.66745	1.90703	2.66981	0.835525	1.0508	1.39323	1.30755	2.31679	1.73249	2.47247	3.24672	GPI transamidase component gaa1
MH01g0534100	chr1	27268751	27272827	11.7503	27.4777	21.6921	24.7086	23.1477	28.1019	20.3052	44.1368	36.1692	40.5542	40.9601	30.1922	25.7838	D-glycerate 3-kinase, chloroplastic
MH01g0534200	chr1	27282988	27290176	4.02866	8.14108	8.10647	5.92089	7.58638	4.89681	3.88452	3.3194	3.48753	4.58043	4.09773	5.3405	5.67036	Katanin p60 ATPase-containing subunit A1
MH01g0534600	chr1	27325081	27326559	3.37789	25.9439	30.6516	28.2952	31.0938	27.4749	14.4655	10.3048	14.2691	21.9833	9.64293	29.2961	16.8864	ER membrane protein complex subunit 6
MH01g0535000	chr1	27339465	27348297	0.935451	4.04866	5.62918	3.77785	5.6097	1.54694	1.01949	1.08952	1.33168	2.73854	2.66031	3.40795	4.44643	Protein prenyltransferase alpha subunit repeat-containing protein 1;Protein prenyltransferase alpha subunit repeat-containing protein 1-B
MH01g0535700	chr1	27400775	27412812	18.6804	1.65312	1.58406	1.26799	1.37964	0.830968	0.936023	1.08905	1.05263	2.23094	1.70784	2.15042	1.79244	DNA ligase 1
MH01g0536000	chr1	27428790	27430080	9.15482	0.896735	0.538025	0.862661	0.933009	1.74575	2.73686	0.68017	1.86592	0.478281	0.514227	0	0.256057	unnamed protein product
MH01g0536200	chr1	27442884	27444571	6.09144	5.91754	8.91114	8.99442	8.97949	8.87538	5.67164	1.14022	1.36511	1.51977	1.22308	3.75106	5.62097	Limonoid UDP-glucosyltransferase
MH01g0536700	chr1	27464908	27467874	8.37298	0.0986914	0	0.25318	0.205399	0.759128	0.249248	0.633012	0.315652	0.129805	0	0.301193	0	E3 ubiquitin-protein ligase MARCH8
MH01g0537300	chr1	27498514	27502958	22.5404	2.79187	1.99723	1.45537	1.80684	0.67738	0.572936	0.472405	0.478011	1.35608	1.83018	3.85788	2.42971	Methionyl-tRNA formyltransferase
MH01g0537700	chr1	27517790	27520792	0.983796	2.91772	2.43751	2.2782	1.71579	0.424287	0.747806	0.769667	0.650469	1.26294	0.436881	1.68595	2.03055	Monoglyceride lipase
MH01g0539600	chr1	27649553	27668060	9.06609	0.945459	0.867519	1.35651	1.17715	1.31831	1.44819	1.17162	1.24666	0.912695	0.963387	0.645147	0.613806	Probable receptor-like protein kinase
MH01g0539900	chr1	27670248	27676027	3.09589	9.29958	8.66592	7.69176	8.53674	3.56926	4.55062	4.08288	5.01226	5.75884	5.62185	6.71697	8.70918	hypothetical protein OsI_03345;unnamed protein product
MH01g0540200	chr1	27686279	27691210	9.16465	7.0264	5.52967	8.39852	9.17792	7.39655	8.00191	7.23945	7.08612	7.26653	4.94166	4.08918	4.61334	Phytochrome-associated serine/threonine-protein phosphatase
MH01g0540500	chr1	27696404	27700309	13.5774	0.0560739	0	0.0479367	0.0291754	0.0928351	0	0.194596	0.139984	0.0797856	0.224384	0.0554045	0.085092	Probable glutathione S-transferase GSTU6
MH01g0540800	chr1	27708628	27712950	9.53405	2.60206	1.86966	2.41529	2.93964	1.8917	2.50233	2.64315	2.23091	3.17254	2.38173	1.43065	2.03273	Hypothetical protein
MH01g0542800	chr1	27816894	27820716	16.0325	0.138703	0.227912	0.118558	0.0902132	0.171634	0.116645	0.180476	0.154521	0.443972	0.296818	0.244126	0.157594	Leucine-rich repeat receptor-like serine/threonine-protein kinase
MH01g0543100	chr1	27848020	27863273	11.8152	6.50624	7.54694	4.91018	7.20219	5.32375	5.88153	7.84272	7.29204	8.79721	7.77214	6.76175	7.22099	Symplekin
MH01g0543700	chr1	27886647	27891563	15.108	1.28287	1.90074	1.08647	1.29267	1.4082	3.03783	16.8152	10.523	26.8238	27.8008	2.42234	2.59588	Phosphoethanolamine N-methyltransferase 1
MH01g0543800	chr1	27893052	27898204	11.5254	0.896896	1.90206	1.02507	1.23583	4.13257	4.4227	8.66193	6.85217	3.00072	3.58088	1.68394	1.39884	hypothetical protein OsJ_03110
MH01g0543900	chr1	27898791	27902454	9.55487	3.78755	2.67247	7.84388	6.39322	16.272	13.0335	21.2369	11.8847	6.58464	6.02255	3.245	2.55872	Farnesyl pyrophosphate synthase
MH01g0544000	chr1	27903342	27906020	9.75787	1.4331	2.07875	2.45102	2.23657	2.06146	2.91623	3.72663	1.91257	2.71766	2.80913	0.975429	1.45571	Putative 1-aminocyclopropane-1-carboxylate deaminase
MH01g0544100	chr1	27915336	27927757	9.59364	1.82987	0.978284	3.48606	2.42683	13.0166	10.5932	13.1792	9.80274	5.42081	4.63454	0.58183	0.540788	ABC transporter B family member 4
MH01g0544800	chr1	27966601	27973839	11.0986	0.320011	0.434441	0.497317	0.514672	0.767351	0.53819	0.70663	0.610902	0.744969	0.697012	0.964606	0.418527	ABC transporter B family member 11
MH01g0545800	chr1	28014228	28017584	15.4771	2.51393	2.16201	1.43261	1.49161	1.36018	0.964474	3.09862	1.60147	3.82721	3.27379	2.75474	2.13943	hypothetical protein OsI_03392
MH01g0546700	chr1	28066515	28068471	9.66929	0.21158	0.253803	0.180918	0.110071	0.470306	0.35624	0.458546	0.1354	0.300933	0.0606403	0	0	Mitogen-activated protein kinase kinase kinase A
MH01g0547300	chr1	28101743	28105963	8.01996	3.48452	2.77589	7.74785	9.38192	12.7744	10.7386	4.59783	3.59355	1.73065	1.21211	1.27295	2.06697	unnamed protein product
MH01g0547400	chr1	28109132	28115178	5.359	0.277067	0.183922	0.313752	0.378824	0.209767	0.155319	0.028942	0.106203	0.118678	0.0380789	0.167766	0.0505444	Probable E3 ubiquitin-protein ligase HERC1
MH01g0548400	chr1	28215875	28224526	21.4381	1.97555	2.11504	1.41381	1.50599	0.379626	0.772858	0.916526	0.585428	1.47053	1.07568	1.43527	2.22891	hypothetical protein OsJ_03160
MH01g0549400	chr1	28272671	28277288	9.19767	16.4629	8.37618	44.4074	38.7823	100.908	94.7954	81.0337	67.4663	10.7674	9.00313	3.46964	2.3542	Farnesyl pyrophosphate synthase
MH01g0549500	chr1	28280528	28284765	23.2306	12.2568	14.1708	7.84305	10.0538	4.74542	5.14456	4.66674	5.41824	11.9181	5.87214	10.1951	11.6034	AP-1 complex subunit mu;AP-1 complex subunit mu-1-I
MH01g0549800	chr1	28294542	28296844	10.9978	0.232618	0.313123	0.248572	0.242059	0.288831	0.244615	0.353047	0.29668	0.330902	0.365585	0.117463	0.17648	High affinity nitrate transporter 2.5
MH01g0550300	chr1	28322347	28327315	9.30177	4.69178	2.40982	6.4578	4.17111	4.56098	4.25005	5.33934	4.261	3.63274	3.29746	2.66448	3.56985	Chloride channel protein CLC-e
MH01g0560800	chr1	28355205	28364723	8.90847	5.08377	6.23907	9.18328	9.52924	19.2645	23.5725	12.049	8.76449	3.27029	2.43935	1.89381	2.57371	Receptor-like serine/threonine-protein kinase ALE2
MH01g0560900	chr1	28373279	28379377	17.9037	12.7726	14.9939	7.66787	11.6218	4.30952	4.11264	8.97804	7.10395	19.5457	15.7238	15.5133	16.699	WD-40 repeat-containing protein MSI4
MH01g0561100	chr1	28385164	28387353	9.15913	0.614565	0.257414	0.472843	0.511603	1.62868	0.723847	0.692866	0.862405	0.524531	0.421553	0.124204	0.186542	Probable polyamine oxidase 5
MH01g0561500	chr1	28414690	28418646	15.9068	2.3892	3.42954	1.32196	1.95941	0.634874	0.208535	3.77133	4.40387	7.48965	6.90698	4.95593	3.83943	Probable mitochondrial-processing peptidase subunit beta
MH01g0561600	chr1	28421393	28424791	12.7361	0	0.0234653	0	0	0	0.0990606	0.544898	0.350035	0.139635	0.15688	0	0	Probable leucine-rich repeat receptor-like protein kinase
MH01g0561800	chr1	28426224	28431496	9.18861	0.719181	1.3118	1.84738	2.61739	2.07537	4.25427	3.11037	1.64163	2.0443	1.04738	1.15047	1.11397	OSJNBa0073E02.15
MH01g0562000	chr1	28433553	28440638	10.1661	35.309	20.0315	170.763	140.165	309.598	308.99	546.74	274.965	125.665	64.002	7.0483	5.12859	Glycine dehydrogenase [decarboxylating], mitochondrial
MH01g0562400	chr1	28451162	28456383	8.77043	0.0953934	0	0.407824	0.0992562	0.63516	0.722657	0.165408	0.182999	0	0	0	0	hypothetical protein OsI_03478
MH01g0563100	chr1	28480734	28482752	9.73201	21.0257	14.475	17.5531	9.7992	19.245	20.9771	30.1677	18.9248	20.2122	17.0367	19.5761	17.4856	methyltransferase-like
MH01g0563900	chr1	28529824	28552666	7.72135	1.96757	1.88854	2.0045	1.82649	1.67479	1.42922	1.311	0.980629	1.52279	1.02277	0.773147	1.39319	Myosin-17
MH01g0564100	chr1	28565654	28571159	4.29312	2.39058	1.75911	1.60124	1.71206	1.47537	0.85289	0.719494	0.744423	1.02879	0.966489	1.89344	2.14155	Hypothetical protein
MH01g0565400	chr1	28643314	28652301	0.881627	13.8032	12.2913	9.24002	11.6865	3.02153	4.88276	0.96578	0.601068	5.40848	4.37248	11.4169	11.6595	Alpha-amylase 3, chloroplastic
MH01g0566000	chr1	28666360	28668161	22.8131	1.55739	1.37481	1.40161	1.40728	0.453913	1.03471	0.923946	0.890165	1.5157	1.40744	1.912	1.80632	hypothetical protein OsI_03511
MH01g0566100	chr1	28668404	28670614	21.1533	0.182444	0.254717	0.103979	0.0316413	0	0	0.0527412	0	0.259528	0.173806	0.245787	0.369172	Pentatricopeptide repeat-containing protein
MH01g0566500	chr1	28699085	28703927	11.462	2.71294	1.59025	2.87575	1.66562	2.90277	2.6473	4.70583	3.94335	3.85924	3.68913	2.62845	3.53921	Putative methyltransferase DDB_G0268948
MH01g0567000	chr1	28723725	28727012	16.8239	5.25831	6.80341	3.22861	3.92769	6.0197	3.63378	13.3213	9.68451	37.8711	24.9317	18.2205	18.9197	Choline/ethanolamine kinase
MH01g0570000	chr1	28861991	28865331	15.1372	1.88151	0.734771	0.375312	0.554725	2.64901	1.67716	10.9154	5.41184	20.7634	14.9883	3.80341	3.42692	Tryptophan aminotransferase-related protein 4
MH01g0570200	chr1	28878051	28882789	14.6872	2.78959	2.46611	1.1924	2.1441	2.13584	1.01346	4.45352	2.3054	10.6419	5.00177	2.56352	2.06901	Tryptophan aminotransferase-related protein 4
MH01g0570600	chr1	28912034	28916246	9.57088	0.670483	0.637211	0.573089	0.666027	1.13905	0.666329	0.793127	0.930971	1.19231	0.591154	0.367549	0.484644	Systemin receptor SR160
MH01g0570800	chr1	28927716	28932532	9.05138	0.149233	0	0.191379	0.116463	0.412761	0.25115	0.194109	0.0476408	0.106138	0	0	0	Potassium channel KAT6
MH01g0571100	chr1	28944512	28946969	7.51474	0.37087	0.40806	0.611136	0.405808	0.638633	0.563643	0.3476	0.253698	0.0404212	0.0530973	0	0.213199	hypothetical protein OsI_03533
MH01g0571800	chr1	28992996	28996918	8.28249	20.926	12.5972	26.4056	23.9266	39.5794	44.1189	28.7972	26.7378	6.59513	7.01993	8.23219	7.60755	Protein mrp homolog
MH01g0572300	chr1	29009832	29011394	9.05215	10.3184	6.18345	47.1802	47.2399	121.324	192.796	79.8162	72.2048	18.952	38.175	5.83185	5.25273	Inorganic pyrophosphatase 1
MH01g0572500	chr1	29015893	29016690	10.8197	9.61071	9.74025	24.4919	80.0842	337.958	438.241	191.105	624.568	193.789	474.152	6.14765	13.9452	Chlorophyll a-b binding protein 2, chloroplastic
MH01g0572600	chr1	29027308	29028887	7.85205	3.81065	5.15106	11.1382	19.7329	16.7509	16.036	4.687	7.2499	0.819335	1.01486	3.50932	4.31181	Probable serine acetyltransferase 1
MH01g0573800	chr1	29081192	29084862	16.0914	6.01462	5.44419	1.77524	3.12926	1.10856	0.963974	7.45091	6.21604	14.8194	13.2285	7.24848	6.30717	putative nuclear RNA binding protein A
MH01g0573900	chr1	29089178	29093861	20.4779	0.999273	1.72082	0.611955	1.18194	0.126669	0.129884	0.237527	0.707419	1.39932	0.947682	1.48481	1.72907	Probable acyl-[acyl-carrier-protein]--UDP-N-acetylglucosamine O-acyltransferase, mitochondrial
MH01g0574600	chr1	29118080	29120362	3.01569	6.49752	7.38061	6.01124	8.0278	2.45382	3.0136	2.31353	3.41814	3.7955	3.26101	5.68257	4.33024	Regulator of ribonuclease-like protein 2
MH01g0575000	chr1	29139389	29141330	16.3699	2.53528	3.98882	2.07061	1.96833	0.801567	1.05624	1.75511	4.29051	7.40322	8.00403	3.72207	4.65641	40S ribosomal protein S24-2
MH01g0575100	chr1	29147429	29153159	18.8787	26.9723	29.5583	14.0861	21.5529	6.75638	6.67628	15.1743	17.3133	48.1617	50.0853	33.8393	42.2386	NADP-dependent malic enzyme
MH01g0575400	chr1	29167265	29179389	8.57225	0.60944	0.702431	1.11625	0.905844	0.358402	0.842434	0.355993	0.526986	0.867224	0.372782	0.744641	0.462485	B3 domain-containing protein
MH01g0576800	chr1	29250779	29257343	7.86487	16.5674	13.1359	33.5492	29.9427	26.5642	31.7483	16.9262	16.8314	4.97767	4.91733	7.01002	8.64665	Protein SPA1-RELATED 3
MH01g0578900	chr1	29361446	29368404	0.374612	0.865404	1.18454	0.473444	0.531065	0.382825	0.187781	0.177714	0.188468	0.385102	0.27143	0.67501	0.791226	hypothetical protein OsJ_03328
MH01g0579600	chr1	29401730	29412733	12.7325	1.25149	1.40682	0.792719	0.927336	0.945427	0.897528	1.5777	1.63733	1.63608	1.57732	1.01872	1.47796	hypothetical protein OsJ_03336
MH01g0580200	chr1	29435851	29441166	20.5933	17.8606	20.09	11.4096	14.8843	9.00874	7.04974	9.07893	10.7265	19.8214	17.2461	19.9769	23.6181	hypothetical protein OsI_03611
MH01g0580600	chr1	29456076	29460600	0.309157	15.8291	14.3517	10.9037	11.1193	6.26964	5.48503	6.61191	5.07512	11.0132	9.91824	14.6675	17.001	Probable alpha,alpha-trehalose-phosphate synthase [UDP-forming] 7
MH01g0580800	chr1	29468543	29472146	13.1565	2.84471	1.4473	6.77555	4.71905	13.641	17.6959	59.3563	51.6956	64.5258	56.8273	9.26935	7.81535	Chaperone protein DnaJ
MH01g0580900	chr1	29468937	29472146	14.1894	1.03002	0.328834	1.35022	1.0718	2.31509	3.06216	10.7781	9.77261	14.261	10.3671	1.38956	0.782	hypothetical protein
MH01g0581200	chr1	29485019	29491175	11.8404	29.4781	19.7391	20.0003	23.1905	13.5452	20.8689	31.1425	31.0743	30.1562	21.7207	20.5213	16.7533	Protein Mpv17
MH01g0581400	chr1	29498179	29501716	9.88952	1.0883	1.14	1.163	1.38017	1.35324	1.5452	2.59534	1.17199	1.45132	1.0891	0.963384	1.03276	Ubiquitin domain-containing protein 2
MH01g0581700	chr1	29521541	29525894	2.77682	0.745559	0.579009	0.74427	0.523533	0.201779	0.308102	0.352847	0.23338	0.195722	0.233953	0.299966	0.547037	hypothetical protein OsJ_03354;unnamed protein product
MH01g0582000	chr1	29533689	29538613	20.442	7.95708	8.45796	8.43559	6.48068	1.36128	0.688763	1.97084	4.12677	7.66445	13.3822	11.8223	13.2049	GTP-binding protein
MH01g0582400	chr1	29552760	29561068	24.5602	0.365795	0.38216	0.265744	0.142755	0.120417	0.0922636	0.0952056	0.0930333	0.247195	0.135543	0.330158	0.318286	Indole-3-pyruvate monooxygenase YUCCA6
MH01g0582600	chr1	29575368	29577240	20.5051	2.42403	2.10738	0.267413	0.610233	0	0	0.339017	0.0998767	7.17411	5.41407	8.08356	7.24734	Heat stress transcription factor C-1b
MH01g0583000	chr1	29586472	29591967	21.509	3.69798	3.75561	2.62786	2.82819	1.44776	1.19916	2.12545	1.95846	3.6761	2.5695	4.53369	4.08623	NADPH-dependent diflavin oxidoreductase ATR3
MH01g0583500	chr1	29615092	29627191	12.735	0.700039	0.467654	1.37277	0.835611	2.01747	1.48923	3.96471	1.57361	4.56926	2.65644	0.953647	0.936154	Respiratory burst oxidase homolog protein F
MH01g0584200	chr1	29664993	29667379	3.77248	7.77301	9.1322	10.3258	11.8128	4.65831	4.75128	2.32796	3.35155	2.18759	1.75747	5.36307	5.00545	Anthocyanidin 5,3-O-glucosyltransferase
MH01g0585000	chr1	29699683	29701168	14.3475	0	0	0.081311	0	0	0	0.0824471	0.243235	0.338154	0.381318	0	0.0723278	hypothetical protein OsI_02392
MH01g0585400	chr1	29716255	29717170	10.86	6.66078	5.85918	5.25923	9.50548	4.59955	8.63521	9.3223	9.88418	6.43606	8.65063	2.63974	3.52535	Hypothetical protein
MH01g0585500	chr1	29719793	29721254	10.691	26.9798	26.913	16.9405	20.7085	30.9781	24.9529	30.9033	24.0085	42.2283	26.7542	23.2884	19.0234	Reticulon-like protein B3
MH01g0585800	chr1	29738652	29740933	9.07461	0	0	0	0.041076	0.218509	0.332198	0.0684595	0	0	0.0903595	0	0	Aluminum-activated malate transporter 9
MH01g0586100	chr1	29748340	29752668	23.1439	6.49081	5.86639	4.75598	4.80971	1.66502	1.58961	2.74546	2.17391	3.26522	1.99308	4.89456	4.55902	Protein farnesyltransferase subunit beta
MH01g0586200	chr1	29752748	29756501	16.4952	1.15378	1.45051	0.646154	0.786643	0.328453	0.40153	1.31139	1.08949	3.79211	3.0887	0.961209	2.11026	Pentatricopeptide repeat-containing protein, mitochondrial
MH01g0586300	chr1	29757809	29760035	18.5426	0.805575	0.581518	0.137807	0.167612	0	0	0.139588	0.414115	1.26016	2.22426	1.49153	0.984731	hypothetical protein OsI_03663
MH01g0587600	chr1	29838814	29842556	9.34541	1.61258	1.08088	2.26088	2.01361	4.80989	5.04702	4.02755	4.65027	1.92686	1.43824	1.43475	1.37081	Putative dual specificity protein phosphatase DSP8
MH01g0587800	chr1	29849544	29858131	15.6513	5.93854	7.81123	5.30702	5.40957	2.94287	8.03139	9.80943	12.4585	16.1148	16.8185	14.7096	14.8804	Endoribonuclease YbeY;Uncharacterized protein YxeH
MH01g0588800	chr1	29918072	29932361	15.3271	0.542001	0.339909	0.694894	0.408931	0.476404	0.319026	1.10494	0.620718	2.52527	1.59211	1.14322	0.738605	Probable glutamate carboxypeptidase 2
MH01g0590000	chr1	29983830	29988489	1.84294	21.096	18.0591	13.1216	18.4963	3.65367	6.2714	3.41483	4.30017	6.55675	3.62827	21.0917	22.2124	Auxin-responsive protein IAA6
MH01g0590100	chr1	29990412	29994993	21.0114	0.854189	1.29205	0.300665	0.444438	0	0.0422653	0.348639	0.256187	3.78833	2.72663	3.95257	4.8387	rRNA methyltransferase, mitochondrial
MH01g0590400	chr1	30005847	30007701	21.5546	10.3454	9.11462	4.86456	5.07485	2.41149	2.23847	2.94758	3.53833	7.77832	7.18638	15.4911	13.806	Probable 3-hydroxyisobutyrate dehydrogenase-like 1, mitochondrial
MH01g0590600	chr1	30022280	30025974	9.58282	3.79567	2.99629	6.33247	5.68328	6.41828	13.0129	9.47123	8.87799	5.00381	6.04456	2.63388	2.67519	Hexokinase-6
MH01g0591500	chr1	30076619	30082211	1.0045	1.77763	1.84155	1.41819	1.37712	0.630471	0.365452	0.13706	0.327033	0.786752	0.879422	2.70394	1.67618	Probable glutamate carboxypeptidase 2
MH01g0591600	chr1	30081101	30087754	19.9801	5.6212	6.33088	4.71943	5.9105	2.63807	2.65762	3.00513	3.89781	5.90683	5.24745	5.63891	6.86751	Tryptophan--tRNA ligase
MH01g0592500	chr1	30126625	30131567	13.8699	12.4481	12.7219	8.4843	10.2747	7.46713	6.65735	9.10524	9.82114	14.9944	10.8155	10.0053	11.2508	Casein kinase I homolog 2;Casein kinase I homolog hhp1
MH01g0593200	chr1	30194411	30202677	17.9844	2.19905	2.57842	1.19291	1.49625	0.1397	0.49795	1.98078	1.91248	3.51936	3.59746	3.19421	3.33311	Nuclear pore complex protein Nup85
MH01g0593700	chr1	30219216	30222897	10.822	0	0	0	0	1.04448	1.14429	1.7438	0.942883	0.168251	0.304196	0	0.0897392	Carotenoid cleavage dioxygenase 8 homolog B, chloroplastic
MH01g0594200	chr1	30261871	30264458	12.6769	5.08722	2.30768	4.05116	2.33551	3.40832	7.36047	7.88323	12.5051	8.82402	10.6781	3.59935	3.4609	hypothetical protein OsI_03718
MH01g0594800	chr1	30289044	30289739	9.31147	2.46524	3.42652	2.10957	2.30771	5.31572	5.82332	4.26897	4.62325	2.10294	2.85157	2.83287	2.27337	Hypothetical protein
MH01g0595500	chr1	30322640	30326919	8.21053	4.01032	2.98979	4.12536	4.11949	4.60612	3.90985	5.54794	1.97809	3.2191	2.47349	2.95165	3.38587	Probable serine/threonine-protein kinase drkC;Seven transmembrane domain-containing tyrosine-protein kinase 1
MH01g0595600	chr1	30333221	30335600	9.03452	0	0	0.369685	0	1.22032	1.63959	1.12263	0.139392	0.15359	0	0	0	Protein HEADING DATE 3A
MH01g0596000	chr1	30356565	30359594	20.6106	28.5448	19.2837	22.3467	16.6148	6.07029	2.38577	4.85356	10.1952	30.8057	37.1764	38.3086	41.8665	50S ribosomal protein L13, chloroplastic
MH01g0596100	chr1	30360331	30362868	14.7588	3.0644	3.9607	2.32211	2.46399	1.88641	1.6994	2.89895	2.84483	4.11134	3.82377	2.46677	3.38425	Heat stress transcription factor A-4b
MH01g0597900	chr1	30443974	30448184	4.96512	0.132864	0.0798047	0.113641	0.269844	0.0741297	0.111901	0	0.0852006	0	0	0	0.197729	Coiled-coil domain-containing protein 25
MH01g0598500	chr1	30488864	30497099	9.26784	2.7989	2.46145	2.03292	2.20503	2.92788	3.68432	2.53889	2.62681	2.8659	2.39379	2.85188	2.29137	unknown protein
MH01g0599400	chr1	30544085	30544723	13.3608	0	0	0.238381	0	0	0.235084	1.68761	0.180548	1.38582	0.484246	0.29267	0	Pathogenesis-related genes transcriptional activator PTI5
MH01g0599600	chr1	30551856	30559720	16.6494	5.96758	6.27739	3.01988	4.56954	0.830546	1.0331	4.40138	5.41237	12.0839	9.48363	6.52737	5.90306	GTP-binding protein TypA/BipA homolog
MH01g0599700	chr1	30561466	30565054	12.8736	23.4044	21.6294	17.5149	20.4685	15.21	17.0043	27.7611	21.7827	29.228	27.741	20.2585	24.4497	28 kDa heat- and acid-stable phosphoprotein
MH01g0599900	chr1	30574634	30580513	9.43969	1.88484	1.82294	1.85932	2.03671	2.84634	3.17196	3.39462	2.63785	1.9077	1.70016	0.733987	1.04599	Reticulon-4-interacting protein 1, mitochondrial
MH01g0600000	chr1	30580982	30585450	23.3056	3.59083	3.5684	1.75452	2.08158	0.512876	0.95003	0.800481	0.656398	2.1159	1.17594	1.87978	1.95177	OPA3-like protein
MH01g0600300	chr1	30592546	30599140	9.21208	2.0593	1.51752	1.37998	1.596	1.84893	1.44948	1.41161	1.55708	1.75336	1.5955	0.815436	1.41779	Auxin response factor 3
MH01g0600800	chr1	30611165	30614780	17.2893	1.66534	1.48524	0.901439	0.667531	0.273948	0.403361	0.427461	0.738252	2.0554	1.22757	1.9488	1.5848	hypothetical protein OsI_03773;hypothetical protein OsJ_03489
MH01g0603000	chr1	30784288	30787646	13.7266	0.972753	0.751465	0.594238	0.242119	0.853621	0.517821	3.18022	1.96127	3.28491	1.92846	2.12157	1.65969	Calcyclin-binding protein
MH01g0603400	chr1	30807019	30814812	19.767	2.38349	2.55866	1.98094	2.08942	0.187739	0.184787	0.666199	0.638065	4.17846	3.31032	3.28629	3.83997	DNA polymerase eta
MH01g0603500	chr1	30811840	30816777	4.93183	17.3286	16.0755	15.0831	17.1187	7.89959	10.1135	6.92496	9.72259	9.10341	9.9352	9.90464	10.9035	Probable pseudouridine-5'-monophosphatase
MH01g0604300	chr1	30876822	30883803	9.24551	5.73022	5.67327	10.1397	8.86122	9.96193	12.7879	10.7661	9.75546	7.97921	6.64562	5.00122	6.83215	Phosphatidate cytidylyltransferase
MH01g0606400	chr1	30987612	30992841	14.9052	0	0.17241	0.107383	0.171523	0	0.0352039	0.681427	0.419912	1.41211	1.29702	0.456402	0.377915	CBL-interacting protein kinase 12
MH01g0607100	chr1	31046604	31047930	10.6089	0.259364	0.15576	0.110903	0.134922	0.723191	0.436851	0.224796	0.914501	0.46109	0.074448	0	0	Dynein light chain LC6, flagellar outer arm
MH01g0607900	chr1	31082832	31086235	9.58044	42.7702	38.6034	47.8921	45.8959	100.897	90.1254	99.7892	98.1007	71.069	75.3889	56.7482	53.697	Thylakoid membrane phosphoprotein 14 kDa, chloroplastic
MH01g0608700	chr1	31125815	31131386	0.287836	4.90986	6.62739	3.01112	5.02291	1.20398	1.23624	0.91442	1.04133	1.91396	1.09176	5.04353	4.68337	Triacylglycerol lipase SDP1
MH01g0608800	chr1	31131410	31144019	5.92926	34.4633	36.8493	37.0355	39.9556	23.0667	26.2147	13.0204	16.6028	7.59698	7.27396	19.8786	21.5253	Mitochondrial import inner membrane translocase subunit TIM50
MH01g0609100	chr1	31153146	31156240	17.7468	1.03639	1.97662	0.322236	0.490165	0.261343	0.396521	0.816856	1.08437	2.41221	1.51109	1.53219	2.29296	Uncharacterized protein C9orf85 homolog
MH01g0609200	chr1	31155757	31165331	21.1436	0.383197	0.163718	0.046786	0.113926	0.060383	0	0.142424	0	0.506181	0.218948	0.552528	0.581316	Rhomboid protein 1, mitochondrial
MH01g0609600	chr1	31192408	31198339	5.45802	16.2887	11.8863	20.0373	19.5543	10.2649	10.4459	8.47097	8.59207	10.4249	7.19112	9.73245	11.8412	Glycerophosphoryl diester phosphodiesterase
MH01g0609800	chr1	31201677	31205223	23.3791	9.02834	8.74864	4.98654	7.47477	2.75285	2.532	2.72204	2.44676	3.56735	4.06255	6.00041	8.49696	Exocyst complex component 7
MH01g0610400	chr1	31233316	31236702	8.86163	3.31471	1.93386	6.48854	5.6727	12.6656	14.6094	6.80682	5.01709	3.03982	1.94776	1.85953	1.32617	Chorismate mutase 3, chloroplastic
MH01g0610500	chr1	31239530	31244149	9.1878	6.05128	5.20665	6.39806	4.88843	5.67859	5.17961	5.93885	4.365	4.22857	5.7013	4.49903	4.79062	F-box only protein 21
MH01g0610900	chr1	31276698	31282857	15.8821	7.71729	8.66572	5.39012	7.66347	3.60372	3.83928	9.83629	13.7024	20.8521	24.4552	14.324	13.8057	Formamidase
MH01g0611100	chr1	31289586	31301798	10.3561	1.59077	1.94241	1.46526	1.93148	1.42476	1.8076	2.20154	1.94997	2.21959	1.59299	1.56945	1.48242	hypothetical protein OsI_03860;hypothetical protein OsJ_03570
MH01g0621600	chr1	31331496	31333530	7.98744	3.73225	1.87485	3.19072	3.32884	3.24057	2.46729	2.25406	1.99879	1.70648	1.21949	1.48301	1.66955	Tyrosine/DOPA decarboxylase 2
MH01g0621700	chr1	31338824	31342729	9.61565	2.58293	2.62362	2.46484	2.53148	5.53732	7.12533	5.83452	5.59336	4.82777	4.56626	3.21627	3.50948	F-box protein
MH01g0621900	chr1	31343995	31347710	13.7087	1.52486	0.670544	1.04308	0.79329	1.52435	0.77018	2.90829	3.18672	5.42214	3.90317	2.68996	1.54704	ABC transporter I family member 10, chloroplastic
MH01g0622000	chr1	31348970	31350411	12.8981	0	0.118069	0.0841928	0.768388	2.13171	2.32077	20.4023	29.8517	12.4646	19.7455	0.801238	0.449442	Copper transporter 1
MH01g0622500	chr1	31371717	31374513	17.0237	0.427598	0.25648	0.0914085	0	0	0.179991	0.185341	0.615739	1.59646	1.71586	0.653381	0.732329	Mitochondrial acidic protein mam33
MH01g0622600	chr1	31376129	31378188	13.2417	3.65825	4.15872	2.34639	2.58268	2.04037	2.42068	5.54863	3.35057	5.85316	3.52544	2.80682	2.29104	hypothetical protein OsI_03905
MH01g0622800	chr1	31385679	31402820	16.4127	5.62786	5.99819	3.29129	3.94556	2.31149	2.06734	5.60152	4.63689	8.80702	7.24904	5.71472	6.52674	Ubiquitin carboxyl-terminal hydrolase 13
MH01g0623500	chr1	31438470	31445863	10.6447	8.75117	9.21225	7.0052	7.86272	7.13177	8.74728	8.53496	8.32558	11.8019	9.71933	6.82752	8.15755	Casein kinase I isoform alpha
MH01g0623900	chr1	31483301	31490417	19.4591	0.232422	0.166755	0.0397354	0.0483724	0.0512172	0	0.0403183	0	0.661269	0.530922	0.749582	0.281907	Pseudouridylate synthase 7 homolog
MH01g0624100	chr1	31498209	31504410	20.6567	1.95599	2.17638	1.2563	1.81653	0.621299	0.832868	1.30556	1.20765	2.0183	1.70851	1.97303	2.57028	tRNA wybutosine-synthesizing protein 5
MH01g0624600	chr1	31531523	31532006	9.32955	705.042	631.389	715.938	719.597	968.562	995.204	646.558	1136.47	588.885	833.504	563.801	550.12	Photosystem II reaction center W protein, chloroplastic
MH01g0625200	chr1	31565063	31571812	0.0306985	0.111434	0.099987	0.0476301	0.0289894	0	0	0	0	0	0	0.0562456	0	hypothetical protein OsI_03932
MH01g0625300	chr1	31572929	31578660	8.08281	11.7174	9.2889	24.7237	24.7326	27.7893	30.0894	15.4806	14.7463	4.28376	5.20114	2.57948	2.76018	RNA polymerase-associated protein RTF1 homolog
MH01g0625400	chr1	31582414	31587139	1.11543	9.079	9.41086	6.66815	7.87717	3.3121	3.38871	2.68613	3.84039	3.78978	3.98252	6.99415	5.49402	Hypothetical protein
MH01g0625800	chr1	31627203	31631731	9.35896	1.29009	1.58444	1.66818	2.51619	7.19433	5.4989	7.05102	3.32296	2.44701	1.69413	0.909586	0.466376	Agglutinin
MH01g0626300	chr1	31654305	31659871	0.986783	0.958899	1.17307	0.738172	0.900394	0.396454	0.287034	0.438534	0.404843	0.913892	0.708706	0.763247	0.82977	WD repeat-containing protein 13
MH01g0629500	chr1	31838128	31848658	9.13415	10.4061	10.4474	10.9827	11.8644	9.06117	8.56884	9.99855	8.32039	11.6533	10.0232	8.57175	10.123	Putative SWI/SNF-related matrix-associated actin-dependent regulator of chromatin subfamily A member 3-like 2;Uncharacterized ATP-dependent helicase C23E6.02
MH01g0630100	chr1	31872696	31880677	10.3345	2.17327	2.09599	2.30734	1.90793	2.97141	2.71606	2.74992	2.1516	3.45825	2.96545	2.01615	2.00015	Katanin p80 WD40 repeat-containing subunit B1 homolog
MH01g0630500	chr1	31908823	31910239	3.43261	7.53659	5.8446	5.75685	7.9985	3.85009	3.12982	2.09081	2.76411	3.57319	3.22458	4.29444	3.89926	Vacuolar protein sorting-associated protein 28 homolog 2
MH01g0631300	chr1	31934891	31941476	18.4342	1.88868	2.07209	1.24862	0.646929	0.252492	0.319877	0.876047	1.33919	3.63316	4.65742	2.30761	2.72377	Sphingosine kinase 1;Sphingosine kinase 2
MH01g0632000	chr1	31975374	31977428	20.1826	4.02166	4.30101	3.71994	2.67553	0.910596	0.610166	0.228695	0.925469	2.20389	4.2974	3.60041	4.00355	Pentatricopeptide repeat-containing protein
MH01g0632200	chr1	31979241	31986853	11.2821	2.50557	2.23304	2.10139	2.28757	2.16191	2.38584	3.23929	3.01229	3.42982	2.07892	1.23896	1.8995	Diacylglycerol kinase 5
MH01g0633000	chr1	32009185	32040528	23.6188	1.048	1.3626	0.575798	0.70763	0.123109	0.262214	0.281437	0.293386	0.355	0.255948	0.474968	0.915303	Receptor-like serine/threonine-protein kinase SD1-8
MH01g0634000	chr1	32123723	32128609	19	1.30605	1.6906	0.344333	1.29071	0.471933	0.110937	0.677991	1.02007	3.59556	2.30231	1.8089	2.46401	Pentatricopeptide repeat-containing protein, mitochondrial
MH01g0635000	chr1	32170261	32176604	8.32893	6.58832	6.2296	11.5689	11.6928	18.0619	15.5007	12.6592	12.5408	3.70398	2.99408	4.31466	3.34876	Autophagy-related protein 18f
MH01g0635700	chr1	32200435	32204527	11.3834	0.591162	0.413388	0.572653	0.483949	0.530718	0.753353	1.05357	0.958712	0.645626	0.720655	0.576793	0.384415	hypothetical protein OsI_04025
MH01g0636900	chr1	32264029	32267171	21.3108	1.6859	2.16015	0.617633	1.32831	0.583946	0.32413	0.543121	0.583194	1.64454	0.852836	2.18523	1.71641	Disease resistance protein RPS2
MH01g0637300	chr1	32282908	32287560	17.8455	1.73928	1.26789	0.761493	0.860824	0.280277	0.428147	1.03028	0.594455	1.75008	1.64693	1.02536	1.28598	Pentatricopeptide repeat-containing protein
MH01g0638000	chr1	32317702	32322846	17.1219	0.124121	0.197841	0.0707318	0.107637	0.0227762	0.0347973	0.251211	0.263514	1.05944	1.0629	0.499929	0.438947	Pentatricopeptide repeat-containing protein, mitochondrial
MH01g0648700	chr1	32361519	32364740	9.09499	6.12317	3.59611	11.5946	12.1828	15.5515	15.6393	14.2735	11.3735	5.54792	3.57848	2.89331	0.956211	Probable inactive purple acid phosphatase 27
MH01g0649800	chr1	32421029	32423886	14.8077	4.66971	4.29793	2.49616	3.1882	2.93669	2.58142	4.5526	3.65292	7.78246	6.12186	4.04178	3.11846	hypothetical protein OsJ_03779
MH01g0650200	chr1	32433784	32440968	2.42337	4.95641	4.53129	3.36053	5.03581	2.60884	2.12962	1.10687	1.79779	2.54364	2.87492	5.03573	6.15061	4-diphosphocytidyl-2-C-methyl-D-erythritol kinase, chloroplastic
MH01g0650700	chr1	32477207	32478178	16.0933	24.63	28.0672	10.7918	12.8075	10.0531	5.69337	55.3219	57.2744	183.815	140.323	68.8927	60.5818	Cysteine proteinase inhibitor 1
MH01g0652300	chr1	32562017	32564192	9.44861	1.60919	1.51843	5.29104	2.67274	12.405	10.2578	13.7407	7.9748	1.62876	1.45055	0.500376	0.187869	Cytochrome P450 94A1
MH01g0653000	chr1	32592749	32594578	19.9273	142.278	131.328	122.846	100.709	48.1897	47.7058	99.9025	73.8364	154.64	130.061	169.02	159.984	hypothetical protein OsI_04123
MH01g0653100	chr1	32594651	32595723	16.1537	31.0149	31.3149	10.3091	11.816	10.5715	11.1579	28.2342	31.0573	48.0338	62.1879	39.8854	33.135	PsbP domain-containing protein 6, chloroplastic
MH01g0653300	chr1	32604500	32613819	7.17574	4.25702	3.2872	3.22196	4.08386	3.4679	2.72268	2.57699	2.0622	2.77563	1.72178	2.41244	2.95776	Cyclin-B1-1
MH01g0655700	chr1	32751075	32755624	21.5908	9.30009	10.2284	7.95108	7.47351	1.06997	1.1618	1.3351	2.5193	4.94785	3.96556	8.4333	7.6262	Dihydropyrimidinase
MH01g0655800	chr1	32756133	32763065	2.14809	9.89412	9.24983	9.98736	9.26253	0.418428	0.505746	0.287461	0.464876	0.735867	1.36076	7.96503	16.8877	Transcription factor HBP-1b(c1)
MH01g0656400	chr1	32822586	32834394	4.3069	1.76023	2.34612	1.99644	2.27211	1.15408	1.25253	1.05709	0.926554	1.37245	0.714686	1.08929	1.66654	Somatic embryogenesis receptor kinase 1
MH01g0657700	chr1	32888706	32895638	17.8367	2.75625	2.32781	1.32863	1.09831	0.479968	1.80911	2.13443	1.49852	5.14764	5.35873	4.03773	3.87021	Probable U3 small nucleolar RNA-associated protein 11
MH01g0657900	chr1	32895844	32900117	15.924	1.1887	1.24066	0.497143	0.578244	0	0	6.97583	8.52278	29.9085	32.5067	7.42127	7.59904	Ribonuclease 3
MH01g0658000	chr1	32900135	32903386	13.4008	0.35967	0.143922	0.102518	0.392398	0.119786	0.302855	1.27209	0.844854	1.61622	0.894212	0.489656	0.410105	hypothetical protein OsI_04154
MH01g0658100	chr1	32904142	32906443	16.0392	41.6506	25.6996	10.3525	10.4787	6.56788	5.95873	52.889	42.2042	179.273	116.249	43.5141	39.9961	Calmodulin-like protein 1
MH01g0658800	chr1	32943240	32944821	16.4356	3.04813	2.48851	1.04265	1.07826	0.203747	0.821348	1.90228	2.42169	3.03464	2.93835	2.98888	1.67224	hypothetical protein OsJ_19970
MH01g0659800	chr1	33009805	33014395	23.7383	14.1032	14.5384	9.14731	10.2718	5.91992	5.56068	5.62138	5.38724	9.66526	7.26034	15.8338	11.3426	Proteasome subunit alpha type-3
MH01g0660300	chr1	33048614	33053176	5.81481	2.67053	2.70173	3.53836	3.973	2.1008	2.76426	1.63084	1.41719	1.54291	1.30782	2.00678	1.59143	Transcription factor GAMYB
MH01g0660400	chr1	33055252	33061180	0.937693	3.27485	2.93366	2.4761	2.33319	1.13448	0.741364	0.764878	0.608964	1.36185	0.976942	2.22585	1.98319	hypothetical protein OsJ_03833
MH01g0660600	chr1	33072955	33074016	5.43161	4.11412	5.28566	10.1918	14.6856	7.0538	5.13831	2.33596	2.36677	2.01757	2.03764	2.6176	3.89675	F-box protein
MH01g0661100	chr1	33096373	33098294	10.9149	0.355102	0.595249	0.242869	0.480355	1.29578	0.896371	1.29332	0.997318	2.17201	1.38111	0.79077	0.377496	hypothetical protein OsI_04178
MH01g0661700	chr1	33119554	33121810	9.83768	31.0955	29.6386	18.4555	28.2927	39.5274	31.6496	47.9891	35.7037	48.4647	32.7165	28.984	31.1845	ADP-ribosylation factor 1
MH01g0662100	chr1	33144599	33151060	6.52986	11.1254	11.2301	13.5249	16.0704	9.21563	10.33	6.86392	7.03484	6.3252	4.93061	5.7292	6.50033	Probable ADP-ribosylation factor GTPase-activating protein AGD14
MH01g0662200	chr1	33152084	33156075	17.3765	1.09304	1.23535	0.467206	0.442319	0.167615	0.15326	2.05384	1.1232	5.91706	4.33865	2.57688	2.94896	Hypothetical protein
MH01g0662700	chr1	33168261	33171339	19.5068	0.216711	0.129747	0	0.0751663	0.0798915	0	0.0626407	0	0.359638	0.371878	0.219406	0.274281	Putative pentatricopeptide repeat-containing protein
MH01g0663200	chr1	33193356	33196382	8.8962	2.14798	2.40775	3.06017	3.72538	2.98225	3.91439	2.60055	2.73682	2.0371	1.68647	1.26243	1.69596	Uncharacterized protein
MH01g0663300	chr1	33206150	33208310	9.72024	2.70508	1.96119	2.98783	2.87314	5.95636	3.2265	2.24719	3.10315	3.76725	3.29645	2.41367	2.1457	hypothetical protein OsI_04198
MH01g0663400	chr1	33210050	33214470	15.1601	2.50058	2.01516	1.39257	1.06454	0.333544	0.414228	13.6387	12.9068	21.8291	21.5169	5.56654	5.71224	Zinc finger protein VAR3, chloroplastic
MH01g0663500	chr1	33214758	33217720	17.6272	16.5953	20.3362	8.16101	11.2026	4.89846	5.0249	11.5844	10.6328	33.3864	23.1384	12.2	21.5327	60S ribosomal protein L24
MH01g0663800	chr1	33220416	33221822	18.822	0.10132	0.121511	0.173271	0	0	0	0	0.0648181	0.432334	0.174186	0.206222	0.154188	Pentatricopeptide repeat-containing protein, mitochondrial
MH01g0664000	chr1	33237810	33254920	7.9866	8.84741	8.74662	10.3751	9.84101	8.33129	8.0945	6.85033	5.2507	7.28152	5.32585	5.05715	5.24043	Protein MOR1
MH01g0664500	chr1	33302137	33305611	8.05422	2.75477	2.7344	7.43728	5.99697	8.45884	8.78388	4.40043	3.10063	0.824953	0.539076	0.366993	0.770731	Calcium uniporter protein, mitochondrial
MH01g0664600	chr1	33309192	33313302	9.35659	2.28232	2.73622	1.70753	2.27579	2.63815	4.16234	2.9681	2.97962	2.23182	1.79764	0.483352	1.59121	Transmembrane protein 56-B
MH01g0665100	chr1	33340833	33342129	20.7051	0.222958	0.668831	0	0.289971	0	0	0.193273	0.0713705	0.7135	0.575319	0.681927	1.443	Protein LURP-one-related 8
MH01g0665300	chr1	33345751	33349849	17.3028	48.5937	53.1436	14.2359	26.1877	7.82385	8.08576	37.4509	40.6577	130.436	126.063	67.8595	50.4874	2,3-bisphosphoglycerate-independent phosphoglycerate mutase
MH01g0665500	chr1	33366301	33371907	9.71499	9.18781	8.68008	9.0453	11.3854	15.0847	18.9411	14.9026	19.4561	10.5575	10.2618	5.77849	5.06568	Uncharacterized transporter C5D6.04
MH01g0665800	chr1	33384157	33387925	19.068	0.946849	0.850598	0.213522	0.369451	0.184434	0	0.144356	0.159553	1.01008	0.47652	0.422241	1.01227	KH domain-containing protein SPIN1
MH01g0666100	chr1	33400305	33412913	15.848	5.11432	4.24697	2.63052	2.86229	2.63794	2.35911	7.18318	7.91419	26.4848	23.8919	6.30178	8.42455	Probable LRR receptor-like serine/threonine-protein kinase
MH01g0666300	chr1	33428736	33433790	7.87082	0.348315	0.313048	0.436735	0.713235	0.644365	0.825343	0.167686	0.374077	0.105485	0.307571	0.059259	0.256729	Probable inactive receptor kinase
MH01g0667200	chr1	33492109	33504890	7.07548	7.44863	9.22849	7.75641	9.64585	7.50687	6.50953	5.25645	4.73121	4.83808	3.54307	4.72183	5.65528	N-terminal kinase-like protein;Probable inactive serine/threonine-protein kinase scy1
MH01g0667300	chr1	33507323	33508576	9.56621	0	0	0	0	0.0781456	0	0.363778	0	0	0	0	0	Trans-cinnamate 4-monooxygenase
MH01g0669500	chr1	33630122	33635088	10.6744	1.42145	1.93269	1.83467	2.21895	2.63388	2.2476	2.74078	2.47936	3.15282	3.95377	1.98472	3.33124	Protein kinase 2A, chloroplastic
MH01g0670100	chr1	33660778	33661239	13.9126	0	0	0	0	0	0	1.61255	1.84008	0	1.36798	0	0	Hypothetical protein
MH01g0670200	chr1	33662457	33663083	15.5035	0	0	0	0	0.16346	0.241717	2.47844	2.60021	6.71655	8.79975	2.71192	0.441309	RING-H2 finger protein ATL72
MH01g0670700	chr1	33688968	33693660	9.0751	0.584561	0.727048	1.17066	0.869876	1.18099	0.962402	0.687123	1.14184	0.392638	0.259213	0.319771	0.580503	Uncharacterized membrane protein
MH01g0671400	chr1	33720053	33720812	9.02019	1.56235	0.713625	94.3266	61.7294	506.838	626.764	327.962	162.387	40.2436	15.5027	0	0.303142	hypothetical protein OsI_04255
MH01g0672100	chr1	33765056	33766198	10.7754	0.466504	0	0.399666	0	0.547035	0.394856	0.806276	0	0.331428	0	0	0	hypothetical protein OsJ_03914
MH01g0672200	chr1	33766295	33770582	9.78234	0.83164	0.614302	0.710906	0.432707	1.24016	1.48135	1.90935	1.1223	1.28744	0.64265	0.739872	0.630544	CBL-interacting protein kinase 11
MH01g0673100	chr1	33813851	33818615	9.85975	0.416098	0.285616	0.662063	0.680901	16.6151	15.8609	16.7266	14.6526	11.1383	10.9225	0.902373	0.632394	hypothetical protein OsI_04268
MH01g0674100	chr1	33895255	33900294	9.4449	2.06257	1.08893	28.4194	25.5028	57.0995	49.5049	56.5036	48.2495	8.9315	6.76156	0.245171	0.782538	hypothetical protein OsI_04278
MH01g0674200	chr1	33904614	33908703	9.82357	0.948538	0.491942	2.48675	2.53336	1.64135	1.59605	2.24843	1.93635	0.764597	0.831464	0.383523	0.28795	Sorting nexin 2B
MH01g0674600	chr1	33921782	33923920	9.32656	1.54467	1.52753	1.26314	1.43262	1.00198	1.46916	1.10657	1.02855	1.67183	0.998484	0.747272	0.968677	Exocyst complex component 7
MH01g0675000	chr1	33939328	33941702	6.50909	5.94182	5.8988	3.10884	9.55062	5.40747	4.03057	2.46053	2.77738	2.77514	1.62496	3.51191	3.10137	Cinnamoyl-CoA reductase 1
MH01g0675100	chr1	33942208	33944921	8.69065	0	0	0	0.107582	0.152171	0.175339	0.130923	0.268194	0.143437	0.107335	0	0.0573406	Gamma-interferon-inducible lysosomal thiol reductase;GILT-like protein F37H8.5
MH01g0675500	chr1	33973008	33975306	21.0161	4.05536	2.18347	1.83032	1.85737	0	0	0.392726	0.543026	7.4733	6.85312	9.55253	9.94288	hypothetical protein OsJ_03943;unnamed protein product
MH01g0676500	chr1	34005357	34009046	9.21514	30.0352	20.3882	61.9712	58.174	83.0292	81.3256	88.5779	57.4814	30.6679	20.5425	15.8877	11.4624	UPF0051 protein ABCI8, chloroplastic
MH01g0676700	chr1	34009342	34013863	7.94521	4.61384	3.44181	7.34832	6.41235	8.76094	7.76344	4.98784	3.34652	1.70822	1.37301	2.55548	2.7341	Alternative NAD(P)H dehydrogenase 1, mitochondrial
MH01g0676800	chr1	34013989	34018165	5.85844	2.56478	2.82212	2.39851	3.37578	1.99698	1.80773	2.00824	1.93127	2.01618	1.79784	1.9392	2.54869	E3 ubiquitin-protein ligase RNF185
MH01g0677000	chr1	34026060	34028237	10.3937	0.524864	0.3145	1.20971	0.467164	0.775714	0.604995	1.39117	0.699308	0.49771	0.348948	0.177612	0.332497	hypothetical protein OsI_04299
MH01g0678800	chr1	34156200	34161461	16.6473	1.82785	1.08349	0.252423	0.248435	0.358593	0.312666	1.22117	1.77177	2.37539	3.13317	1.45175	1.57033	Dual specificity protein kinase pom1
MH01g0678900	chr1	34161730	34164053	17.484	1.66981	1.34341	0.295336	0.599166	0.0317724	0.0968777	1.14855	2.12957	5.52878	4.63964	3.02353	3.01406	Pentatricopeptide repeat-containing protein, chloroplastic
MH01g0679100	chr1	34172386	34176069	8.84346	22.3603	16.3988	50.2919	37.7094	65.0164	63.3423	39.0439	33.6377	11.4553	11.238	12.7364	7.34004	hypothetical protein OsI_04317
MH01g0679200	chr1	34176787	34177447	1.77066	4.4611	1.90746	1.91076	2.55083	0.521573	0.754959	0.385583	0	0.633907	1.04521	1.93284	4.51815	Uncharacterized protein, chloroplastic
MH01g0679400	chr1	34182282	34184127	9.30561	0.103814	0	0.355076	0.0540043	5.79305	5.63702	5.3099	2.78989	0.959774	0.178501	0.211385	0	ATP-dependent Clp protease adapter protein ClpS;hypothetical protein OsI_04320
MH01g0679500	chr1	34190515	34198091	2.83518	10.1902	11.9451	8.7025	12.0757	5.8864	5.98399	3.50642	4.63992	7.19059	5.78585	9.82929	8.38594	Coatomer subunit delta-3
MH01g0679600	chr1	34199513	34203701	7.86302	13.4764	14.9582	25.6733	24.6128	22.534	26.1639	14.0696	11.3934	7.26018	5.91874	8.04583	6.0316	Protein IQ-DOMAIN 1
MH01g0680600	chr1	34261630	34263846	0.220052	2.25308	2.47006	1.22665	1.91757	0.924029	0.518069	0.532229	0.26409	0.728106	0.70889	1.9112	1.7265	Nuclear transcription factor Y subunit B-2
MH01g0680800	chr1	34269207	34270407	17.3795	4.2681	6.54753	2.2862	5.54552	3.15812	0.452027	2.76469	2.81969	9.85381	8.16911	7.0402	5.43533	40S ribosomal protein S23
MH01g0680900	chr1	34272882	34277864	13.7565	4.84044	3.9402	2.71577	3.62012	2.3851	2.22749	4.39404	4.10486	5.86321	4.37036	3.67768	4.82559	Zinc finger CCCH domain-containing protein 11
MH01g0681000	chr1	34289527	34299332	20.382	2.48067	2.62147	0.846596	1.33609	0.423782	0.404921	0.700037	0.864163	2.53078	3.17004	2.84184	3.72782	TBC1 domain family member 8B
MH01g0681300	chr1	34324306	34329577	12.018	3.417	3.68677	4.66479	7.77975	6.57833	4.74121	13.6488	7.60499	11.842	10.7102	2.15417	2.89242	Putative respiratory burst oxidase homolog protein H
MH01g0681400	chr1	34328905	34332397	2.90409	18.4108	21.1545	18.0332	19.9102	6.57825	7.89122	5.90019	6.14351	7.69696	7.23009	9.10082	11.3847	Dirigent protein 17
MH01g0681800	chr1	34358643	34358954	16.3231	11.8132	7.42784	7.38572	3.34616	5.41564	0.916657	9.23744	7.34392	20.6113	18.2252	10.1758	18.2456	Histone H4 variant TH011
MH01g0682500	chr1	34392739	34395188	23.8587	6.25085	6.40486	3.67078	4.24214	2.39833	2.42338	2.54566	2.0445	4.94861	3.38514	4.66289	7.00859	Protein GPR107
MH01g0682700	chr1	34406506	34410545	19.6948	0.911092	1.5886	0.508452	0.620772	0.144702	0.264906	0.13656	0.167007	0.974682	1.27643	0.757613	0.984868	Ankyrin repeat-containing protein
MH01g0682900	chr1	34415401	34417890	12.4158	0.192563	0	0.164647	0	0.309741	0.0810301	0.667588	0.773551	0.198561	0.318776	0.391609	0	Monoglyceride lipase
MH01g0683100	chr1	34424705	34430648	18.0721	3.07926	4.24051	3.12903	2.84149	1.53896	1.07528	2.87208	2.44527	6.11588	4.18362	4.04857	4.5841	RuvB-like 1
MH01g0683400	chr1	34442544	34446589	8.10192	16.1033	12.9554	31.732	28.8954	56.961	64.2574	23.8713	29.0723	6.55564	5.68947	20.1243	11.4658	Metal tolerance protein 5
MH01g0683500	chr1	34447821	34460686	9.07005	9.18123	8.09603	11.037	9.17108	10.8735	11.1218	9.94692	9.63965	10.2213	6.97951	7.21706	7.4327	Serine/threonine-protein kinase AFC1
MH01g0684500	chr1	34507332	34511230	22.6309	0.963515	1.23591	0.647212	0.966788	0.26627	0.579067	0.477453	0.614915	1.02793	0.669089	1.11418	1.14953	Putative nuclease HARBI1
MH01g0685000	chr1	34530796	34533653	17.8426	0.385773	1.23552	0	0.200681	0	0	0.445803	0.473818	1.89872	1.18107	0.525995	0.959721	50S ribosomal protein L17
MH01g0685200	chr1	34537689	34538638	20.9332	10.5981	10.4959	7.67043	9.83811	1.09651	1.92333	4.37954	4.40101	9.15875	11.1623	18.7905	15.1993	Histone H2B.11
MH01g0685600	chr1	34563049	34568243	9.30941	0.738417	0.607039	1.02571	0.504269	4.44916	2.40672	2.80205	1.91129	2.88873	1.02785	0.651143	1.32943	Heat shock cognate 70 kDa protein
MH01g0685700	chr1	34569078	34572044	5.74584	5.70176	4.09561	9.40773	8.46311	5.28219	4.53543	3.25868	1.971	2.7666	2.8771	3.96303	2.88111	Hypothetical protein
MH01g0686800	chr1	34644054	34650606	9.17922	3.28101	3.93774	3.96074	4.79439	4.18153	4.54724	4.49779	3.62442	4.05541	3.30482	4.47547	3.85	Uncharacterized protein
MH01g0687500	chr1	34698449	34701765	8.1143	12.2667	11.0945	24.2413	21.7937	27.3023	27.1507	22.0532	14.4508	6.62425	6.32076	10.4102	7.61534	Scarecrow-like protein 14;Scarecrow-like protein 9
MH01g0689200	chr1	34822538	34830142	20.6957	3.35478	4.39972	2.12054	3.13319	0.805483	0.74826	1.35055	1.20938	3.40471	3.01392	3.92022	4.41824	Pumilio homolog 1
MH01g0690900	chr1	34931110	34931821	23.7317	3.56679	4.45236	0	1.85266	0	0	0	0	0	0	3.10157	3.57222	hypothetical protein OsI_04424
MH01g0691400	chr1	34949576	34953404	9.26844	0.941817	0.855016	2.4188	2.83703	7.33964	6.1441	8.24801	2.55986	3.6792	1.85043	1.14744	0.921266	Aldo-keto reductase family 4 member C10
MH01g0691500	chr1	34956498	34959469	14.042	1.15606	0.655314	1.0403	0.348228	0.571035	0.358319	1.53025	1.43591	1.73104	1.49548	1.22955	1.33892	Aldo-keto reductase family 4 member C10
MH01g0691700	chr1	34969524	34979511	8.09968	2.0564	1.37972	4.99568	2.75944	2.04405	3.76219	1.75249	2.71033	2.05294	2.14129	1.52433	1.17518	Delta-1-pyrroline-5-carboxylate synthase
MH01g0691800	chr1	34976525	34981489	14.3147	0.621094	0.405318	0.24134	0.205643	0.124605	0.0949977	2.25258	2.73615	2.85136	2.96838	0.741079	0.47115	Pentatricopeptide repeat-containing protein, chloroplastic
MH01g0692500	chr1	35037237	35038558	17.2601	1.5495	0.858485	0.509634	0.930088	1.32734	2.00726	2.78953	2.59598	3.13617	3.07713	2.79877	2.90569	unnamed protein product
MH01g0693100	chr1	35070421	35073113	11.402	0.922574	0.482926	1.01852	0.660013	1.78179	0.873132	2.06664	1.0663	2.69359	2.01007	1.28101	0.910638	hypothetical protein OsI_04442
MH01g0693300	chr1	35092970	35096727	14.9685	0.79019	0.238136	0.338004	0	0.667671	0.33307	1.54005	1.90926	2.94944	1.93625	0.613621	0.151302	hypothetical protein OsI_04444
MH01g0693600	chr1	35119529	35133220	0.617114	1.142	3.79585	0.152523	0.909884	0.588893	0.180075	0.0309567	0.136322	0.228463	0.448064	1.65136	2.05458	Laccase-8
MH01g0694000	chr1	35144172	35150853	21.0985	1.56365	1.81989	1.05902	1.85802	0.39942	0.245807	0.48072	0.63871	2.06432	2.04029	3.02839	3.0565	Fructokinase-2
MH01g0694400	chr1	35160849	35165768	20.7229	1.12889	1.62237	1.22251	0.978886	0.37472	0.379974	0.58734	0.576642	1.44521	0.731967	1.29602	1.42908	Putative ataxin-3 homolog
MH01g0694500	chr1	35166001	35185164	15.0764	22.9806	15.8927	14.6425	18.3672	15.8269	14.4006	61.7637	49.8059	116.663	97.0264	32.7824	23.14	Alpha-glucan phosphorylase, H isozyme
MH01g0695900	chr1	35245696	35247189	18.8073	23.4371	27.8055	7.96466	8.33706	2.22452	2.19212	8.33586	8.77751	64.3917	48.2093	55.3359	47.1703	unnamed protein product
MH01g0696600	chr1	35280360	35282184	13.2117	0.903115	0.946381	0.643428	0.665642	0.457991	0.633289	2.02306	2.16241	2.40868	1.85145	0.533653	0.914612	hypothetical protein OsI_04471
MH01g0696800	chr1	35308492	35311110	10.6191	2.12344	1.5722	1.72874	2.10444	4.5427	4.38033	3.63955	4.80118	3.99162	5.63157	1.32577	0.690066	Uncharacterized acetyltransferase
MH01g0697600	chr1	35343670	35349679	21.3344	0.104264	0.103832	0.0297069	0.0361673	0	0	0.0602953	0.0221248	0.0988848	0.0396658	0.06991	0.184279	Glycerol-3-phosphate 2-O-acyltransferase 6
MH01g0697900	chr1	35368755	35372262	14.9284	0.725484	0.365109	0.228468	0.0794701	2.58425	3.14703	21.1311	15.4878	27.8116	38.7501	1.8829	1.85148	Hypothetical protein
MH01g0699100	chr1	35462058	35469972	15.9696	0.247656	0.468761	0.141129	0.279195	0.0681662	0.104145	0.501235	0.683512	0.998217	1.81443	0.374054	0.750697	Nuclear pore glycoprotein p62
MH01g0699300	chr1	35477820	35479512	8.17144	3.12285	1.34995	4.37973	2.7942	5.08162	5.04911	2.05713	2.72175	2.04306	0.78858	1.53189	1.04719	Glucoamylase
MH01g0699400	chr1	35478246	35487929	12.2766	3.36172	2.72714	3.59478	3.36732	3.95375	3.43184	3.08098	2.63626	3.90919	2.65551	2.27756	2.52195	RNA polymerase II C-terminal domain phosphatase-like 2
MH01g0699500	chr1	35492979	35495277	19.0134	1.65653	1.28815	1.20352	1.17504	0.46682	0.556588	0.509839	0.783212	1.59627	1.30201	1.13956	1.46226	Dehydrodolichyl diphosphate synthase 2
MH01g0699800	chr1	35518934	35524341	21.2258	2.24489	2.37061	0.554177	0.870127	0.197757	0.0778892	0.131709	0.571872	1.18116	1.65935	1.80922	2.85762	Nucleobase-ascorbate transporter 12
MH01g0700300	chr1	35538470	35548578	18.3591	3.04887	4.12115	2.99455	2.99195	1.61607	1.34931	2.4129	2.46725	4.26137	3.76779	2.95469	4.02918	General transcription factor 3C polypeptide 2
MH01g0700900	chr1	35579915	35584244	18.4579	0.973886	1.34263	0.394347	0.306138	0.22606	0.104713	0.489017	0.317195	1.78844	1.25384	1.42141	1.32139	hypothetical protein OsI_04505
MH01g0701300	chr1	35604648	35608847	2.41261	16.6262	21.4113	12.8716	18.4735	7.59799	8.03014	5.54294	7.17352	4.54644	4.62205	12.6017	9.43125	hypothetical protein OsI_04508
MH01g0701900	chr1	35641705	35649352	10.5254	3.81847	4.17324	4.12885	3.8272	3.16506	3.35522	4.28121	3.9442	3.81814	3.41642	2.54688	3.90969	F-box/LRR-repeat protein
MH01g0703400	chr1	35725482	35727176	13.6326	0.672474	0.575897	0.49285	0.449809	0.746332	0.323454	0.749595	0.798641	0.888177	1.21074	0.293023	0.365356	hypothetical protein OsI_04522
MH01g0703600	chr1	35732181	35733766	20.5077	7.12785	4.76272	3.74394	4.55577	2.26211	0.685746	2.56002	3.32236	3.54836	4.31818	5.2854	6.19853	hypothetical protein OsI_04525
MH01g0705900	chr1	35856484	35862607	9.39638	1.09053	0.965636	1.13932	1.19789	1.68959	1.39275	1.50647	1.26042	1.58011	1.03756	1.0979	0.58151	Serine/threonine-protein kinase Nek5
MH01g0706200	chr1	35879313	35883923	23.3843	6.41124	5.85337	3.61477	4.16638	1.1595	0.45709	0.874727	1.0922	1.76607	1.97968	8.49299	10.4558	Uricase;Uricase-2 isozyme 2
MH01g0707000	chr1	35936782	35940495	2.40075	65.433	74.7318	49.8872	61.5359	34.6222	25.0715	18.1359	16.8995	23.8274	19.3439	35.8451	35.8598	Actin-7
MH01g0707300	chr1	35946187	35949850	4.42803	203.653	159.222	239.703	191.558	107.597	87.8519	47.0902	30.0985	22.8288	21.6389	92.2185	79.155	Fructose-1,6-bisphosphatase, cytosolic
MH01g0707400	chr1	35948805	35952269	8.1625	19.5974	15.2596	20.2249	18.9688	11.2601	9.80752	5.31531	3.78942	2.67306	2.7789	10.5834	7.67494	Soluble inorganic pyrophosphatase
MH01g0708200	chr1	35979416	35983550	18.362	1.51826	1.99024	1.18042	1.07698	0	0.116252	1.07657	0.442695	2.74813	1.1099	1.55525	2.31625	hypothetical protein OsI_04565
MH01g0708300	chr1	35983980	35987544	24.0289	6.82133	9.94973	3.5547	4.37551	0.648747	1.02371	0.19876	0.423739	1.78853	1.38847	2.88975	4.20331	G-box-binding factor 4
MH01g0708700	chr1	36007979	36013469	17.7146	2.50808	1.85498	1.01744	1.1944	0.889408	0.822328	1.21678	1.32678	2.6306	2.16005	1.6269	2.38404	Polypyrimidine tract-binding protein homolog 3
MH01g0708800	chr1	36011689	36015643	0.953577	10.4167	11.5793	6.15004	8.72472	4.31345	2.73189	4.32583	3.86848	7.19191	9.04567	7.02168	8.46095	membrane protein COV-like
MH01g0709800	chr1	36091422	36096950	20.5546	9.17379	8.58126	7.6142	6.99318	4.38248	3.58929	4.94964	6.52803	12.3292	8.92831	11.6788	15.0883	Hypothetical protein
MH01g0709900	chr1	36097681	36098336	15.7613	0.327791	0	0	0	0	0	0	0.426542	0.23296	0.190565	0	0	Cadmium/zinc-transporting ATPase HMA2
MH01g0710100	chr1	36099842	36103212	8.9674	0.947474	1.26547	2.30546	2.27514	2.4184	2.39174	1.39041	2.14027	1.91793	0.833815	0.516582	0.332094	Magnesium transporter MRS2-E
MH01g0710500	chr1	36125851	36129004	7.67224	8.06441	7.45013	11.7626	9.6743	6.47455	8.14557	6.33367	5.82395	5.8702	5.54335	5.49717	5.48404	TLC domain-containing protein 2
MH01g0710600	chr1	36129463	36132750	9.22061	44.6284	27.2667	56.6377	38.6693	352.655	244.631	239.781	148.052	89.7288	54.8802	46.7959	27.911	Photosystem II 22 kDa protein, chloroplastic
MH01g0710700	chr1	36142949	36148186	9.17467	2.00075	2.44709	3.06483	2.81914	5.86412	5.05134	3.3973	3.78149	4.62456	2.71994	1.77592	2.02733	Serine/threonine-protein kinase SAPK4
MH01g0710800	chr1	36148577	36154426	23.4021	5.03307	4.78893	3.59248	4.03657	1.57764	1.97784	1.68492	1.6119	3.53886	2.45034	3.34235	3.49433	Probable ion channel POLLUX
MH01g0720900	chr1	36169370	36172246	5.97047	9.68535	7.48396	33.0775	22.1067	14.9987	17.9066	3.09081	4.07496	2.89209	2.11318	7.04372	4.53666	Amidophosphoribosyltransferase 1, chloroplastic
MH01g0721600	chr1	36193334	36200180	9.22458	3.60616	2.32911	3.61975	3.06096	4.11904	3.86955	3.81715	3.29921	3.79555	3.63164	2.63258	3.77473	Erythroid differentiation-related factor 1
MH01g0721900	chr1	36217103	36221695	17.3049	5.2662	4.55773	3.16087	2.4485	1.94712	2.07366	6.4622	5.03658	10.2408	7.17088	6.95661	8.54191	Deoxycytidine kinase
MH01g0722300	chr1	36249983	36253899	23.5215	1.15004	1.61171	1.05083	0.742825	0.501986	0.166761	0.515975	0.303054	0.987266	0.950764	1.27743	1.65267	Patellin-5
MH01g0722500	chr1	36255973	36260209	20.582	7.12339	6.33183	3.95571	4.80546	0.995157	0.787298	1.09277	2.12981	7.09768	6.06563	9.08187	7.99159	5'-3' exonuclease
MH01g0722700	chr1	36263568	36267985	10.3777	8.0063	6.86394	7.53252	8.47582	12.4527	14.2181	15.0262	12.3764	14.7588	9.86114	8.30282	5.83135	Serine hydroxymethyltransferase 7
MH01g0724000	chr1	36327406	36331833	16.9779	1.92035	3.3219	1.17296	0.979213	1.33307	1.09454	1.50253	1.86516	3.43448	2.69424	1.56443	3.07681	Uncharacterized protein slp1
MH01g0724100	chr1	36332930	36337037	19.7376	2.73708	2.82419	0.468095	1.02521	0.243494	0.184349	0.664355	1.1914	2.49149	2.95028	2.34318	4.16756	Splicing factor 3B subunit 4
MH01g0724500	chr1	36374445	36376440	18.2197	0.502157	0.303537	0.21486	0.130573	0	0	0.65215	0.487269	1.07088	2.61459	2.10008	1.93008	Hypothetical protein
MH01g0724900	chr1	36382692	36389300	19.0431	4.23652	3.80265	2.45	3.43598	1.41047	2.4111	3.2418	1.86787	5.62763	4.38058	4.53354	5.38988	Mitotic spindle assembly checkpoint protein MAD1
MH01g0725500	chr1	36420353	36425255	15.1635	0	0	0	0	0.128841	0	1.15776	1.22282	2.09601	2.22713	0.142181	0.271466	hypothetical protein OsI_04647
MH01g0725600	chr1	36431224	36438464	9.67599	1.51228	0.853996	1.64512	1.55947	7.11495	8.30034	9.44569	6.70045	5.49595	3.32493	3.34194	2.33152	Receptor-like protein kinase HSL1
MH01g0726600	chr1	36478797	36482441	19.6924	1.09315	1.10337	0.700817	0.805775	0.451602	0.421396	0.276521	0.63043	0.809936	0.821913	1.14744	1.09856	Ribosomal N-lysine methyltransferase 3
MH01g0727100	chr1	36528435	36534828	3.04239	21.7624	21.5078	18.5996	25.1646	7.29158	5.4176	1.1058	1.01648	1.78184	1.18049	11.8134	15.8248	UDP-glucuronate
MH01g0727700	chr1	36557901	36559958	21.6784	0.0658223	0.315159	0.0562716	0.0342463	0	0	0.114163	0	0.140447	0.0376354	0.266261	0.449669	Pentatricopeptide repeat-containing protein
MH01g0728500	chr1	36605490	36609109	16.1973	14.5614	10.5939	6.01513	5.39237	5.08773	2.49393	11.8726	9.09344	19.3935	18.2701	16.6423	9.30961	F-box protein SKP2A
MH01g0728700	chr1	36612352	36617403	20.6584	1.20654	1.19509	0.882984	0.899428	0.326174	0.510035	0.590068	0.557224	1.13747	0.828067	0.895376	1.32556	Inactive protein kinase SELMODRAFT_444075;Proline-rich receptor-like protein kinase PERK12;Proline-rich receptor-like protein kinase PERK13;Proline-rich receptor-like protein kinase PERK15
MH01g0729500	chr1	36630319	36635226	8.01582	1.24643	2.16347	4.38241	4.61074	3.86665	6.99889	3.24068	2.57644	1.08329	0.556853	1.9863	1.05645	Magnesium transporter NIPA2
MH01g0729600	chr1	36635434	36636512	7.98591	1.859	0.249115	0.706868	0.859446	0.116509	0.522457	0	1.33177	0.2937	0.119159	1.49951	1.58298	hypothetical protein OsJ_04308
MH01g0729700	chr1	36636726	36637674	1.71051	90.5821	83.1944	72.967	67.2287	17.434	12.0721	14.079	13.0908	29.5016	31.3713	90.4996	62.8599	NAD(P)H-quinone oxidoreductase subunit N
MH01g0730100	chr1	36649220	36652769	2.44815	1.09524	1.43986	1.24823	1.44368	0.401667	0.614053	0.253344	0.209195	0.649204	0.375043	1.46919	1.07862	Probable receptor-like protein kinase
MH01g0730500	chr1	36660282	36666815	14.2963	5.51293	6.17206	4.73062	5.314	4.67118	4.68135	7.50787	5.19969	8.67686	7.66343	5.21488	6.87503	hypothetical protein OsI_04685
MH01g0731200	chr1	36728233	36735257	0.368361	0.654026	0.585887	0.236503	0.575914	0.0690755	0.0423026	0.0436444	0.0800113	0.125253	0.114769	0.681944	0.723582	U-box domain-containing protein 4
MH01g0731300	chr1	36733186	36744904	8.89202	3.47718	2.91034	3.5503	3.61561	4.39714	3.34213	3.5391	2.3179	3.73816	2.7691	3.03542	3.4235	Uncharacterized protein
MH01g0731600	chr1	36764277	36766770	9.75812	2.44791	2.07954	2.52919	2.91843	12.576	7.81339	15.9825	7.21244	5.73036	2.51343	1.66098	1.24179	hypothetical protein OsJ_04321;unknown protein
MH01g0731700	chr1	36767891	36772501	9.2854	0.886718	0.569017	1.40354	0.769005	1.98639	1.85036	1.70974	1.25393	0.883678	0.54971	0.462273	0.498342	Pentatricopeptide repeat-containing protein, mitochondrial
MH01g0731800	chr1	36770407	36773406	9.54958	20.648	13.1097	26.1161	19.6661	39.8259	37.848	49.9002	32.9444	27.5034	26.739	15.0639	20.086	TVP38/TMEM64 family membrane protein slr0305
MH01g0732800	chr1	36805545	36810856	7.90313	0.68706	0.411438	5.09081	5.75903	6.80064	6.48815	1.91969	1.12119	0.325767	0.43678	0.232036	0.0579881	Abhydrolase domain-containing protein C22H12.03
MH01g0733000	chr1	36814214	36815745	14.0008	0	0	0.0785019	0	0	0.0772772	0.31841	0.234778	0.195888	0.578403	0	0	hypothetical protein OsI_04703
MH01g0733200	chr1	36819831	36822853	11.8547	6.48532	7.32985	5.78275	6.60338	4.98441	3.74307	6.58668	7.52243	7.77496	6.47367	6.21322	5.4249	UPF0301 protein Cag_1601
MH01g0733600	chr1	36843057	36847733	11.1081	4.95261	5.22038	4.27912	5.33418	10.2911	8.73308	11.528	12.0008	9.01625	7.41712	5.09086	3.52241	KH domain-containing protein;KH domain-containing protein SPIN1
MH01g0733700	chr1	36849372	36849725	21.4056	0	0.490857	0	0.410401	0	0	0	1.06244	0	1.41657	3.61494	1.25853	Hypothetical protein
MH01g0733800	chr1	36851510	36853580	17.0285	11.1547	7.94716	4.02641	3.35597	2.45075	0.497813	10.1365	10.5126	16.6811	13.1811	14.33	9.23444	hypothetical protein
MH01g0733900	chr1	36854029	36859936	20.6379	4.34866	4.31921	2.4324	3.22865	0.503323	0.587102	0.8786	1.47167	2.62975	3.27746	3.82652	4.39759	ATP-dependent Clp protease ATP-binding subunit ClpX
MH01g0734100	chr1	36868339	36874021	10.6229	2.9056	2.11697	6.32249	7.28406	31.0536	33.5073	38.4421	33.7768	7.70302	9.68827	1.06606	0.641046	UPF0420 protein C16orf58 homolog
MH01g0734300	chr1	36879109	36888484	0.993657	2.43306	2.18496	2.20245	1.37756	0.474814	0.96341	0.868765	0.63951	1.57778	2.45587	2.53547	2.11927	Peptide chain release factor 2
MH01g0735100	chr1	36939163	36942796	12.1601	0.642561	0.588961	0.732345	0.802398	0.589673	0.468378	0.966063	0.573016	0.975032	0.88048	0.77662	0.811642	Putative NAC domain-containing protein 94
MH01g0735200	chr1	36945789	36953233	19.4758	5.26872	4.96337	1.37054	1.77603	0.704298	0.539307	1.33149	2.13974	12.2828	13.3083	14.4546	14.3149	Probable phosphoribosylformylglycinamidine synthase, chloroplastic/mitochondrial
MH01g0735500	chr1	36964981	36966089	23.496	0.269064	0.565695	0.115054	0.139966	0	0	0.116596	0	0	0	0.550893	0.205192	Hypothetical protein
MH01g0735800	chr1	36978654	36982867	21.511	11.8479	10.6968	8.09312	8.23845	5.00856	4.23819	4.27346	4.69467	8.70263	7.84542	8.43873	9.78484	Signal recognition particle subunit SRP72
MH01g0736100	chr1	37012656	37020773	21.5298	3.13229	2.65863	2.3427	2.66694	1.09637	0.478941	0.586637	0.883765	2.65842	2.68132	3.72368	2.15704	G-type lectin S-receptor-like serine/threonine-protein kinase
MH01g0736900	chr1	37057336	37065053	24.0486	6.07513	7.08603	2.49367	4.2203	0.924213	0.144351	0.498314	0.535859	2.02451	1.8801	3.20644	5.26927	G-type lectin S-receptor-like serine/threonine-protein kinase
MH01g0738500	chr1	37136525	37150750	8.83189	2.08632	1.91302	4.55053	4.15507	10.4275	8.68202	5.05479	3.38938	0.97228	0.615859	0.578978	0.272491	Protein notum homolog
MH01g0739500	chr1	37203852	37209045	9.22135	1.29399	1.1131	1.75089	1.54898	1.79488	2.74136	1.93729	2.12088	1.24767	0.887675	1.23393	1.03478	Putative metallophosphoesterase
MH01g0739800	chr1	37221523	37223593	2.54671	5.51551	4.64417	2.9653	4.8363	2.47081	2.25705	1.77514	1.11358	2.80129	3.53446	3.23985	3.73135	15 kDa selenoprotein
MH01g0739900	chr1	37223668	37228148	11.5797	2.83342	2.7379	2.00152	2.49057	1.27895	2.09824	2.21615	1.87926	2.26588	1.79792	1.0521	2.05482	E3 ubiquitin-protein ligase MARCH2;Probable E3 ubiquitin ligase SUD1;unnamed protein product
MH01g0740000	chr1	37230953	37233152	20.1673	43.6395	41.5382	32.9509	34.5069	10.745	6.46469	8.86463	14.4817	23.869	26.9394	39.9464	34.3145	Trigger factor
MH01g0741600	chr1	37290981	37296101	9.31177	33.4445	29.7795	41.4343	42.9634	122.076	120.632	80.26	106.666	42.6017	57.2897	32.8302	31.2182	Calcium sensing receptor, chloroplastic
MH01g0741700	chr1	37297951	37306545	16.7694	13.0106	18.8781	6.28362	9.18585	4.13921	3.67681	11.1697	13.0587	28.105	20.8815	14.8919	16.2032	60S ribosomal protein L5-1;60S ribosomal protein L5-2
MH01g0742400	chr1	37334673	37340710	8.91787	5.98654	3.01129	6.11661	5.86065	10.108	7.86512	6.77608	4.24387	5.40762	2.37368	2.45268	2.62249	Beta-glucosidase 4
MH01g0742600	chr1	37354668	37364492	10.7607	14.83	15.4615	14.8875	15.7885	12.9147	14.1518	17.7895	14.2336	18.1915	15.7811	12.8599	15.3144	Sister chromatid cohesion 1 protein 3
MH01g0743600	chr1	37415503	37421474	10.5058	1.74463	1.62484	2.41602	1.68925	1.89701	1.64377	2.8148	1.90989	2.39734	1.75805	2.82963	1.91878	CMP-sialic acid transporter 3
MH01g0743900	chr1	37432337	37436262	19.2302	2.09138	2.07546	1.18429	0.799809	0.157941	0.361181	0.836244	0.457145	2.39074	3.4689	2.55984	2.48934	Probable methyltransferase PMT19
MH01g0744200	chr1	37459551	37465229	2.65641	35.8738	28.874	27.51	33.3456	12.3432	17.6225	5.11784	6.60508	4.7221	7.22927	24.0892	18.5671	Uncharacterized protein
MH01g0744300	chr1	37467060	37469400	4.33557	0.163936	0.343702	0.350402	0.213224	0.0907826	0	0.0710728	0.0523626	0	0.0469146	0.166261	0.0622868	hypothetical protein OsI_04802
MH01g0744500	chr1	37489204	37496775	6.98858	0.636035	0.434579	0.776698	0.638232	0.575564	0.534968	0.275836	0.260497	0.323144	0.103771	0.412009	0.103312	Sn1-specific diacylglycerol lipase beta
MH01g0745000	chr1	37554632	37558541	5.97092	10.2942	10.0369	15.0569	17.1405	11.1441	9.68372	3.41389	3.81008	2.97052	2.27856	7.12646	5.38914	OTU domain-containing protein
MH01g0745500	chr1	37577908	37583264	17.7538	1.00742	0.826609	0.414533	0.251461	0.22993	0.101352	0.815377	0.769743	5.52721	3.10215	1.96434	2.89172	DNA repair protein recA homolog 3, mitochondrial
MH01g0745700	chr1	37592514	37596451	10.3414	4.07962	3.49239	3.57968	3.1746	3.91858	3.46234	4.60478	2.9374	4.86588	3.96912	3.4248	2.67308	4-coumarate--CoA ligase-like 5
MH01g0746300	chr1	37619270	37622456	7.68699	4.1934	6.02582	4.90868	6.82025	3.25713	5.43367	3.48404	4.02448	2.00478	3.10465	1.86739	2.6495	Uncharacterized membrane protein YuiD
MH01g0746400	chr1	37623029	37627787	21.0766	10.5493	7.8554	5.96776	4.24042	0.456167	0.304495	1.16612	1.0218	10.3356	11.0403	17.4971	19.49	B1065G12.12
MH01g0746600	chr1	37628267	37636647	10.1469	0.75738	0.639705	0.556727	0.542053	1.02784	0.991117	1.01972	0.789189	0.730422	0.743797	0.386672	0.528488	ABC transporter C family member 3
MH01g0747100	chr1	37659688	37664936	7.04335	1.71624	1.12592	2.06031	2.07118	1.63482	2.28176	0.87375	0.674233	0.184887	0.29663	0.849336	0.492165	Peptide transporter PTR1
MH01g0747700	chr1	37704805	37710282	8.84286	3.04988	2.2439	9.12579	10.0827	14.2904	12.7858	6.95332	6.45011	5.34881	4.81974	2.19707	1.83882	Uncharacterized aarF domain-containing protein kinase 1
MH01g0748000	chr1	37722219	37727008	20.5719	1.47585	0.910992	0.344632	0.592469	0.0723662	0.152647	0.423849	0.289018	0.77441	0.425192	0.926656	0.664481	Hypothetical protein
MH01g0749400	chr1	37805303	37814083	19.8926	6.00924	6.04579	4.12381	5.1084	2.56295	2.56266	3.00993	3.2346	4.99673	4.73552	4.98644	5.25971	Vacuolar protein sorting-associated protein 53 homolog
MH01g0749900	chr1	37846035	37853048	18.0739	1.05383	1.20653	0.275227	0.609264	0.241296	0.393848	0.93957	0.651967	1.99895	1.6866	1.47067	1.41857	Lysine-specific demethylase REF6
MH01g0750400	chr1	37883640	37886376	21.3343	6.06729	6.9654	3.80515	5.54085	1.80591	2.044	0.817973	2.59406	3.6433	3.32939	5.52137	4.93556	TBC1 domain family member 13
MH01g0750800	chr1	37907544	37911551	10.4457	0.147937	0.088463	0.0421496	0.179606	0.720122	0.33184	0.279998	0.43998	0.501599	0.647848	0.198897	0.0747769	Proline transporter 1;Proline transporter 2
MH01g0750900	chr1	37910916	37915383	24.37	4.55702	5.48629	2.0452	3.37867	2.07433	1.7251	1.77848	1.52552	3.76792	2.31116	4.25615	4.32123	E3 ubiquitin-protein ligase RGLG2
MH01g0751200	chr1	37935110	37938718	17.5681	0.983211	0.90552	0.387965	0.35414	0.138183	0.127282	0.524071	0.723968	3.20041	1.96544	2.14531	1.14895	Histone deacetylase HDT1
MH01g0751700	chr1	37962927	37981124	17.9125	10.871	11.1094	6.20455	8.05685	0.762339	0.807364	9.65878	7.02116	20.5001	17.5393	15.1566	18.5797	Histone deacetylase HDT1;Histone deacetylase HDT2;Histone deacetylase HDT3
MH01g0751800	chr1	37973215	37975581	15.9363	0.287492	0.309579	0	0.299161	0.126909	0.096741	0.69813	0.476642	0.736131	1.15005	0.696743	0.523443	hypothetical protein OsJ_04488
MH01g0752100	chr1	37984754	37985611	10.2911	0	0.942634	0	0	0	1.26776	0	1.03098	1.05261	0.91052	0	0	Hypothetical protein
MH01g0752800	chr1	38008928	38011665	9.96214	48.6694	31.7524	30.935	34.0983	54.4347	42.194	49.4852	59.7857	54.8396	58.6488	51.0576	46.9824	hypothetical protein OsI_04875
MH01g0752900	chr1	38026211	38026501	8.92039	1354.55	869.485	1806.21	1204.97	1644.97	1369.94	1289.95	1151.58	1208.28	1025.67	880.472	1089.73	unnamed protein product
MH01g0753100	chr1	38038623	38046833	17.5525	6.19167	8.70399	2.6391	4.99969	2.08698	2.10778	4.31662	4.01923	9.40469	7.06202	5.73725	7.34061	Dolichyl-diphosphooligosaccharide--protein glycosyltransferase subunit 2
MH01g0753200	chr1	38046144	38051293	9.0337	7.66566	7.34053	14.2192	13.1646	18.6687	27.815	17.2516	14.8161	5.91566	6.00994	3.78956	3.38114	ABC transporter B family member 26, chloroplastic
MH01g0754000	chr1	38104007	38110987	7.87835	8.23554	7.3025	7.26516	7.59404	5.42985	5.24266	5.15702	5.2463	5.35952	4.28953	5.234	5.54305	hypothetical protein OsI_04881
MH01g0754100	chr1	38111140	38115779	21.8731	2.75681	2.40106	0.699396	1.33704	0.634187	0.413043	0.638364	0.679333	1.27994	0.795939	1.9081	1.84548	NADH dehydrogenase [ubiquinone] complex I, assembly factor 7 homolog
MH01g0755300	chr1	38163542	38165666	9.02671	69.7959	56.7211	111.802	93.8679	138.741	141.716	111.645	91.7404	45.2875	51.3054	43.8495	38.0635	Hypothetical protein
MH01g0755600	chr1	38179716	38185868	9.66467	0.074054	0.0451145	0.0316493	0.0260926	0.0815985	0.0635048	0.17402	0.188604	0.131791	0.105719	0.298045	0.0189791	Pentatricopeptide repeat-containing protein
MH01g0755700	chr1	38180065	38181773	11.2287	25.3164	12.8918	68.5958	68.7568	183.249	160.815	271.465	235.596	141.391	147.244	25.4701	11.2176	Thioredoxin F, chloroplastic
MH01g0756900	chr1	38234999	38236768	20.7545	0.233687	0.139953	0	0.0405268	0	0	0	0	0.166202	0.312008	0.394718	0.295881	Pentatricopeptide repeat-containing protein
MH01g0757000	chr1	38238092	38246308	0.130635	5.3488	5.76021	4.46327	4.08623	1.89319	2.28504	2.13562	1.94684	4.19708	3.27193	3.59128	4.08583	Signal peptide peptidase-like 3
MH01g0757400	chr1	38263558	38276341	8.96632	4.62866	4.57814	5.78884	4.29934	5.19771	6.9663	3.75976	4.36992	3.97218	3.47674	2.92643	3.14635	Probable UDP-N-acetylglucosamine--peptide N-acetylglucosaminyltransferase SEC
MH01g0758900	chr1	38345539	38361572	12.035	5.91363	5.39204	5.21469	5.3642	3.25714	4.07266	5.26338	4.26417	6.30727	5.68897	3.68088	4.91318	THO complex subunit 2
MH01g0759100	chr1	38374264	38377555	7.07456	2.6199	2.43413	4.00276	3.97336	2.76754	2.53218	2.36888	1.63487	1.62555	1.49703	1.80069	1.73361	unknown protein
MH01g0759200	chr1	38380617	38381078	18.7854	0	0	0	0.368191	0	0	0	0	0	0	0.801296	0	hypothetical protein
MH01g0759300	chr1	38388307	38393214	7.84055	15.4883	18.9809	30.6746	29.6859	27.224	31.0282	17.3107	12.5829	3.90098	5.77444	6.65132	7.14077	Zinc finger CCCH domain-containing protein 12
MH01g0759600	chr1	38402338	38406222	7.18302	1.79221	1.36823	2.55317	2.50402	1.6059	1.8979	1.52587	0.950658	1.10956	0.833257	1.90216	1.1563	Leucine-rich repeat receptor protein kinase EXS
MH01g0759800	chr1	38412710	38414173	21.5005	0.106249	0.127456	0	0.0552744	0	0.178895	0	0	0.07556	0.0609055	0.324666	0.161743	CRIB domain-containing protein RIC4
MH01g0760200	chr1	38433406	38437008	3.00417	3.4353	3.41664	3.7628	3.71759	1.6822	0.850931	0.705734	0.739558	2.12521	1.73678	3.74999	3.75897	Protein XRI1
MH01g0760600	chr1	38447821	38451002	2.82208	1.28939	1.69763	1.70855	1.5765	0.427323	0.542404	0.223635	0.616967	1.10048	0.810888	1.17327	1.61475	Protein CPR-5
MH01g0761100	chr1	38473135	38479252	8.03495	32.9965	23.5673	45.4978	39.4288	62.2939	59.614	34.0213	21.9686	5.84146	2.76535	13.1461	8.42777	Probable sucrose-phosphate synthase 1
MH01g0761600	chr1	38505494	38511306	17.5585	19.4192	19.1584	12.7711	13.4467	6.36987	5.92646	10.8512	9.83825	19.2527	17.0445	13.9858	19.0304	Haloalkane dehalogenase 2
MH01g0761700	chr1	38508593	38515195	9.11203	5.76778	4.0506	9.47777	7.07979	15.8893	14.4118	8.43882	10.3115	9.87041	9.13461	8.8786	5.48166	Probable auxin efflux carrier component 6
MH01g0761800	chr1	38518700	38523300	7.23645	52.7784	46.8508	61.0551	72.0946	59.3756	66.3769	31.0984	31.9938	19.5506	19.2391	23.7481	19.4592	Acyl-[acyl-carrier-protein] desaturase 2, chloroplastic
MH01g0762200	chr1	38547967	38555794	19.7249	12.2351	9.82029	8.43689	7.19309	0.299065	0.458604	5.22402	4.75967	31.6285	31.7738	20.8957	24.2174	Uncharacterized RNA methyltransferase pc1998
MH01g0762300	chr1	38555038	38563534	8.27607	7.77806	8.88618	9.40368	8.29189	7.56858	7.87035	6.6497	6.82739	6.57458	6.76291	5.75071	6.22947	Dynamin-related protein 3A
MH01g0762700	chr1	38599517	38601881	8.04955	3.40311	3.81968	5.06905	7.59557	5.37154	6.65445	3.90169	4.07581	2.42012	1.44767	1.00698	1.42081	Probable glycosyltransferase
MH01g0762800	chr1	38604207	38607675	20.753	0.0476247	0.0569519	0.0407105	0.0991178	0	0.0400584	0.0413069	0	0.135498	0.0815978	0.0480078	0.252739	Exocyst complex component 7
MH01g0773200	chr1	38639968	38643890	8.73546	3.47739	3.84747	7.74609	6.1145	11.9682	9.01889	6.27283	5.48678	5.63758	3.84543	2.9305	6.49812	Protein real-time;Random slug protein 5
MH01g0773700	chr1	38674440	38678950	9.91112	0.425612	0.379268	0.682085	0.759575	0.829266	1.26666	0.94327	0.549074	0.956506	0.750629	0.547909	0.240435	Inactive leucine-rich repeat receptor-like protein kinase CORYNE
MH01g0773900	chr1	38690763	38698092	9.85624	16.2708	16.476	15.359	15.3372	15.8718	16.4035	13.7429	14.2684	17.0382	15.3064	12.2885	16.6872	Auxin response factor 4
MH01g0774200	chr1	38704091	38708550	20.7953	4.32266	3.74386	2.7481	3.39013	1.05079	1.14911	1.26826	1.68391	3.75848	2.81061	3.80211	3.66113	Aspartokinase 1, chloroplastic
MH01g0774700	chr1	38738517	38743324	18.0668	1.42369	2.8193	0.773596	1.33994	0.219741	0.179661	0.724329	0.533092	2.65823	2.05791	1.96248	2.36633	Unconventional prefoldin RPB5 interactor;unnamed protein product
MH01g0775000	chr1	38758985	38778270	0.165585	2.42534	2.79128	2.22414	1.91928	0.527259	0.764751	0.657505	0.675016	1.27593	0.878913	1.16689	2.00806	Long chain base biosynthesis protein 2b
MH01g0775100	chr1	38780344	38786139	1.11921	51.6926	42.1011	35.8206	34.6789	6.37895	6.03723	4.483	5.3141	26.0825	23.8114	54.7491	62.7132	hypothetical protein OsI_05039
MH01g0776200	chr1	38829386	38834098	24.5161	3.39423	5.4134	1.87102	2.30145	0.602842	0.767082	0.632831	0.49389	1.03791	1.04159	3.63012	4.33112	Potassium transporter 5
MH01g0776500	chr1	38853417	38857878	9.01569	0	0	0.0427764	0	0.110329	0.126277	0	0.0637837	0.106778	0.0285835	0.151395	0.0379436	Tropinone reductase homolog
MH01g0776800	chr1	38863799	38867449	17.7359	1.84235	2.44117	0.814688	0.826274	0.42372	0.16035	1.70797	2.03395	5.17638	4.14143	3.59646	3.56805	Tafazzin homolog
MH01g0776900	chr1	38867608	38870805	18.1631	1.54521	1.2437	1.03818	0.413536	0.306875	0.501774	0.191347	1.05984	1.96227	2.11312	1.91256	2.33885	Thiamin pyrophosphokinase 1
MH01g0778100	chr1	38928109	38940346	9.20475	4.20494	3.86227	5.67049	4.56048	5.19738	8.61955	5.54718	5.62778	3.5384	3.18179	1.91434	1.88727	26S proteasome non-ATPase regulatory subunit 2 1B
MH01g0778200	chr1	38944958	38946492	9.22311	1.07641	0.909162	0.736764	3.13507	0.729534	1.0892	0.932242	1.25004	0.765249	0.745571	0.22362	1.15559	hypothetical protein OsI_05067
MH01g0778300	chr1	38950124	38958463	2.8401	5.53802	4.61669	4.62174	5.07665	2.51325	2.71801	1.82956	1.85094	3.28239	3.12881	3.00034	3.85342	DNA-binding protein BIN4
MH01g0778600	chr1	38984135	38989657	7.22735	7.58883	6.98394	5.94301	7.17687	4.88314	5.25594	5.17261	4.41717	4.99956	3.72376	4.85783	5.28735	Germ cell-less protein-like 1
MH01g0780300	chr1	39054853	39060338	7.94744	2.73412	3.01395	3.5896	3.50121	3.24112	3.86165	2.33732	1.97859	2.40681	1.28878	1.72459	2.07467	Mitochondrial thiamine pyrophosphate carrier
MH01g0780400	chr1	39061069	39069598	8.22642	3.85739	4.22181	4.37767	4.55393	2.99396	3.67996	3.71167	2.74404	3.68915	3.23664	2.96555	3.19143	Homeobox protein LUMINIDEPENDENS
MH01g0781500	chr1	39130193	39134724	17.9327	0.752821	0.644695	0	0.284853	0.126957	0.460661	0.635716	0.655186	2.37848	1.27648	0.900174	1.44866	Putative cullin-like protein 1
MH01g0781600	chr1	39134920	39136953	12.4374	0.174458	0.104529	0.502883	0.408433	0.757718	0.717658	0.907576	0.947671	1.48889	1.14868	0.442743	0.26523	Protein SRG1
MH01g0781800	chr1	39144115	39151209	9.26688	5.99508	5.04496	6.04679	6.93185	10.3277	8.66535	8.611	7.40929	7.82211	7.9805	6.15437	5.2849	Spermatogenesis-associated protein 20
MH01g0782400	chr1	39173551	39178123	8.29546	3.24952	4.23956	4.20874	4.53425	4.42299	3.76867	3.50166	2.60425	2.6615	2.58721	2.13474	2.09051	Serine/threonine-protein kinase PBS1
MH01g0783000	chr1	39194086	39200177	9.32524	5.61577	4.2695	5.43927	6.47388	7.95152	5.99521	7.38155	4.88576	7.71768	5.44875	3.61917	4.30313	Vesicle-associated protein 1-3;Vesicle-associated protein 2-2
MH01g0783900	chr1	39244937	39252865	8.16344	2.06011	2.071	2.19198	2.1111	1.83457	1.87352	1.53192	1.81816	2.06356	1.7619	1.91935	1.78174	Disease resistance protein RGA2
MH01g0784200	chr1	39276093	39278843	7.14626	6.71188	5.58991	9.71269	10.0776	4.57019	6.65371	5.19776	7.45408	2.89851	3.7512	3.62478	2.61698	Pentatricopeptide repeat-containing protein, mitochondrial
MH01g0784300	chr1	39279392	39280856	8.95022	31.0109	20.3685	33.8771	30.393	113.3	74.3978	41.9324	39.7428	19.2512	19.7223	17.0964	10.4879	Photosystem II reaction center PSB28 protein, chloroplastic
MH01g0784700	chr1	39306092	39309209	18.1171	14.5192	14.8289	6.33746	9.1074	3.5147	4.02022	8.71362	6.5186	18.1537	14.8705	11.7396	13.9789	Nascent polypeptide-associated complex subunit alpha-like protein
MH01g0785000	chr1	39317695	39322096	14.0929	1.14335	0.788236	0.322684	0.513777	0.415853	0.369546	1.20325	1.00337	1.56113	1.21844	0.949807	0.859873	hypothetical protein OsI_05128
MH01g0785400	chr1	39343210	39364662	20.5972	5.86682	6.47405	4.18996	6.24819	1.21752	1.0739	2.85183	3.11992	6.9729	5.35491	7.51793	7.94937	S-formylglutathione hydrolase
MH01g0785700	chr1	39397426	39399471	10.4528	3.34332	2.63599	2.4072	2.0598	8.92396	14.5136	14.799	8.37823	3.56663	6.59926	1.25055	1.67211	Cytokinin dehydrogenase 4
MH01g0786000	chr1	39436896	39437434	20.4426	17.456	10.3856	10.9991	9.87308	2.72747	0.869731	4.43496	2.70948	14.9537	16.9112	18.005	20.0904	Hypothetical protein
MH01g0786300	chr1	39443775	39445307	24.1478	1.85137	3.94753	0.879474	1.12368	0.114264	0.0865846	0	0.263227	0.0731461	0.412626	0.837603	1.87846	Glucan endo-1,3-beta-glucosidase GII
MH01g0787300	chr1	39489939	39491751	18.7601	0.379097	0.272414	0.129643	0.0394467	0	0	0.0657452	0.145239	0.485319	0.780817	0.768109	0.403135	Hypothetical protein
MH01g0787800	chr1	39526754	39529245	16.6529	0	0.0532977	0.076046	0	0	0	0.0771152	0.0568471	0.379529	0.305572	0.270945	0.270474	Amino-acid permease BAT1 homolog
MH01g0787900	chr1	39529864	39541317	16.1819	5.11364	3.95907	1.52324	1.7335	0.255816	0.293226	6.08219	7.27733	17.8835	14.1741	6.47239	6.86836	Amino-acid permease BAT1 homolog
MH01g0789700	chr1	39599690	39607967	21.0723	1.79206	1.16134	0.966436	1.21069	0.247017	0.159299	0.451912	0.317227	1.69466	1.70643	2.2143	2.34147	Crossover junction endonuclease MUS81
MH01g0789800	chr1	39620182	39622288	14.4481	0.320656	0.882724	0.548254	0.533865	2.44408	2.3201	2.50271	2.90492	5.656	4.39974	0.907699	0.876132	Scarecrow-like protein 3
MH01g0789900	chr1	39622826	39623278	10.5205	0	0	0.413887	0	0.851706	0.817941	0	0.953858	0.343179	1.1344	0	0	Hypothetical protein
MH01g0790000	chr1	39624579	39626751	3.24397	13.9251	15.2288	12.2865	17.7663	8.11332	5.87127	9.2333	4.77361	6.96071	5.7779	11.5311	11.6811	Ganglioside-induced differentiation-associated protein 2
MH01g0790200	chr1	39630349	39634388	17.6779	2.25463	2.02836	0.895972	1.21129	0.41611	0.859281	1.72386	1.0772	2.20173	2.16384	1.80069	1.88595	U-box domain-containing protein 43
MH01g0790300	chr1	39636791	39637978	21.3968	44.5098	29.378	21.4618	21.8762	11.2873	8.47192	16.1225	10.8182	29.6949	19.7984	44.613	37.0901	unknown protein
MH01g0790600	chr1	39687290	39694838	17.0131	0.645713	0.662376	0.303681	0.389215	0.113773	0.0582155	0.944272	1.18782	3.16309	2.96153	1.46381	1.48328	Protein OSB2, chloroplastic
MH01g0790800	chr1	39706311	39709149	14.5659	1.47575	0.777793	0.503741	1.1645	1.25979	0.209718	2.18309	2.13676	2.94786	3.2548	2.35811	1.70515	Phytochromobilin
MH01g0790900	chr1	39710776	39711333	9.19125	2.39063	2.90422	4.38592	4.97191	18.0849	13.5608	11.5226	10.0094	4.36873	8.14753	1.45208	3.69835	Probable calcium-binding protein CML10
MH01g0791200	chr1	39735337	39736437	0.508155	1.90017	1.38612	0.812531	1.20027	0.378787	0.34294	0.11763	0.174101	0.675601	0.389739	1.80668	1.13867	Glutathione transferase GST 23
MH01g0792100	chr1	39770177	39781768	18.9096	2.56853	2.24866	1.17906	1.61968	1.18098	0.443122	0.95962	1.35035	5.65861	4.35748	3.85325	4.43041	Uridine 5'-monophosphate synthase
MH01g0792200	chr1	39778874	39781768	8.24891	0.499185	0.841057	1.35771	1.27504	1.52478	1.45044	1.06275	1.06974	0.710125	0.492364	0.731639	0.584782	Cytochrome P450 94A1
MH01g0793300	chr1	39841895	39850284	0.781521	19.6429	18.6416	11.27	14.4403	2.95474	2.92976	2.57941	3.82272	10.1908	11.086	21.0074	17.4213	Beta-galactosidase
MH01g0793400	chr1	39851111	39857417	2.22781	10.7298	11.4473	8.40245	10.4385	1.87648	2.15	0.972361	0.982766	3.44683	2.5611	6.69715	7.5803	Putative amidohydrolase YtcJ
MH01g0793900	chr1	39873811	39877232	24.0311	3.11257	4.06052	2.20631	2.44905	0.730994	0.766153	0.658512	0.749266	0.75599	1.60324	2.97948	3.19218	unknown protein
MH01g0794300	chr1	39904940	39911293	10.9666	2.62513	1.10382	2.41176	1.92256	1.71775	5.64953	6.87652	4.77527	5.30855	3.62566	0.574206	2.23885	unnamed protein product
MH01g0795400	chr1	39948647	39951201	7.94253	12.1464	8.87121	13.5146	15.149	9.354	11.4823	9.23336	9.08883	5.26598	6.00016	4.5572	4.80504	unnamed protein product
MH01g0795900	chr1	39990281	39995058	12.6754	1.39842	0.989015	1.52154	0.529149	1.72017	1.71131	4.57534	2.63583	4.56621	2.14402	1.4779	1.10957	Phospholipase C 3
MH01g0796000	chr1	40000879	40001865	13.0539	0.155384	0.0934434	0	0	0	0.130908	0.403931	0.399214	0	0.446741	0	0	Probable calcium-binding protein CML31
MH01g0796600	chr1	40013101	40021364	6.77591	1.98267	1.56623	4.23803	3.704	1.79878	2.65481	1.32833	1.15212	0.833217	0.877335	0.549192	0.411124	Crt homolog 1
MH01g0796700	chr1	40021642	40022230	7.79191	0	0	1.5099	0	1.40043	0	0.506824	0	0	0.346872	0	0	hypothetical protein OsJ_04808
MH01g0797100	chr1	40050733	40053724	12.8333	1.27031	1.5188	0.486768	0.569793	2.38813	2.10003	5.96511	5.55293	6.48069	4.2519	4.50091	2.65603	Glycosyltransferase-like domain-containing protein 2
MH01g0798200	chr1	40112711	40118692	7.83106	4.00843	3.72481	4.11239	4.19844	3.29225	3.67154	2.35034	2.19749	3.05573	2.58251	2.23486	2.30509	Probable NAD kinase 1
MH01g0799000	chr1	40155570	40166717	17.2461	0.59829	0.558467	0.3118	0.393321	0.164102	0.0278706	0.464518	0.541106	1.84782	1.54504	0.852289	0.572451	Ribosomal RNA-processing protein 12;RRP12-like protein
MH01g0799100	chr1	40168107	40171316	3.33535	14.1215	13.9141	14.2935	13.4814	8.20739	6.2209	7.74051	6.80067	9.33315	8.3794	10.7796	10.5174	Cyclin-dependent kinase C-2
MH01g0799400	chr1	40180453	40183408	18.5691	2.80057	3.08129	1.397	1.63903	0.779398	0.884276	1.61839	1.64419	3.07036	2.47659	2.85788	2.9331	Uncharacterized CRM domain-containing protein, chloroplastic
MH01g0799800	chr1	40202766	40207347	2.93647	7.68928	7.43077	6.06163	7.79085	4.00616	4.23435	3.97038	3.41993	5.72976	4.32575	6.58249	6.30828	UPF0554 protein
MH01g0799900	chr1	40207742	40213327	19.5404	3.09616	2.63081	1.37637	1.93308	0.444482	0.260482	0.805529	1.18498	3.6996	2.30082	2.75348	3.14841	DNA mismatch repair protein MLH1
MH01g0800000	chr1	40214327	40218939	16.0638	1.78789	2.43237	1.63083	1.92218	0.530934	1.20436	2.47958	1.67975	3.13617	2.18818	3.04215	3.1781	Arginine/serine-rich protein 45
MH01g0800900	chr1	40261286	40262670	1.57029	140.456	134.071	113.401	114.975	32.6046	23.3149	31.3143	27.1115	66.5732	60.935	145.837	145.25	NAD(P)H-quinone oxidoreductase subunit O
MH01g0801200	chr1	40278271	40284926	1.50237	13.6009	10.2211	12.7298	9.38914	3.80778	5.03873	3.47431	4.2242	10.7771	9.75449	12.9566	14.2963	tRNA uridine 5-carboxymethylaminomethyl modification enzyme MnmG
MH01g0801300	chr1	40285087	40298116	18.2225	9.0263	9.12154	5.23817	4.83041	1.2048	1.14493	4.57195	7.38963	10.6854	10.4674	9.79277	10.8923	Probable LRR receptor-like serine/threonine-protein kinase
MH01g0802300	chr1	40326078	40330183	8.18986	8.62203	10.1902	8.92325	11.4691	9.79325	8.27354	8.93638	5.89169	9.30583	6.57718	8.12562	7.69797	E3 ubiquitin-protein ligase RGLG1
MH01g0802500	chr1	40336122	40337882	12.7854	2.5653	1.06571	0.734169	2.22089	1.0543	2.18349	8.10301	4.04153	3.64495	2.0514	0.986781	2.05111	Mitochondrial import inner membrane translocase subunit tim16
MH01g0804400	chr1	40410613	40414470	2.76105	5.29357	3.62525	3.71556	4.47156	1.65556	1.42591	1.85454	1.77109	3.11639	1.48034	3.40741	3.8314	unnamed protein product
MH01g0804800	chr1	40422726	40425078	17.2723	1.14155	2.2296	0.244078	0.668047	0.478369	0.120194	0.865629	1.28193	2.53667	1.88566	1.31663	1.41545	40S ribosomal protein S10
MH01g0804900	chr1	40427174	40430502	20.893	6.53287	10.6993	2.68109	6.11779	0.579269	0.953023	0.830761	1.7813	1.73456	3.14187	3.27157	4.3701	Cationic peroxidase SPC4
MH01g0807400	chr1	40553424	40556981	3.56311	3.68531	3.06383	2.62551	3.01812	1.7727	1.72265	1.30201	1.17593	1.40764	1.01471	2.14044	1.50254	R3H and coiled-coil domain-containing protein 1-like
MH01g0807700	chr1	40566271	40569386	8.18868	3.53368	2.80373	5.07251	4.46431	6.76878	6.27036	5.57867	2.34567	2.08333	2.10061	1.54805	2.30855	hypothetical protein OsJ_04880
MH01g0808100	chr1	40581044	40591021	11.1053	8.02829	7.54276	7.66461	6.77132	5.81979	6.58794	9.68813	6.4286	9.44093	7.7761	6.83447	6.61957	ABC transporter D family member 1
MH01g0808200	chr1	40591906	40593056	21.3502	14.5548	8.40387	6.34603	6.2351	0.239185	0.360582	0.370984	0.824097	3.85574	7.78861	15.6533	13.6101	hypothetical protein OsI_05341
MH01g0808600	chr1	40604127	40608839	7.13453	10.2766	9.81785	14.6064	14.4487	8.65039	10.0888	8.62682	7.9938	7.14668	6.80983	6.73386	6.99214	Beta-fructofuranosidase, insoluble isoenzyme 4
MH01g0808900	chr1	40624599	40632092	10.3835	10.6815	11.7319	10.1052	11.8891	6.33061	7.58738	8.60592	8.4942	9.95833	8.69925	7.37042	10.0546	Hypothetical protein
MH01g0809200	chr1	40642077	40647129	16.5152	2.35943	3.61801	1.61434	1.67433	0.921806	0.457809	1.72047	2.25208	3.95774	3.78639	1.28426	3.182	Hypothetical protein
MH01g0809400	chr1	40654290	40658231	9.60044	12.2501	13.4391	10.9558	12.7796	10.4352	10.4008	11.5082	10.905	14.7377	12.5185	11.6865	11.3917	unknown protein
MH01g0809500	chr1	40662236	40665703	21.2631	0.509174	0.944347	0.567492	0.517986	0.094017	0.0713921	0.07194	0.159018	0.826114	0.569885	0.905198	1.06215	hypothetical protein OsI_05354
MH01g0809600	chr1	40666292	40670318	19.9983	4.30119	2.70384	3.2482	2.75996	1.46661	1.86989	2.23789	2.47104	5.20052	3.93633	5.29768	4.79038	Probable aspartyl aminopeptidase
MH01g0809700	chr1	40670101	40674067	17.751	1.70867	2.04377	1.5049	1.02373	0.428204	0.522655	1.34723	1.25412	2.50431	2.36632	1.41028	2.08106	Proteinaceous RNase P 2
MH01g0810600	chr1	40729711	40733502	16.1778	2.54592	1.96172	0.932914	1.60834	0.504179	0.765294	2.83801	2.49931	4.6559	4.11361	2.49377	2.55802	hypothetical protein OsJ_04913
MH01g0811100	chr1	40788468	40797206	15.8794	3.40172	2.83304	1.84435	3.02158	1.70023	0.977536	3.30924	2.27926	3.89451	2.9919	3.70305	3.59395	Eukaryotic translation initiation factor 4E-1
MH01g0811200	chr1	40797568	40801545	12.6938	6.56972	6.92598	6.34055	7.6803	6.70169	4.64219	10.3629	9.32327	15.4583	9.5966	8.41486	8.23113	DEAD-box ATP-dependent RNA helicase 58, chloroplastic
MH01g0811300	chr1	40802385	40805528	10.0858	17.5443	12.1434	29.5828	19.528	44.3804	47.0832	62.4627	45.4709	51.8296	35.0709	17.9184	11.5695	Protease HtpX homolog 2
MH01g0811900	chr1	40815453	40815692	18.5236	179.696	228.291	116.207	91.8454	78.1162	80.9813	190.287	230.153	318.578	322.286	211.631	325.414	unnamed protein product
MH01g0812100	chr1	40821652	40824630	7.80436	31.0295	20.1161	54.353	58.1906	54.436	52.1124	35.3366	18.7073	11.2112	8.55349	16.1869	14.404	Protein DEHYDRATION-INDUCED 19 homolog 5
MH01g0812400	chr1	40835066	40837045	3.13259	8.73499	10.2545	8.71524	10.2583	5.31612	3.23242	3.32648	1.95184	5.36445	3.87557	8.93871	7.66959	Cytochrome b5
MH01g0812600	chr1	40846641	40849820	17.3936	4.11821	5.09875	2.49045	2.73586	1.59888	1.68183	2.18713	2.76193	5.55364	4.12598	3.72759	4.26657	hypothetical protein OsJ_04926
MH01g0812800	chr1	40852744	40860707	18.5808	1.0686	0.836147	0.272935	0.353528	0.0642729	0.0619623	0.418205	0.277476	2.40849	1.69503	1.50791	1.84105	Pumilio homolog 1
MH01g0813800	chr1	40932260	40935163	21.1385	29.7385	23.8637	23.2203	20.5419	7.36119	8.62026	11.4871	9.84853	24.3138	24.4067	40.0891	37.2583	Probable dual-specificity RNA methyltransferase RlmN
MH01g0814100	chr1	40948906	40951384	8.20696	2.16257	2.50051	2.99644	2.67702	2.84629	3.13746	2.52188	2.14252	2.12147	1.70645	1.73718	1.81241	Hypothetical protein
MH01g0814200	chr1	40959388	40963395	12.2564	3.35896	3.33722	4.63395	2.7405	2.83008	3.53315	4.17037	4.14351	6.13527	5.06665	3.94462	3.59527	Protein TRIGALACTOSYLDIACYLGLYCEROL 2, chloroplastic
MH01g0814500	chr1	40968119	40977926	5.76542	3.98062	4.52628	3.74078	4.7027	2.73022	2.62591	3.06961	2.0329	3.50577	3.10767	2.98174	3.18442	hypothetical protein OsI_05416
MH01g0814600	chr1	40982768	40985901	8.32844	3.3764	3.33874	2.85049	4.22931	4.31423	2.87479	2.56709	2.25671	1.74932	2.18937	0.713581	0.947673	Probable E3 ubiquitin-protein ligase XBOS31
MH01g0814900	chr1	40992321	40994135	24.2024	4.84783	4.88872	4.14892	2.38095	1.38014	1.59102	0.699429	1.57018	1.34008	1.71591	2.54275	3.73127	Soluble inorganic pyrophosphatase
MH01g0815000	chr1	40995460	40995938	0.570593	2.98873	1.38999	0.641114	0.776356	0.45487	0.635024	0.644195	0	2.12299	0.445553	1.69921	4.15535	hypothetical protein OsJ_04955
MH01g0816400	chr1	41049459	41058077	18.5589	2.63147	2.79691	1.83646	2.09784	1.17986	1.17736	2.1572	1.50496	3.1598	2.39555	2.9083	2.46694	ABC transporter B family member 20
MH01g0816800	chr1	41079588	41083096	17.7954	2.54114	2.77499	1.24019	1.49692	0.705434	1.04375	1.22555	1.40619	3.69582	2.87107	3.62581	1.71917	2-methoxy-6-polyprenyl-1,4-benzoquinol methylase, mitochondrial
MH01g0817300	chr1	41109583	41110102	16.3172	1.6217	0.995473	0	0.280937	0.640604	0	0.466844	1.78652	1.91999	1.91092	2.38058	0.847657	GATA transcription factor 16
MH01g0817400	chr1	41113254	41116074	15.6471	5.38714	4.29583	1.4197	0.430846	0.723366	0.350477	5.01579	10.8549	16.4888	18.1682	3.57066	7.08718	hypothetical protein OsI_05434
MH01g0817500	chr1	41116401	41120503	10.1739	0	0	0	0.0610316	0.193692	0.0328594	0.135669	0.0996006	0.166892	0.0892791	0	0	Probable LRR receptor-like serine/threonine-protein kinase
MH01g0817700	chr1	41126016	41130395	7.45552	1.63389	1.88063	3.95644	2.48883	2.53123	2.71071	2.2553	0.856983	1.43373	0.919243	1.38596	1.95225	DnaJ homolog subfamily C member 3
MH01g0817900	chr1	41132725	41135488	21.5311	0.143097	0.0855614	0.040774	0.0248181	0	0	0	0	0.135709	0.0817254	0.2885	0.253135	Pentatricopeptide repeat-containing protein
MH01g0818700	chr1	41179406	41180389	17.3052	1.71576	1.21945	0.933871	1.21703	1.04787	0.65705	1.48674	1.0019	3.88181	3.13927	2.24411	1.4295	Cinnamoyl-CoA reductase 1
MH02g0010200	chr2	15307	18530	3.16939	734.501	609.001	750.132	543.356	341.783	284.886	183.211	197.924	236.063	221.156	736.805	604.582	Glycerate dehydrogenase;Glycerate dehydrogenase HPR, peroxisomal
MH02g0010400	chr2	21948	32512	10.6681	8.91951	10.5049	10.4751	8.5409	6.2771	8.47767	8.72778	8.8625	10.0178	10.0985	7.70389	7.7394	E3 ubiquitin-protein ligase UPL3;E3 ubiquitin-protein ligase UPL4
MH02g0010500	chr2	33454	43533	16.3997	2.09908	2.19646	0.77864	1.47767	0.697505	0.54202	1.88988	1.95562	3.06239	2.29729	2.78172	3.08299	Kinesin-like protein KIF22
MH02g0011200	chr2	61000	65879	17.6599	0.704813	1.18312	0.430316	0.558829	0.276827	0.141122	0.582276	0.811832	2.29184	1.66615	0.877471	1.27102	30S ribosomal protein S5
MH02g0012700	chr2	126460	132416	8.83194	0.791207	0.132149	1.60514	1.69231	6.39008	3.77917	2.76621	0.964144	0.283646	0.247737	0.0815142	0	MADS-box transcription factor 50
MH02g0013400	chr2	164554	168309	20.7342	13.1273	10.0464	10.2823	8.63615	1.73599	2.56595	2.57017	4.70792	9.57709	11.8297	13.4918	14.9336	Putative nitric oxide synthase
MH02g0013900	chr2	182471	189744	8.27195	5.34016	5.95868	4.93172	5.52206	5.78897	4.98474	4.5935	3.75631	5.58526	3.90955	3.38376	4.77809	Protein transport protein Sec16B
MH02g0014100	chr2	198112	201242	2.65377	1.58671	1.20502	1.40862	1.7781	0.20215	0.154026	0.0529253	0.194626	0.564274	0.90696	1.66492	1.06509	L-lactate dehydrogenase A
MH02g0014500	chr2	219531	224554	16.1055	0.285244	0.157774	0	0.102629	0.072649	0	0.145321	0.348424	0.608109	0.363316	0.199466	0.349367	F-box protein;hypothetical protein OsI_05493
MH02g0014800	chr2	244299	251126	20.1317	0.280943	0.0639197	0.041255	0.0637097	0.0265945	0	0.0418592	0.041319	0.343574	0.17668	0.235995	0.526041	Putative pentatricopeptide repeat-containing protein
MH02g0015200	chr2	266081	273089	6.04756	13.5108	10.892	14.4068	12.4817	8.10899	8.83689	6.70071	8.24991	7.3481	7.20613	8.60215	10.4723	Transmembrane protein 120B;Transmembrane protein 120 homolog
MH02g0017700	chr2	379342	384528	9.12328	1.75633	1.22589	1.20114	1.40117	0.581566	1.87154	1.11701	1.30671	1.41576	1.03722	0.768676	1.11042	Diphosphomevalonate decarboxylase
MH02g0017800	chr2	385364	386617	10.3736	1.85642	1.94959	1.78592	1.75042	1.35605	1.95385	1.91091	1.85767	1.07264	0.59896	0.473547	0.706976	unnamed protein product
MH02g0019000	chr2	479116	480604	19.3055	1.46807	1.41	1.13613	1.35223	0.248499	0.535473	0.227446	0.485261	2.35944	1.72679	2.42673	2.08076	hypothetical protein
MH02g0020900	chr2	613988	618861	9.79307	1.26431	1.1588	1.62109	1.35953	1.20654	1.94949	1.90085	1.90587	1.67868	1.53988	1.0186	1.82049	Hypothetical protein
MH02g0021800	chr2	667482	670611	7.88418	0.94592	0.727963	4.5056	4.49973	3.91944	3.80892	2.7539	2.06964	0.0960936	0.0386207	0.136673	0.0512728	Glycerol-3-phosphate 2-O-acyltransferase 6
MH02g0022500	chr2	707591	713305	20.8412	18.3621	14.4208	14.3039	12.3667	1.80517	1.46236	6.49538	7.36746	18.8713	21.2439	27.2688	29.6096	30S ribosomal protein S1
MH02g0023100	chr2	757354	760596	9.0392	0	0	0.126009	0.281224	0.59576	0.578629	0.383556	0.281819	0.104848	0.0841955	0	0	Probable metal-nicotianamine transporter YSL8
MH02g0023200	chr2	762181	766080	9.00093	3.90161	4.2451	7.61137	8.94323	15.0773	14.4763	9.5114	7.18694	3.55487	2.44863	1.74351	1.95095	WW domain-containing oxidoreductase
MH02g0023800	chr2	795182	799511	9.16383	22.1676	20.935	29.7847	25.1975	39.5225	34.0243	29.798	30.1321	18.8786	18.1915	15.8065	9.0664	Hypothetical protein
MH02g0023900	chr2	800145	809191	19.8299	6.61612	7.78668	5.00244	6.59458	1.60164	2.14043	3.35969	3.19146	5.93107	5.46574	6.04888	7.04609	Signal peptide peptidase 1
MH02g0024200	chr2	821003	827969	8.36961	1.08885	0.916532	1.22981	1.11579	0.87421	1.23667	0.910004	0.60384	0.841424	0.963184	1.13146	1.00225	UTP--glucose-1-phosphate uridylyltransferase
MH02g0024500	chr2	836023	839172	20.3207	1.87554	1.70303	1.5481	1.14406	0.285791	0.217651	0.392602	0.453884	1.74795	2.03368	2.15789	2.30712	Pentatricopeptide repeat-containing protein
MH02g0024600	chr2	848851	853323	3.48317	5.54164	5.71778	5.06423	5.7002	3.27168	3.53694	2.87245	2.68198	4.03207	2.73114	4.50742	6.09122	Probable serine/threonine-protein kinase Cx32, chloroplastic
MH02g0024900	chr2	860098	867311	18.1025	0.0483793	0.0866735	0	0.0377603	0	0	0.0629552	0.0153872	0.0860339	0.0413844	0.194272	0.0732393	Disease resistance protein RGA2
MH02g0025100	chr2	870366	891799	2.78759	1.19578	0.999086	1.07308	0.952007	0.498157	0.392054	0.43574	0.440776	0.740042	0.367957	0.682787	0.895327	Disease resistance protein RGA2
MH02g0025400	chr2	912251	917028	8.1863	0.334617	0.433043	0.643516	0.565864	1.01115	0.656535	0.314468	0.461304	0.35703	0.365831	0.308128	0.42224	Probable acyl-activating enzyme 1, peroxisomal
MH02g0025600	chr2	922198	925040	6.89472	9.96855	9.87024	12.0027	15.3584	12.2783	9.67635	6.97451	5.28667	3.27097	3.3137	6.00922	5.88974	Syntaxin-52
MH02g0025800	chr2	935307	940475	20.891	0.433423	0.735335	0.449277	0.390519	0.041651	0.0633535	0.130143	0.158409	0.695682	0.399503	0.914538	0.83885	Pentatricopeptide repeat-containing protein
MH02g0025900	chr2	940846	949399	9.50716	2.10808	1.6582	1.75109	1.88063	1.06421	2.53419	2.29891	1.42174	2.09964	1.41182	1.33904	1.69148	GDSL esterase/lipase;Uncharacterized CDP-alcohol phosphatidyltransferase class-I family protein 3
MH02g0026100	chr2	951065	957233	8.3559	0.961411	0.805458	0.899319	1.05406	0.868142	1.4751	0.566898	0.655388	0.895454	0.52477	0.693988	0.313683	Serine/threonine-protein kinase HT1
MH02g0026400	chr2	969906	972276	15.7106	0.903467	1.09518	0.515563	0.313194	0.172296	0	2.34563	1.1733	3.42475	2.44697	1.90659	0.232301	Protein FAM206A
MH02g0026600	chr2	978729	980667	10.8735	26.2328	26.1292	12.838	17.3518	34.4165	41.2344	50.7038	38.1892	39.9839	32.1362	30.5095	24.3535	Ubiquitin-conjugating enzyme E2 28
MH02g0026800	chr2	986278	989924	17.3107	1.34005	1.73112	0.482375	0.587115	0.584873	0.118688	1.52901	1.26048	4.31397	3.87249	1.64184	2.83831	Bifunctional protein FolD
MH02g0026900	chr2	990481	995800	20.8485	15.1403	13.1816	12.1604	11.9493	4.72205	4.68255	6.90968	6.87213	16.2486	16.2204	18.6903	18.7566	Glutamate--tRNA ligase, chloroplastic/mitochondrial
MH02g0027200	chr2	1015615	1016133	12.7465	142.184	124.589	120.775	120.941	269.695	271.821	581.992	429.669	600.218	472.898	234.792	130.81	Peptidyl-prolyl cis-trans isomerase
MH02g0027400	chr2	1025245	1032348	12.7986	3.18782	2.64504	2.32048	2.97799	8.08496	9.21267	25.8194	20.446	23.7528	19.7449	5.34198	4.48149	Hypothetical protein;hypothetical protein OsI_05637
MH02g0027600	chr2	1034128	1038947	0.522754	6.07109	5.64799	3.1412	5.20491	1.79975	1.02742	1.82511	1.77824	3.82303	2.88288	5.15435	5.46346	HVA22-like protein i
MH02g0027700	chr2	1045981	1051445	10.5263	0.0614874	0.147168	0.0525645	0.383895	1.8332	0.8794	2.39959	0.902061	1.79305	0.667796	0.0621338	0.186636	(3S,6E)-nerolidol synthase 2, chloroplastic/mitochondrial
MH02g0028100	chr2	1062379	1065685	22.0284	1.0529	0.99759	0.473043	0.691012	0.0679996	0.236342	0.214509	0.302257	0.482651	0.317986	0.676716	0.942035	Poly(A) RNA polymerase cid13;Terminal uridylyltransferase 7
MH02g0028200	chr2	1066198	1074400	9.33423	8.57804	8.15955	12.3071	10.3097	15.2631	21.6043	15.7936	15.9214	10.7755	12.1493	9.00505	9.92772	MATE efflux family protein 4, chloroplastic
MH02g0028400	chr2	1078611	1082563	17.8293	0.196777	0.176503	0	0.153577	0.0542258	0	0.256012	0.142806	0.874788	0.610555	0.34723	0.484905	Protein ACCUMULATION AND REPLICATION OF CHLOROPLASTS 6, chloroplastic
MH02g0028800	chr2	1093076	1102101	18.2941	5.7646	5.15533	3.86782	3.15103	0.686038	0.2456	1.26551	0.791919	4.09993	5.34282	5.91093	5.4307	Arginine/serine-rich-splicing factor RSP41;Ribosomal RNA small subunit methyltransferase A
MH02g0029100	chr2	1113684	1117809	18.986	9.80502	11.3334	5.45856	8.06712	3.53255	4.22132	5.79995	5.92114	11.136	9.95854	13.0138	9.353	Peroxisome biogenesis protein 16
MH02g0029200	chr2	1118374	1122963	16.7107	3.52648	3.60954	1.73164	2.14227	1.0114	0.978073	2.53827	2.4604	6.29765	4.7107	2.71802	3.06961	Eukaryotic translation initiation factor 3 subunit C
MH02g0029400	chr2	1127330	1129977	21.4412	21.1479	16.5671	10.447	11.6161	4.90904	7.96486	7.17222	7.74809	16.0658	12.896	26.2066	21.332	NADP-dependent D-sorbitol-6-phosphate dehydrogenase
MH02g0030800	chr2	1204655	1208109	9.69644	29.6744	31.3545	35.0267	57.5843	64.0739	81.8228	63.5631	80.2563	35.9364	49.7907	11.4616	10.2654	StAR-related lipid transfer protein 7, mitochondrial
MH02g0031000	chr2	1215666	1220711	9.95203	36.2205	34.4176	29.492	34.1577	36.8495	35.8938	45.4265	40.3495	45.3923	42.5469	39.8051	38.7611	3-isopropylmalate dehydratase
MH02g0031200	chr2	1236633	1240324	17.9539	3.46638	3.52968	1.56735	2.41624	1.44794	1.82707	3.27917	3.78766	7.42609	6.14921	7.46288	5.49786	Bax inhibitor 1
MH02g0031400	chr2	1244046	1248530	15.7992	0.941304	0.78033	0.123808	0.376721	0.0800827	0.0609268	1.56972	2.08004	3.5534	2.73359	1.31959	2.30944	Poly(rC)-binding protein 4
MH02g0031600	chr2	1254143	1256627	7.11343	39.62	35.4456	34.5461	42.1934	35.8455	39.5964	13.7268	21.1521	9.7326	12.18	15.3321	17.9223	unnamed protein product
MH02g0032500	chr2	1304033	1309961	19.7633	7.62661	10.4312	2.4549	4.06113	1.98974	2.03897	2.17822	2.52344	5.87066	5.65175	6.0141	6.48064	Calcium-dependent protein kinase 16
MH02g0032800	chr2	1315141	1317367	17.6227	6.41263	5.35865	3.09482	3.45384	1.32139	1.8295	4.63406	3.9337	9.09535	8.56463	6.36476	5.87345	Small nuclear ribonucleoprotein E
MH02g0032900	chr2	1318445	1320255	23.0822	4.80812	5.10959	3.5642	3.50142	1.34673	2.02552	3.05519	2.47151	2.84899	2.30467	3.79113	3.67317	Golgi SNAP receptor complex member 1-2
MH02g0034000	chr2	1366234	1370128	20.7698	15.1821	17.1856	9.89671	12.0007	1.9979	3.10601	4.07281	4.76962	13.3627	12.2917	16.3387	16.4469	Ribose-phosphate pyrophosphokinase 1, chloroplastic
MH02g0034500	chr2	1386084	1390527	6.45564	6.42709	5.03173	5.44171	9.85329	5.62318	4.31684	2.52604	4.61659	2.34672	3.17057	4.18909	3.83747	Transcription factor HBP-1a
MH02g0034600	chr2	1390484	1397269	17.6493	2.42678	2.5045	1.54031	1.73088	0.890847	0.893784	1.39678	1.58961	2.169	2.11814	1.90905	2.24158	hypothetical protein OsJ_05226
MH02g0035600	chr2	1464907	1470255	15.7148	3.31637	2.11273	0.535835	0.472419	0.24582	0.292605	7.30759	9.79782	15.8613	17.065	8.3493	9.23514	hypothetical protein OsJ_05234
MH02g0036000	chr2	1483246	1483677	8.94777	0.526641	0	0	0.821126	1.55722	2.67695	0.454873	0.347748	1.87057	0.930058	0	0.412527	unknown protein
MH02g0036100	chr2	1491735	1492399	9.43183	13.6736	11.4515	16.4277	21.1956	51.904	82.9875	38.0162	63.1653	33.8319	29.078	18.4601	12.745	unnamed protein product
MH02g0036200	chr2	1493928	1496648	11.7924	5.55882	3.27413	4.4195	3.19636	2.70643	4.02243	7.69396	6.92323	6.45011	6.59296	3.37211	3.41254	hypothetical protein OsI_05713
MH02g0036300	chr2	1495197	1498747	18.0943	2.29066	2.00524	1.76715	1.7732	2.34242	2.77296	4.36094	2.99226	4.80831	4.40562	2.76366	2.58519	Upstream activation factor subunit spp27
MH02g0036400	chr2	1499345	1512463	9.32051	4.59377	3.43354	6.06109	5.97723	8.26778	9.64021	9.12331	7.98729	3.91054	3.93738	3.756	3.43973	Polygalacturonase
MH02g0036900	chr2	1544019	1545143	20.1643	0.661026	0.39703	0.339187	0.412639	0.221261	0.222684	0.343747	0.25431	0.846104	0.607269	0.405855	1.31047	hypothetical protein OsJ_05249
MH02g0037100	chr2	1550592	1563130	9.38054	22.424	14.1855	27.1427	19.9275	39.8532	26.7914	34.3438	27.1209	33.0434	21.497	16.3444	17.9255	hypothetical protein OsJ_05250
MH02g0037800	chr2	1590321	1595866	17.6199	0	0	0	0	0	0	0.0870526	0	0.0713899	0.0286659	0.0506111	0.0761058	Metal transporter NRAT1
MH02g0038500	chr2	1628679	1630569	7.92252	7.66617	5.45582	5.81208	8.80485	6.03901	6.69402	6.45962	4.01662	5.1952	4.67468	4.83271	5.16261	Ocs element-binding factor 1
MH02g0039000	chr2	1676418	1681765	12.6887	6.28741	6.93813	5.55058	5.6503	6.45187	6.65638	9.19917	9.57523	10.1769	11.3194	6.34426	4.90007	Sec14 cytosolic factor
MH02g0039600	chr2	1726776	1731434	9.63006	1.21686	0.572879	0.796254	1.04007	0.963363	0.950988	1.8165	0.777644	1.17452	0.603044	0.794064	1.0323	Phosphopantetheine adenylyltransferase
MH02g0040100	chr2	1754819	1759551	5.86091	1.96717	1.23362	17.8202	13.7014	8.3371	9.18106	1.70621	0.489183	0.175297	0.219221	0.628792	0.523261	L-aspartate oxidase 1
MH02g0040200	chr2	1759796	1762584	8.17607	4.32551	3.59528	3.3623	3.47776	2.94678	3.2273	3.23867	2.26355	3.1461	2.81622	3.09972	3.81408	CASP-like protein
MH02g0041100	chr2	1812254	1815750	7.16505	12.4338	11.2092	11.5976	11.9354	9.16821	9.74931	7.98069	6.59265	7.83732	7.47091	9.13708	7.87975	hypothetical protein OsI_05760
MH02g0041200	chr2	1815768	1822337	16.0088	1.05385	1.30861	0.308154	0.418481	0.274261	0.466401	1.46755	1.49988	4.06377	3.63837	1.36506	1.19682	DNA polymerase V
MH02g0041700	chr2	1836015	1836548	8.57959	1.58405	0	0	2.46628	8.30724	1.35965	1.35853	0	3.38463	1.95791	0	1.31065	Hypothetical protein
MH02g0041900	chr2	1839606	1845941	8.99215	4.04359	3.54781	4.38509	5.33608	11.9352	10.5434	8.29376	5.10953	3.36666	2.3168	3.71181	2.02577	hypothetical protein OsJ_05293
MH02g0042700	chr2	1880916	1883612	18.4228	0.376471	0.579022	0.1839	0.251843	0.0296603	0.135724	0.326512	0.308568	0.650302	0.645277	0.379912	0.611855	unnamed protein product
MH02g0043000	chr2	1900958	1906904	22.2388	7.09813	7.61429	4.08967	6.27215	3.1316	1.98588	2.44781	2.16865	6.81072	5.54525	8.52939	7.32216	unknown protein;unnamed protein product
MH02g0043100	chr2	1906122	1908189	1.55051	46.4389	30.6352	43.5792	27.7464	10.7807	5.80546	8.21958	10.5512	28.1979	31.6879	64.5487	50.1141	50S ribosomal protein L3, chloroplastic
MH02g0043200	chr2	1911730	1916966	15.3849	4.37726	5.06574	3.33332	4.43355	2.96934	2.38887	4.59951	4.68438	7.80554	6.61369	5.41778	5.02618	Splicing factor 3B subunit 3
MH02g0043300	chr2	1919086	1931069	9.23481	11.518	11.6644	12.8492	12.5393	11.3127	11.4082	12.1691	10.3973	12.5048	11.0339	8.6495	10.4467	Probable histone acetyltransferase HAC-like 1
MH02g0043400	chr2	1931436	1934447	21.1649	0.729147	0.357061	0.453346	0.379363	0.10987	0.0557705	0.229934	0.0845918	1.32007	0.758033	1.07264	1.15729	Ribosomal RNA small subunit methyltransferase H
MH02g0043500	chr2	1935244	1938707	9.05472	1.76132	0.458591	17.2189	13.0283	97.3747	118.248	59.6302	38.9739	8.11519	5.95889	0	0.116341	Divinyl chlorophyllide a 8-vinyl-reductase, chloroplastic
MH02g0043600	chr2	1940471	1943475	8.01864	6.76592	8.62492	7.86358	9.19924	5.85903	5.735	5.63473	5.0112	2.32601	2.81506	4.31285	3.31103	Guanine nucleotide-binding protein subunit gamma 1;Hypothetical protein;unnamed protein product
MH02g0044500	chr2	1998212	2001502	12.5904	1.15361	1.50105	0.831882	1.36503	0.883236	1.10886	1.37911	1.24217	1.55604	1.79567	0.695296	1.11331	hypothetical protein OsI_05781
MH02g0044800	chr2	2009688	2013589	19.3343	9.97586	7.70319	4.76419	3.90656	1.65946	1.50457	2.52942	2.60597	12.5757	9.31154	9.82829	9.67083	Protein PHR1-LIKE 1
MH02g0045000	chr2	2021092	2027231	17.1281	0.839105	0.690044	0.224157	0.300154	0.231336	0.132346	1.18261	0.735447	2.1262	2.18714	1.4815	1.07385	Protein arginine N-methyltransferase 5
MH02g0045200	chr2	2030366	2035777	17.2579	0.445842	0.373222	0.152338	0.278182	0.147228	0.149757	0.348185	0.283834	0.856417	0.481809	0.258493	0.607868	Glucan endo-1,3-beta-glucosidase 6
MH02g0045600	chr2	2061233	2070279	7.79454	4.92486	6.58748	6.66764	13.4946	10.1954	11.0769	3.22252	4.21034	3.26579	1.55394	1.80346	1.40789	Cycloartenol synthase
MH02g0046700	chr2	2137314	2145610	19.8376	1.24646	1.23569	0.639223	0.90801	0.561321	0.335385	1.03807	0.824641	1.45409	1.10894	1.92729	1.33981	Auxin response factor 5
MH02g0047700	chr2	2200923	2214714	18.6161	1.4594	1.35411	0.779611	0.759375	0.143145	0.109566	1.26604	0.712923	3.48507	2.57139	2.01516	1.97285	Nuclear pore complex protein Nup160
MH02g0051900	chr2	2446720	2452179	12.1081	8.86527	8.58793	7.47259	8.12061	5.16154	5.84702	8.51639	7.30082	10.1179	8.6382	6.79191	8.13842	Splicing factor 3B subunit 1
MH02g0052000	chr2	2452482	2457193	8.90534	8.14848	8.03702	6.81943	8.7041	6.67541	8.98742	6.44049	6.58753	5.00863	6.24086	5.67727	5.99314	Dolichol kinase
MH02g0052900	chr2	2504737	2506652	9.25783	4.15752	5.60033	4.65925	4.54909	4.40605	5.55491	4.22417	3.40401	3.66993	2.96544	2.20494	4.70404	Dolichol kinase
MH02g0053000	chr2	2506654	2508693	9.12177	2.62027	4.34798	2.80237	4.20191	3.82485	4.60336	3.21481	2.25456	3.25992	3.27759	2.95022	3.01459	hypothetical protein OsI_05838
MH02g0053600	chr2	2529308	2535366	8.87947	5.02873	5.17672	5.28911	5.79371	4.00298	4.61111	4.41999	4.025	5.89409	4.16622	4.58591	5.44319	Pathogenesis-related homeodomain protein
MH02g0054000	chr2	2557538	2568195	8.31147	9.94066	10.0332	15.2357	12.4726	10.9086	12.8144	12.0886	8.67631	8.70911	7.04685	6.20238	5.83181	hypothetical protein OsJ_05377
MH02g0054200	chr2	2573330	2577188	12.917	5.46527	5.90091	4.04129	4.56726	4.13767	4.28878	7.0455	5.30769	7.59184	6.73511	5.05774	4.88436	GATA transcription factor 28
MH02g0055400	chr2	2621868	2625358	7.95443	14.1771	12.4499	23.15	25.6279	21.0129	26.1392	16.3706	14.2142	4.96446	4.60862	5.94241	5.40104	Probable protein phosphatase 2C 10
MH02g0056500	chr2	2693489	2705913	6.17889	15.6469	24.8373	25.2701	18.4464	14.7203	13.1956	8.61048	11.2894	7.69142	5.93953	11.0643	16.2973	Putative disease resistance protein RGA3
MH02g0056600	chr2	2709396	2713775	8.00098	9.32471	7.85863	12.1419	11.121	8.32895	11.3466	9.26782	7.92115	7.65231	6.40031	6.97094	6.97194	Putative adagio-like protein 2
MH02g0056700	chr2	2714360	2717221	4.73833	21.1894	17.5574	18.3587	19.2354	11.1359	10.615	11.8825	6.219	7.1891	7.15954	11.3503	13.3113	unnamed protein product
MH02g0056900	chr2	2727206	2734182	2.18749	0.704224	0.392987	0.682246	0.390841	0.103464	0.118467	0.122161	0.0897423	0.367327	0.241306	0.709804	0.569458	Putative leucine-rich repeat receptor-like protein kinase
MH02g0058100	chr2	2786241	2794427	21.1667	7.63878	8.73252	4.84415	6.05466	1.68465	2.09503	1.8051	2.66527	6.05683	4.68504	5.99527	7.17205	VIN3-like protein 2
MH02g0058500	chr2	2823387	2825804	20.7817	6.93938	4.06736	4.6528	4.68244	0.10549	0	0.812357	1.44904	7.2007	6.59196	6.78437	7.75154	Hypothetical protein
MH02g0058900	chr2	2871539	2876500	23.6475	0.15877	0.236693	0.0904617	0.0826134	0	0.0444903	0	0.0168268	0.0376367	0.105654	0.0797152	0.180008	Tyrosine-sulfated glycopeptide receptor 1
MH02g0059700	chr2	2895250	2896359	20.4966	4.03152	5.97358	5.40158	3.77494	0.824926	1.81089	2.09643	1.63744	2.86681	2.31511	2.20109	4.71418	GDP-mannose transporter GONST3
MH02g0060700	chr2	2943694	2945835	12.4216	1.13356	1.2813	1.4536	0.950194	0.973762	1.27158	2.94915	2.1292	3.26975	0.936029	1.27308	1.52938	Receptor-like protein 2
MH02g0062100	chr2	3028249	3037218	8.30397	29.1761	22.1077	36.5126	31.8568	31.0717	40.99	34.2915	27.3425	20.7387	18.9523	19.6499	18.2684	Translation factor GUF1 homolog, chloroplastic
MH02g0062400	chr2	3050272	3050916	8.41101	2.19816	1.49671	5.6439	6.28697	11.2736	9.50801	8.80028	8.90322	1.75777	0.955207	1.44264	1.48094	Ethylene-responsive transcription factor 4
MH02g0062800	chr2	3068333	3072528	17.7298	3.64262	3.88025	2.13042	3.3324	1.44447	1.55218	2.72584	2.39959	5.96551	4.57107	3.01101	5.3673	Single-stranded DNA-bindig protein WHY2, mitochondrial;Single-stranded DNA-binding protein WHY2, mitochondrial
MH02g0063400	chr2	3097902	3102784	7.86792	3.98826	2.93339	10.3588	8.62556	12.2596	11.4016	5.45562	3.38305	1.81645	0.839455	2.98552	2.80229	hypothetical protein OsI_05930;IST1-like protein
MH02g0063900	chr2	3113984	3118366	17.6533	0.767712	0.643646	0.262543	0.641372	0.424813	0.58343	0.86541	0.637314	2.02024	1.31778	1.24938	1.39962	Protein SCO1 homolog 1, mitochondrial
MH02g0064100	chr2	3122590	3135123	1.55747	4.32977	3.35222	3.17534	3.30985	1.82055	1.73048	1.99397	2.00651	3.55515	2.71347	3.70435	4.20864	Helicase SKI2W
MH02g0064300	chr2	3140790	3142446	6.77634	5.79189	6.26072	6.41359	5.58186	4.16172	4.55548	3.95132	3.5821	4.59176	3.37212	4.15026	5.41611	Putative F-box/FBD/LRR-repeat protein
MH02g0064400	chr2	3149083	3151059	7.78873	1.44527	1.27711	2.17698	1.50389	1.1792	1.38976	1.49204	0.966295	0.93003	0.747806	0.974907	1.04502	armadillo/beta-catenin repeat protein-like
MH02g0064600	chr2	3156289	3160632	11.4736	0	0	0.105394	0.0641437	0.0340344	0.311159	0.106917	0.0786386	0.0438431	0.140944	0	0	OSJNBa0061A09.12
MH02g0064700	chr2	3161126	3161323	11.5106	0	0	18.2432	17.9321	10.3264	12.2144	41.2414	69.164	45.2928	18.5072	0	0	hypothetical protein OsI_05944
MH02g0064900	chr2	3181945	3182211	11.5134	0	3.28068	4.41089	4.42161	0	13.1797	4.38205	17.9856	1.2144	11.6293	4.2609	2.83263	Hypothetical protein
MH02g0065000	chr2	3184546	3188917	10.1464	2.5868	2.88723	3.38171	3.46384	3.20761	2.94332	3.92667	3.53651	3.27407	2.20882	2.45006	2.85329	CBL-interacting protein kinase 26
MH02g0066800	chr2	3275166	3279614	7.80767	1.74748	1.4209	1.91102	2.34736	1.53144	1.7996	1.43689	1.23456	1.21575	0.833703	1.0031	1.55452	Disease resistance protein RPM1
MH02g0067000	chr2	3283777	3308398	9.10837	6.30937	6.07186	6.39658	5.41948	4.81913	5.39775	5.74604	4.38496	6.02053	5.32869	5.10404	5.2871	BEACH domain-containing protein lvsC
MH02g0067600	chr2	3326561	3330414	2.88061	3.20302	4.40206	3.4852	4.16613	1.52981	2.20513	1.45188	1.1618	3.41711	2.12369	3.16946	3.48281	Probable beta-1,3-galactosyltransferase 2
MH02g0068500	chr2	3366212	3374119	6.93578	2.85077	3.46436	3.38895	3.96586	4.71026	2.8403	1.22791	1.09377	1.43038	1.09902	1.73637	2.25176	Auxin response factor 6
MH02g0070000	chr2	3460159	3460983	1.47474	0	2.38529	0	0	0	0	0	0	0	0	0	0	hypothetical protein OsJ_05519
MH02g0070300	chr2	3486428	3493304	2.56467	11.7817	10.8942	11.3406	8.85963	4.19639	4.02149	4.11785	2.79417	4.59108	4.31383	7.10853	7.23283	Thiosulfate/3-mercaptopyruvate sulfurtransferase 1, mitochondrial
MH02g0070400	chr2	3494059	3496470	23.5497	0.497601	0.231505	0.047264	0.115067	0.0304983	0	0.0479513	0	0.275275	0.252734	0.334855	0.922633	Pentatricopeptide repeat-containing protein
MH02g0070600	chr2	3502894	3510859	10.2823	7.57805	7.03703	8.60505	7.45677	5.57378	6.81527	8.1945	7.24073	7.57383	6.29738	7.75377	7.26381	RNA-binding protein 5;RNA-binding protein 5-B
MH02g0071000	chr2	3534556	3535531	14.4888	1.86825	1.43103	0.435833	1.41349	1.71501	1.28807	7.06331	4.69588	8.3325	6.84255	3.67448	2.72653	Auxin-induced protein 10A5
MH02g0071100	chr2	3538329	3548730	17.3277	4.56098	5.64368	3.61257	3.71297	1.82747	2.25538	4.52274	4.20967	8.98222	7.48562	5.91663	6.05128	Cullin-associated NEDD8-dissociated protein 1
MH02g0071700	chr2	3556539	3559296	9.28818	3.19333	2.19612	5.51811	4.41869	17.9103	17.7787	14.9656	11.1865	4.88069	4.54582	1.9246	1.54742	4-hydroxyphenylpyruvate dioxygenase
MH02g0073400	chr2	3675631	3679808	19.9653	26.758	25.3472	16.3593	14.128	4.48386	3.83745	14.8694	13.3501	30.5535	31.1032	41.9752	46.1827	Phosphatase IMPL1, chloroplastic
MH02g0073500	chr2	3680662	3684511	17.5337	7.88173	6.28685	1.92809	1.72122	0.639059	0.446659	6.77503	9.18844	21.5878	20.6835	16.3061	15.0886	Pentatricopeptide repeat-containing protein
MH02g0073600	chr2	3686033	3686341	18.4077	1.10179	0.693518	0.947327	0.572146	0	0	3.79018	3.01833	3.13304	4.01169	6.54442	2.6779	retrotransposon protein, putative, unclassified
MH02g0073700	chr2	3686372	3686929	18.2779	1.02456	1.65956	1.16958	1.06541	0	0	0.590905	2.44675	3.88332	3.77569	5.08229	2.90585	retrotransposon protein, putative, unclassified
MH02g0073800	chr2	3686954	3688459	18.6712	2.43465	1.62769	0.720588	0.876895	0.415552	0.236453	0.893043	0.838195	3.59616	3.32537	2.7598	2.99096	putative gag-pol precursor
MH02g0073900	chr2	3688523	3692188	18.2639	1.97602	2.55123	1.02548	1.08325	0.737495	0.563818	1.19373	1.9319	4.44255	4.26901	5.03998	4.08954	Transposon Ty3-I Gag-Pol polyprotein
MH02g0074700	chr2	3716978	3721256	1.60973	7.85907	9.39667	6.01794	8.48353	3.89992	2.84581	2.48262	1.75235	2.83566	2.17473	4.27167	5.15603	Nuclear transcription factor Y subunit C-2
MH02g0075000	chr2	3726081	3735013	7.91394	0.992801	0.394103	0.905796	0.66562	1.01372	0.910903	0.8831	0.559129	0.345808	0.501176	0.752476	0.789433	Hypothetical protein
MH02g0075100	chr2	3739234	3744518	10.1754	2.18806	1.72832	1.57425	1.71795	2.59509	2.77023	3.84629	2.53167	4.01235	3.37536	2.24661	1.63852	Glyceraldehyde 3-phosphate dehydrogenase GAPCP2, chloroplastic
MH02g0076700	chr2	3800905	3807064	8.83023	5.51095	5.56629	5.74584	5.59238	4.52391	3.67336	4.84201	4.03976	4.57917	3.61309	4.2694	4.66961	Copper-transporting ATPase RAN1
MH02g0077000	chr2	3850973	3861852	20.9719	22.7913	21.7835	12.5375	12.8877	0.97532	0.883176	1.59064	1.75308	14.1714	15.3566	27.6609	29.4167	Cytochrome P450 97B2, chloroplastic
MH02g0077100	chr2	3863929	3866044	21.5912	2.87235	2.4065	1.36419	1.39481	0.176267	0	0.442837	0.203606	1.18037	0.912289	2.00036	1.55022	unknown protein
MH02g0078000	chr2	3920448	3924653	8.84979	2.97224	1.67321	2.43887	2.0521	2.29131	2.65421	1.47193	1.86378	1.50704	1.65582	1.60346	1.97168	Squamosa promoter-binding-like protein 4
MH02g0078200	chr2	3929534	3932995	20.6836	1.44472	1.20282	0.375891	0.81703	0	0.105693	0.544738	0.24042	1.74237	1.11316	1.84118	2.09747	hypothetical protein
MH02g0078500	chr2	3942685	3944237	9.96768	2.40801	3.23745	3.66369	1.80878	5.33058	3.83844	3.70586	3.81252	2.85277	2.78911	1.12233	0.411815	hypothetical protein OsI_06053
MH02g0078600	chr2	3944919	3952503	10.0032	0.553564	0.450609	0.544724	0.49184	2.03758	1.27271	2.49268	1.69227	2.04175	1.40489	0.879824	0.60916	Probable cation transporter HKT6
MH02g0078700	chr2	3956258	3959804	8.8637	2.1203	1.33068	1.76756	2.65339	2.02105	1.94745	2.1202	1.44167	1.80516	1.28465	1.3896	1.86865	Basic leucine zipper 9
MH02g0079600	chr2	3996400	3998001	9.22126	3.14025	5.64479	2.53575	4.49278	8.2665	7.92873	6.2774	5.79752	0.310185	0.19977	0.354195	0.331543	Zinc finger protein CONSTANS-LIKE 8
MH02g0079900	chr2	4011992	4022176	20.4235	2.63069	1.89468	1.60017	1.6506	0.236537	0.189971	0.639112	0.616309	2.58308	2.19324	2.51178	2.98392	Protein STRUBBELIG-RECEPTOR FAMILY 1
MH02g0081600	chr2	4150692	4155069	6.28987	19.7868	20.4695	19.4763	25.3465	14.5969	13.4336	12.7593	11.7915	10.7022	7.70922	11.6382	14.2157	FGGY carbohydrate kinase domain-containing protein
MH02g0081700	chr2	4154945	4158492	10.6516	5.90539	5.39594	6.0001	7.07832	7.45292	6.35734	7.87463	7.61567	6.87624	6.03957	3.08123	4.2503	CBL-interacting serine/threonine-protein kinase 21
MH02g0081800	chr2	4163256	4165567	11.1204	11.9362	16.8073	23.4641	29.125	28.238	38.6655	34.2645	45.282	30.6895	35.2874	5.87202	7.41199	Zinc finger protein CONSTANS-LIKE 5
MH02g0082500	chr2	4200621	4203111	12.7882	0.595323	0.443643	0.524956	0.424045	0.744527	0.499949	2.06773	1.61072	1.43015	1.82472	0.671953	0.963221	NEP1-interacting protein-like 2
MH02g0083700	chr2	4277488	4282566	17.2911	2.91946	2.78557	1.67388	2.31543	0.753983	0.838279	2.15652	2.21907	3.57558	2.40525	2.81562	3.17719	Putative DNA repair protein RAD23-1
MH02g0084200	chr2	4305426	4314156	13.1853	4.91455	4.14769	4.18238	4.28328	3.87278	3.87801	5.04107	5.37857	7.46107	5.88394	5.12843	5.32901	U2 snRNP-associated SURP motif-containing protein
MH02g0084300	chr2	4315296	4320724	17.5438	2.12093	1.48992	0.817023	1.0824	0.507197	0.53736	1.48151	1.41657	4.41006	2.75714	3.04434	1.94471	Probable protein phosphatase 2C 11
MH02g0085600	chr2	4433865	4437729	8.92412	9.20294	9.41893	10.6514	10.0317	10.7139	12.4016	10.6078	8.11128	9.47057	8.26312	10.0536	7.6733	Ubiquitin fusion degradation protein 1 homolog
MH02g0085900	chr2	4444637	4449716	3.27319	13.6938	11.4864	12.663	11.205	6.7395	7.31413	7.29733	5.56562	9.40375	8.66512	9.63956	9.88725	Two-component response regulator ARR12
MH02g0086100	chr2	4469453	4472263	17.9183	2.65615	3.14156	1.05451	1.62585	1.10345	1.61993	1.77158	1.81785	3.81052	2.85864	3.37469	3.26379	Proteasome subunit beta type-3
MH02g0086500	chr2	4493330	4498720	0.132559	7.23793	8.52559	5.41541	6.35946	2.66729	2.19844	2.37662	1.14224	4.4045	4.44165	6.38322	6.79891	unknown protein
MH02g0087200	chr2	4535153	4550348	1.44729	0.116997	0.0699235	0.133343	0.0405839	0.0429231	0	0	0	0.0277399	0.0667829	0.0785063	0.0886471	Probable isoleucine--tRNA ligase, cytoplasmic
MH02g0087300	chr2	4544313	4546298	19.3922	1.38287	1.60914	0.409787	0.573335	0.340605	0	0.534433	0.269479	1.02275	0.591699	0.831384	0.918907	hypothetical protein OsJ_05647
MH02g0087400	chr2	4551695	4560165	2.53862	6.29625	6.6643	5.90037	6.07874	2.94338	3.05444	2.83695	2.74128	4.95156	4.43142	5.87346	4.13833	S-acyltransferase TIP1
MH02g0087500	chr2	4560984	4564824	20.9105	9.75243	7.78279	5.59668	7.35204	1.78865	3.78227	4.78246	3.78377	9.2303	5.90159	9.05415	12.9292	hypothetical protein OsI_06125
MH02g0087600	chr2	4564278	4569881	13.0185	66.6491	80.4534	28.462	51.8577	52.2301	55.7613	80.452	97.6277	107.694	96.775	60.0337	70.4776	Pyrophosphate-energized vacuolar membrane proton pump
MH02g0087800	chr2	4589095	4592064	1.5762	14.3624	15.5615	13.6769	11.7675	5.38487	4.99425	7.68056	4.56138	7.52328	7.97629	11.958	13.7932	hypothetical protein OsI_06132
MH02g0089000	chr2	4666094	4683139	4.58206	2.14411	0.98251	2.43516	1.89507	0.952301	0.493966	0.458624	0.542021	0.605878	0.469147	0.826356	0.867351	Cytochrome P450 71D8
MH02g0090000	chr2	4742399	4746359	21.1811	17.2355	14.0597	12.6402	10.202	3.53564	3.29171	4.85111	3.47589	15.798	11.9656	20.4876	25.3723	Kynurenine formamidase
MH02g0090200	chr2	4755171	4758508	9.35633	7.81796	7.1371	8.15246	8.96179	8.55501	11.8551	8.41234	10.6759	7.13255	8.10227	8.77902	6.16414	PREDICTED
MH02g0090400	chr2	4767200	4770957	7.10617	17.4243	17.3608	18.5207	17.6907	12.8191	16.2936	10.4314	9.66769	11.8263	8.97662	13.0285	10.8321	UPF0047 protein YjbQ
MH02g0090800	chr2	4797689	4802413	8.90034	5.55041	4.03859	13.1026	8.66342	14.2113	14.009	10.8303	6.59871	4.84492	4.1105	3.95273	2.24976	Cinnamate beta-D-glucosyltransferase
MH02g0091300	chr2	4833345	4835117	7.07226	32.0953	24.2862	42.1595	29.3876	30.5588	31.4526	11.3525	12.405	10.1229	9.66079	15.2904	16.4776	30S ribosomal protein S21
MH02g0091400	chr2	4836034	4839424	17.8573	2.59782	4.35904	2.53977	2.21985	0.208678	1.02609	2.89348	3.82249	5.72044	4.81067	4.60107	5.25412	Mediator of RNA polymerase II transcription subunit 11
MH02g0091700	chr2	4846852	4850395	4.19495	0.186509	0.108748	0.106209	0.0796465	0.132754	0.0523546	0	0	0	0	0.0385113	0.141694	hypothetical protein OsI_06169;unnamed protein product
MH02g0092600	chr2	4893166	4901027	8.1139	1.13106	1.42545	0.972661	1.17465	1.43337	1.93218	0.972541	0.775836	1.6083	2.06176	0	1.83535	Hypothetical protein
MH02g0093200	chr2	4951421	4952736	14.5629	0	0	0	0	0	0	0.468445	0.0866618	0.48044	0.232801	0	0	Hypothetical protein
MH02g0093700	chr2	4976018	4981080	0.312512	3.4693	2.70117	2.54607	1.54988	0.366199	0.913584	0.243185	0.535419	0.997064	1.29988	4.01818	2.86684	Sodium-coupled neutral amino acid transporter 1
MH02g0094500	chr2	5047880	5067793	11.9746	4.73709	3.77491	4.63319	4.33201	3.00438	3.06452	4.0738	3.50485	5.12733	4.56376	3.43576	3.8047	Methyl-CpG-binding domain-containing protein 9
MH02g0094600	chr2	5068139	5075404	17.3773	0.282564	0.0676081	0	0.0588024	0	0	0.245071	0.180176	0.723547	0.226057	0.399415	0.214349	Glucomannan 4-beta-mannosyltransferase 1
MH02g0094700	chr2	5083430	5084477	10.8897	14.7092	12.3939	18.9936	8.47667	29.0938	29.6393	34.9921	34.8908	32.5062	34.2225	18.042	22.1195	Peroxiredoxin-2E-2, chloroplastic
MH02g0095200	chr2	5109772	5112832	9.16758	0	0	1.20989	0.525801	1.17865	1.87176	0.963826	1.09916	0.143754	0.115834	0	0.0769015	putative zinc-binding protein
MH02g0095900	chr2	5150217	5157238	8.95948	6.19816	5.56194	6.0345	5.40464	5.54175	5.50388	5.42525	3.98893	6.53111	5.18189	3.99867	5.39871	Citrate synthase 4, mitochondrial
MH02g0096100	chr2	5161720	5165368	14.7008	2.52461	3.34165	1.35633	2.06356	1.69609	1.12196	3.57593	3.12371	5.45409	3.25769	2.84197	2.97806	Non-structural maintenance of chromosome element 4
MH02g0096300	chr2	5176357	5193160	9.96389	0	0	0	0.0253721	0	0	0	0	0	0	0	0	Protein STRUBBELIG-RECEPTOR FAMILY 8
MH02g0096400	chr2	5181614	5189300	9.57528	4.70552	2.56224	13.3425	9.26134	52.5237	46.5356	46.4636	42.0755	28.1496	21.6934	3.26746	5.4934	Lipoxygenase 2.3, chloroplastic
MH02g0097100	chr2	5237687	5242775	23.3398	3.79312	6.1643	2.37014	3.46047	0.809145	0.808526	0.821678	1.36757	2.6437	1.91993	1.93256	3.11333	DnaJ homolog subfamily C member 3
MH02g0097400	chr2	5244585	5250377	0.708931	9.51348	7.78085	5.75342	6.7192	2.1481	1.28613	1.57073	2.29035	5.01904	4.78009	8.81514	9.39677	hypothetical protein OsI_06226
MH02g0098500	chr2	5309706	5315934	2.33879	4.29304	4.5594	2.81134	4.62181	2.22833	1.57767	0.620219	1.12166	1.44947	1.78329	2.90225	2.93244	Probable copper-transporting ATPase HMA5
MH02g0098700	chr2	5319400	5323806	11.8731	12.4842	11.3845	8.62465	10.6576	9.59209	12.1652	10.9795	13.4156	16.7651	14.9423	13.9524	13.548	Fumarylacetoacetase
MH02g0099600	chr2	5382232	5389235	9.98376	24.5474	19.68	41.4416	38.2129	40.2013	53.2814	47.2242	60.1568	22.6092	25.3341	12.3183	11.3742	MLO-like protein 1
MH02g0099800	chr2	5402546	5410991	9.76985	16.9581	12.0607	99.0871	127.959	1314.24	1294.78	1028.28	1276.66	976.394	1011.54	191.14	118.236	Chlorophyll a-b binding protein 8, chloroplastic
MH02g0100100	chr2	5411183	5415494	12.7453	0.19395	0.17417	0.253347	0.232	0.488621	0.326525	0.941786	1.10335	1.03445	0.501228	0.493086	0.427969	Nogo-B receptor
MH02g0100500	chr2	5423736	5430408	5.15458	2.82539	2.06972	2.11957	3.00007	1.4318	1.3097	1.10016	1.17661	1.59946	1.18627	2.0962	1.70602	Uncharacterized protein YqkD
MH02g0101200	chr2	5465362	5478455	0.228869	0.95599	1.10386	0.736693	0.733938	0.403977	0.395275	0.312726	0.28892	1.01448	0.535954	1.08396	1.16186	DNA damage-inducible protein 1
MH02g0101400	chr2	5484051	5491211	24.0185	1.43084	1.73866	1.06352	1.15945	0.130286	0.451585	0.219066	0.483873	0.662468	0.414886	0.858076	1.83326	Subtilisin-like protease
MH02g0101800	chr2	5509740	5523794	0.951078	2.82299	3.31682	1.93593	3.23683	0.633943	0.592392	0.167621	0.337378	1.62688	1.85923	3.27999	2.08434	Peptidyl-prolyl cis-trans isomerase FKBP16-1, chloroplastic
MH02g0102300	chr2	5530254	5532279	13.2496	5.49201	4.61009	2.74839	4.59971	4.32993	5.07162	6.62125	12.6077	12.0995	12.3701	4.26797	3.71152	hypothetical protein
MH02g0102600	chr2	5548156	5553651	16.1046	14.0055	13.0085	6.52161	9.09285	7.32866	5.68972	13.2408	11.2387	28.1352	18.8273	17.7048	15.1803	26S protease regulatory subunit 10B homolog A;26S protease regulatory subunit S10B homolog B
MH02g0102700	chr2	5556978	5562293	19.2539	1.51469	1.90938	0.78762	1.3298	0.813199	0.424663	0.883796	0.686198	3.18457	1.56601	2.01899	2.17399	SEC14-like protein 1;SEC14-like protein 4
MH02g0103600	chr2	5609843	5611067	8.10986	1.18856	1.34843	1.1294	1.85487	2.35752	1.11221	1.14459	1.35484	0.18782	0.606608	0.675678	1.00696	hypothetical protein OsI_06276
MH02g0104500	chr2	5675268	5678305	12.7722	3.42401	2.45136	2.35459	3.44666	2.79987	5.57446	5.93819	4.56232	6.03516	7.45202	2.33709	2.65709	SPX domain-containing protein 2
MH02g0104600	chr2	5676040	5701085	17.4773	4.01124	3.51806	2.64925	3.18911	1.81973	2.52978	4.19298	4.14766	6.85117	6.90293	3.76034	3.48914	Nuclear pore complex protein Nup205
MH02g0105200	chr2	5719299	5722751	13.3251	1.0959	0.969697	0.674471	0.7755	0.650288	0.689264	1.55719	1.36831	2.07948	1.49637	1.24086	0.855671	Protein FAR1-RELATED SEQUENCE 5
MH02g0105300	chr2	5724126	5727149	10.1842	0.159645	0.267421	0.445426	0.290717	1.77048	0.863212	0.970827	1.07594	1.6677	1.01481	0	0.339203	F-box/kelch-repeat protein
MH02g0105400	chr2	5729085	5732175	9.18509	1.30867	0.611784	1.61671	2.723	3.73876	6.61421	4.53638	2.51983	2.6883	3.09169	0.149148	0.332917	Transcription factor HY5
MH02g0105700	chr2	5760730	5765232	18.4205	2.56924	1.64581	1.27	1.4657	1.20805	0.754881	1.87966	1.45782	4.44774	3.54971	4.10683	4.21941	Apoptotic protease-activating factor 1
MH02g0106500	chr2	5810607	5814353	5.56851	0.725091	0.97615	1.80793	1.54047	0.700475	1.01669	0.57643	0.269772	0.472746	0.210009	0.247484	0.550188	(6-4)DNA photolyase
MH02g0106600	chr2	5817069	5825521	7.86823	4.80384	4.27439	12.1538	8.18456	10.0092	10.0975	5.07713	4.74591	1.57196	1.31732	2.1776	2.688	hypothetical protein OsI_06301;unnamed protein product
MH02g0106800	chr2	5837612	5840860	8.84727	0.0505129	0	0.0863627	0	0.0835363	0.169966	0.0876244	0	0	0	0	0	Cytochrome P450 734A2
MH02g0107000	chr2	5881451	5884145	20.6225	3.5157	3.9856	2.18073	3.11744	0.849879	0.38085	1.33416	1.69226	2.54367	3.12365	4.16757	3.50136	50S ribosomal protein L19, chloroplastic;hypothetical protein OsI_06303
MH02g0107900	chr2	5930257	5931735	15.3753	10.1354	11.9222	2.04391	2.73594	2.65279	2.41451	16.3309	15.7751	27.9484	20.4855	17.4003	13.1634	UDP-glycosyltransferase 73C3
MH02g0108300	chr2	5940718	5942220	15.2049	5.91293	5.06315	1.36425	1.95314	3.07185	0.710994	6.67254	10.9218	12.3485	13.6011	13.259	6.28129	UDP-glycosyltransferase 73C3
MH02g0108400	chr2	5950659	5952353	8.21251	2.69951	0.539014	19.1635	11.6612	38.0513	39.7907	18.0872	14.4229	0.756329	0.4682	0.580727	0.621612	UDP-glycosyltransferase 73C3
MH02g0109600	chr2	6033874	6037310	19.6688	15.8146	19.679	8.08001	11.2759	1.49087	1.20403	3.87711	5.32945	30.8209	32.3417	27.1841	29.6586	ADP,ATP carrier protein 1, chloroplastic;ADP,ATP carrier protein 2, chloroplastic
MH02g0109700	chr2	6039110	6043704	15.6255	8.54811	8.80153	4.96128	6.58661	3.96784	4.14374	7.1685	8.37871	12.1834	11.3144	6.87302	8.65075	Glycine-rich RNA-binding protein 3, mitochondrial;hypothetical protein OsI_06320
MH02g0110800	chr2	6105112	6133501	18.8248	4.82038	5.19445	3.06605	3.96651	2.14167	2.07364	3.20933	2.70937	4.7207	3.40065	3.91514	4.46273	Putative coatomer subunit beta'-3
MH02g0111700	chr2	6170996	6176203	3.13037	3.67487	3.34541	3.45104	2.68034	0.420032	0.322806	1.14702	0.626081	0.809841	0.797398	2.09852	1.51132	PREDICTED;Sterol 3-beta-glucosyltransferase;Sterol 3-beta-glucosyltransferase UGT80B1;UDP-sugar-dependent glycosyltransferase 52
MH02g0112000	chr2	6186784	6194878	10.4135	0.481843	1.20456	0.973536	0.387459	1.4956	1.40002	1.3678	1.17197	1.21513	1.20054	0.0882532	0.365204	ABC transporter A family member 8
MH02g0118900	chr2	6597072	6601573	18.8299	3.61937	3.32598	2.46221	2.96572	0.984333	0.894781	2.14746	2.4688	3.64091	3.7705	4.0618	4.55632	Protein CLP1 homolog
MH02g0119600	chr2	6628136	6635444	17.98	14.0768	16.6496	8.38989	13.5064	2.27557	2.46206	9.37216	8.36352	22.0463	15.0175	18.3846	17.716	Puromycin-sensitive aminopeptidase
MH02g0120700	chr2	6706978	6709901	15.8882	12.0636	12.706	9.00126	11.0132	5.86016	4.38176	12.9172	12.1968	20.9423	16.962	16.1771	16.0369	CASP-like protein OsI_06397
MH02g0121000	chr2	6743887	6747160	17.9762	17.8249	19.0886	9.74352	14.555	5.52264	5.50911	11.3441	9.46259	26.1544	16.2388	16.4514	15.3775	Elongation factor 1-gamma 2
MH02g0121200	chr2	6753045	6760283	7.72057	5.4136	5.2185	7.3675	6.10012	4.37105	6.46165	4.47012	3.53966	4.53876	3.72518	3.30609	4.72831	Serine/threonine-protein kinase EDR1
MH02g0122200	chr2	6819829	6832525	8.93832	1.30124	0.951177	0.655235	1.07258	0.538038	0.598063	0.646819	0.741766	0.834233	0.860693	1.09319	0.924108	hypothetical protein OsI_06410;Reticulocalbin-2
MH02g0123200	chr2	6862217	6867192	8.9477	0.241378	0.36214	0.311521	0.443517	0.52686	0.654021	0.452729	0.290084	0.228932	0.275355	0.484871	0.109276	Receptor-like protein kinase 5;Receptor-like protein kinase HSL1
MH02g0123900	chr2	6962042	6965427	21.424	9.04924	9.63767	5.51776	4.56969	1.13968	1.95941	2.6543	2.03797	5.11108	4.22317	6.25872	12.4758	Probable protein phosphatase 2C 12
MH02g0124000	chr2	6969504	6977497	23.8833	5.63995	4.98293	3.49207	3.60894	2.46848	1.45169	1.98578	2.24956	3.34799	2.69752	3.6464	4.38724	Serine/threonine protein phosphatase 2A 55 kDa regulatory subunit B beta isoform
MH02g0124200	chr2	6991451	6999146	3.10189	5.83237	5.77064	6.01584	7.51349	2.31058	1.24674	2.80926	2.13072	2.96278	2.22694	4.23302	4.22398	Xaa-Pro dipeptidase
MH02g0124600	chr2	7023931	7028921	2.70223	6.34288	3.29392	3.49909	3.43989	2.22376	1.40127	1.67006	1.05251	2.44342	2.69314	2.25779	6.43821	Pollen-specific protein SF21
MH02g0126300	chr2	7097988	7101432	11.8665	2.72047	2.41502	1.97394	1.90491	3.67954	3.74158	4.83838	3.96866	4.81249	2.42798	2.0189	2.35488	Peroxisomal membrane protein PMP22
MH02g0126900	chr2	7147640	7157913	10.2631	3.10972	4.46777	7.10185	7.87273	5.13946	10.3063	8.49425	9.04914	5.01801	6.65292	2.15175	2.60367	Pentatricopeptide repeat-containing protein, mitochondrial
MH02g0127000	chr2	7158512	7165968	18.0652	0.92724	0.672313	0.484781	0.266981	0.114618	0.204476	0.793258	0.562149	1.12972	1.11072	1.09765	1.41909	Endoribonuclease YbeY
MH02g0127100	chr2	7161754	7165704	2.25419	0.486153	0.419945	0.524771	0.68503	0.0482946	0.0368777	0.304277	0.419373	0.575728	0.575874	0.407496	0.93061	hypothetical protein OsI_06437
MH02g0129600	chr2	7349904	7353616	8.50118	0.0882998	0.211644	0.377483	0.367508	0.293659	0.371582	0.68903	0.225736	0.0627983	0.101118	0.537916	0	Auxin-responsive protein IAA7
MH02g0130100	chr2	7378158	7382259	13.5423	8.88596	6.08564	5.04756	6.41787	11.3887	11.7049	47.5569	33.0308	53.5553	44.9036	8.67936	6.34246	Monosaccharide-sensing protein 2
MH02g0142700	chr2	7637846	7643514	9.79123	0.417249	0.19403	0.43593	0.337708	0.408643	0.389947	0.361902	0.354463	0.395709	0.555984	0.373788	0.421734	Hypothetical protein
MH02g0142800	chr2	7654832	7658687	9.552	1.60571	1.59895	1.82999	2.05392	8.44297	7.87688	8.93764	6.64364	2.95057	2.44329	1.6146	1.72291	U-box domain-containing protein 4
MH02g0142900	chr2	7658695	7660926	9.35331	0	0	0.390714	0.237071	0	0	0	0	0	0	0	0	Hypothetical protein
MH02g0143000	chr2	7661028	7663538	11.6239	0.105841	0.0633029	0.678582	0.275346	1.37154	2.09227	2.89159	1.75419	0.564611	0.181404	0.266981	0.441484	G-type lectin S-receptor-like serine/threonine-protein kinase SD2-5
MH02g0143100	chr2	7663783	7669550	9.57326	18.7404	14.7037	29.5033	21.673	41.7559	47.9536	49.1069	38.5581	30.2699	29.9389	14.6004	12.2503	Probable complex I intermediate-associated protein 30
MH02g0143300	chr2	7672830	7677597	18.1171	8.62475	13.2581	5.91258	7.36364	3.27663	3.31778	7.80687	6.22009	14.4335	11.5073	10.1682	12.308	U2 small nuclear ribonucleoprotein A'
MH02g0143400	chr2	7685711	7688237	9.68638	7.11681	7.85855	8.98794	8.79924	7.33793	7.24831	7.53921	7.8751	10.5269	7.40852	8.54601	7.87585	Actin-related protein 2/3 complex subunit 3
MH02g0143900	chr2	7725436	7727589	10.8113	2.00284	1.53558	1.92623	1.75846	2.55756	2.58018	4.55942	2.07614	3.07161	2.82655	1.58147	2.46991	Tetrahydrocannabinolic acid synthase
MH02g0144300	chr2	7745626	7750844	13.0972	4.69159	4.68883	3.09732	3.61633	2.43599	2.79696	4.87717	3.56364	4.61412	4.00117	4.34153	3.58859	Probable LRR receptor-like serine/threonine-protein kinase
MH02g0144800	chr2	7791746	7794211	20.7805	1.17992	0.800252	0.554774	0.633885	0.190994	0.248148	0.255823	0.338609	1.02213	0.606913	1.48974	0.98474	Cationic peroxidase 1
MH02g0146200	chr2	7876162	7885961	19.5954	2.04123	2.44024	1.44569	1.31796	0.492577	0.166171	0.683076	0.823468	3.17605	2.60575	2.621	3.23793	Altered inheritance rate of mitochondria protein 25;Phospholipid scramblase family protein C343.06c
MH02g0147800	chr2	7973598	7976826	21.7461	167.431	226.308	16.1014	39.1606	3.6545	5.37473	3.72228	13.1435	59.5703	80.5763	338.635	384.957	Peroxidase 4
MH02g0148200	chr2	8003150	8006448	19.7401	2.84962	2.23446	1.19798	1.65283	0.720625	0.864442	1.90436	1.13107	3.32276	2.8279	2.87209	4.49756	Probable LRR receptor-like serine/threonine-protein kinase
MH02g0148300	chr2	8013296	8018496	9.31061	0.598727	0.667986	0.750616	0.976127	0.812844	1.44351	0.796322	0.835604	1.20955	0.786152	0.442002	0.574656	Putative Myb family transcription factor
MH02g0148700	chr2	8035370	8044783	21.1924	4.27737	4.6461	2.98297	3.22112	0.931503	0.99426	1.75721	1.65073	2.76211	2.95878	3.46606	4.56819	Serine/threonine-protein kinase EDR1
MH02g0159500	chr2	8089043	8092049	10.1235	1.19977	1.47804	1.23091	1.16517	3.40957	4.37512	2.68438	2.75876	1.76346	1.77372	0.810902	1.03312	hypothetical protein OsI_06525;Splicing regulatory glutamine/lysine-rich protein 1
MH02g0159600	chr2	8095408	8102383	22.4421	20.1479	26.9462	10.8813	16.7564	9.13551	8.39644	8.70122	8.13755	19.1419	13.5982	15.0966	18.0791	Phosphoenolpyruvate carboxylase 1
MH02g0160500	chr2	8166938	8171878	8.82853	0.883494	0.326923	2.9489	2.78006	4.7483	4.98917	1.93407	2.70649	1.28677	0.336268	0.593154	0.47825	Potassium channel KAT1
MH02g0164000	chr2	8344472	8347217	18.2762	1.04709	0.865277	0	0	0.0811745	0	0	0.519279	5.18035	3.36703	4.43722	3.38632	RING-H2 finger protein ATL32
MH02g0164100	chr2	8351785	8353060	17.7969	2.15943	1.8413	0.583129	0.118252	0.632317	0.287076	0.394085	1.09163	7.75914	5.54037	4.05711	5.01998	E3 ubiquitin-protein ligase ATL6
MH02g0165300	chr2	8417546	8425771	15.6119	3.81563	5.06414	3.43321	3.80348	2.12224	1.72276	5.2937	3.83533	7.0553	5.93578	5.21605	5.23327	Transcription factor GTE4
MH02g0165900	chr2	8458343	8460670	18.9491	2.15373	3.93982	2.06349	2.40915	0.724266	0.846398	2.09754	2.07558	3.84728	3.25393	3.53474	3.77361	Probable inactive dual specificity protein phosphatase-like
MH02g0166000	chr2	8460955	8461749	21.4105	3.49374	4.21337	1.58243	2.13779	0	0.519816	0.356009	0.794974	1.89943	3.20086	5.11431	6.77203	hypothetical protein OsI_06588
MH02g0166800	chr2	8507874	8513091	20.3961	2.37278	1.41608	0.992371	0.859497	0.392292	0.511509	0.588007	0.506547	1.41548	1.05121	0.954485	1.60814	hypothetical protein OsI_06595
MH02g0167000	chr2	8525292	8528122	18.3252	1.18986	1.17183	0.490379	0.864814	0.332934	0.193026	1.20042	1.14106	1.89739	2.38291	2.0739	2.06435	Putative AC transposase
MH02g0167900	chr2	8577512	8584659	8.08142	7.4315	7.92844	9.8378	10.9215	10.5766	9.65096	8.81242	5.73287	5.4478	6.61645	5.42597	6.36643	Cyclic nucleotide-gated ion channel 1
MH02g0170100	chr2	8726405	8730063	11.7885	43.7866	55.1281	30.2578	65.7507	77.286	89.6376	95.4615	158.841	81.1024	164.281	45.4092	36.4096	Rhodanese-like domain-containing protein 4, chloroplastic
MH02g0170800	chr2	8781874	8782290	9.10744	0	0.691827	0.482482	1.17008	1.00367	1.43134	0.48602	1.11795	1.59935	0	1.24404	0.441975	hypothetical protein
MH02g0171400	chr2	8830991	8831281	10.0457	0	0	0	0	10.8828	5.57339	4.4751	4.50541	0.926595	0	0	0	hypothetical protein OsI_06636
MH02g0171500	chr2	8832688	8838465	3.01661	2.91545	3.59558	2.56384	3.54536	1.32304	1.14736	0.485511	1.32404	1.13227	0.764346	2.56305	2.29785	Cyclic pyranopterin monophosphate synthase, mitochondrial
MH02g0171700	chr2	8841053	8846988	10.0068	9.34446	8.92417	12.0258	11.6337	10.3017	16.9901	14.9905	15.5659	14.5092	12.9431	9.4246	9.52431	Probable WRKY transcription factor 19
MH02g0171900	chr2	8863153	8865018	21.1004	47.8099	52.2185	46.5622	43.1515	16.2841	19.016	12.1301	24.0387	38.8663	61.9293	57.994	71.2968	50S ribosomal protein L21, chloroplastic
MH02g0172600	chr2	8919443	8923925	17.3824	1.88517	2.16978	0.926597	1.56939	1.37621	0.515337	1.30808	1.38137	2.94994	2.47622	2.37521	2.50101	Uncharacterized protein
MH02g0173100	chr2	8957441	8961347	9.56356	0.0945082	0	0	0.0491677	0.370681	0.079549	0.328066	0.0895807	0.0672125	0.10827	0.0960621	0	hypothetical protein OsI_06648
MH02g0174000	chr2	9018411	9022895	14.994	1.99687	2.37439	0.847212	1.50637	0.594706	0.625441	4.46582	3.93489	5.74325	6.2473	1.34011	1.85311	Plastid division protein PDV1
MH02g0175900	chr2	9118014	9125971	11.6217	6.62198	7.02336	6.36831	6.99852	5.61895	4.78694	6.32663	5.90256	7.98495	6.67919	3.65317	4.98247	hypothetical protein OsI_06660
MH02g0176200	chr2	9136005	9139038	20.6518	6.814	8.4612	4.92169	3.60852	1.0631	1.0368	1.66451	1.62653	5.99622	8.62301	7.7902	11.6495	N-(5'-phosphoribosyl)anthranilate isomerase 1, chloroplastic;N-(5'-phosphoribosyl)anthranilate isomerase 3, chloroplastic
MH02g0176300	chr2	9139515	9143576	20.053	1.96772	2.59542	1.43013	2.04739	0.709989	0.331272	1.27945	1.13269	4.8279	2.98761	4.00291	3.0687	U1 small nuclear ribonucleoprotein C-2
MH02g0176500	chr2	9147612	9151829	20.8156	6.51103	5.72473	2.80491	5.35381	1.54881	0.997113	2.75179	1.80245	6.61016	6.0468	7.23119	7.4846	Protein cfxQ homolog
MH02g0176700	chr2	9168497	9172243	8.6732	1.77838	1.36539	2.68567	2.43485	3.39866	3.93725	1.54292	1.53816	2.08232	1.32954	2.02692	1.40931	Basic leucine zipper 9
MH02g0180000	chr2	9439134	9449837	23.7329	13.9865	20.9092	6.52737	12.2337	1.94159	1.9329	0.292971	0.77612	2.78729	1.89324	9.22746	16.7732	Branched-chain-amino-acid aminotransferase-like protein 3, chloroplastic
MH02g0180700	chr2	9476168	9488069	0.352434	2.44014	3.29759	2.3362	1.92982	1.15648	0.862052	0.931225	1.0574	2.63814	1.36584	3.14916	4.92123	Uridine kinase-like protein 3
MH02g0180800	chr2	9488555	9500841	0.92228	8.21403	10.4377	8.65332	6.43594	2.66162	3.79461	3.83222	3.21997	5.52015	5.03821	6.85535	9.12712	Disease resistance protein RPP13
MH02g0181100	chr2	9517170	9522842	9.37826	7.84304	7.26103	12.8659	11.7324	13.3688	16.8682	15.9256	12.0754	9.24065	8.70061	3.4432	5.32368	TOM1-like protein 2
MH02g0181200	chr2	9525244	9530673	20.4456	2.80527	2.57574	1.39663	1.61188	0.293226	0.0746637	0.358879	0.36766	3.55677	3.82717	3.61806	4.84525	Proteinaceous RNase P 1, chloroplastic/mitochondrial
MH02g0181500	chr2	9547911	9554982	18.292	11.1584	12.7436	8.60543	9.05586	4.18966	3.94932	4.39245	5.55131	14.149	9.74472	9.41265	12.1835	Peroxisomal fatty acid beta-oxidation multifunctional protein
MH02g0191700	chr2	9580887	9584934	24.3641	1.05388	1.35048	0.386094	0.626669	0.193634	0.0422132	0.0435263	0.0959514	0.392645	0.286659	0.911	0.91327	Probable LRR receptor-like serine/threonine-protein kinase
MH02g0195300	chr2	9763635	9772692	7.97622	9.5376	6.44783	12.0941	10.6429	12.2418	14.59	8.21633	6.25021	3.45807	2.77494	5.71963	4.68072	Protein phosphatase 2C and cyclic nucleotide-binding/kinase domain-containing protein
MH02g0196400	chr2	9843588	9848246	23.8653	0.934906	0.687798	0.536162	0.254745	0.0806843	0.0893764	0.253969	0.0676589	0.100775	0.161706	0.295899	0.590263	Putative disease resistance protein RGA4
MH02g0197300	chr2	9906067	9912501	9.18064	3.6552	3.52863	3.86829	3.7808	3.3915	2.90018	3.63176	3.58431	4.72305	3.1628	3.1894	4.16141	Probable LRR receptor-like serine/threonine-protein kinase
MH02g0198300	chr2	9963343	9967879	15.3576	2.08916	1.80079	1.0246	1.37217	0.621531	0.720041	2.22816	1.72234	2.99644	1.93481	1.54993	2.3866	Protein FAR1-RELATED SEQUENCE 5
MH02g0199300	chr2	10010806	10019135	9.04568	52.4775	40.58	100.344	67.4469	147.489	184.66	122.809	90.6676	34.8845	37.0617	28.275	24.0772	GTP-binding protein TypA/BipA homolog
MH02g0199800	chr2	10030279	10034076	19.8309	3.4507	3.35737	1.39527	2.29807	1.29357	1.46024	0.967272	1.31539	3.30647	3.30478	3.27078	3.19336	GDSL esterase/lipase
MH02g0204000	chr2	10261890	10265227	15.6544	1.48857	2.46573	0.685414	1.42964	0.871666	1.54156	2.77346	2.8285	6.48329	5.13217	3.58391	3.40098	Ribosomal RNA small subunit methyltransferase nep-1;Ribosomal RNA small subunit methyltransferase NEP1
MH02g0204100	chr2	10266032	10268095	17.336	1.14295	0.440125	0.348998	0.424741	0.452073	0.34352	0.637095	0.469365	1.3935	0.887789	0.99351	1.11665	Probable phosphatidylinositol 4-kinase type 2-beta
MH02g0205500	chr2	10336007	10341019	19.0928	2.73396	2.46577	1.41752	1.58589	0.148151	0.199868	0.97213	1.79934	6.21773	6.16917	3.79341	5.53837	Uncharacterized protein, chloroplastic
MH02g0207200	chr2	10426763	10430097	0.785057	11.9379	12.4239	11.7814	10.7477	7.19426	5.02857	3.97874	2.45719	5.98554	6.07155	5.81648	9.93358	E3 ubiquitin-protein ligase SINAT3
MH02g0207300	chr2	10432051	10445453	17.7747	8.14928	7.47375	3.76298	4.58044	1.47745	1.50127	5.82939	4.62824	15.9502	11.3892	12.3781	8.12386	ATP-dependent Clp protease ATP-binding subunit ClpX
MH02g0207500	chr2	10449186	10452415	11.6808	1.22941	1.23506	0.757515	1.04905	0.97567	1.07548	1.40752	1.09685	1.39911	1.29204	0.991697	1.11856	UV-stimulated scaffold protein A homolog
MH02g0207600	chr2	10457447	10463036	2.9518	2.57338	2.45078	1.94538	2.59195	1.13856	1.49154	1.30221	1.14441	1.87058	1.0957	1.76956	1.9222	hypothetical protein OsI_06829
MH02g0208600	chr2	10523791	10524162	1.68104	0	1.7809	0	1.45358	0	0	0	0	0	0.859814	6.84243	2.29986	Hypothetical protein
MH02g0209800	chr2	10591291	10599072	9.79317	3.83805	3.51862	4.31558	4.01743	3.31743	3.51133	4.08628	3.87779	3.70619	3.99665	3.33863	3.32518	Protein PAT1 homolog 1
MH02g0211200	chr2	10679002	10688208	1.68245	6.39887	6.69689	5.16053	5.85008	2.80398	3.10111	2.66553	3.38344	4.73154	3.65187	4.80072	5.14864	hypothetical protein OsI_06843
MH02g0215200	chr2	10922124	10923358	9.13027	2.12681	0.780059	3.5364	3.38068	6.05174	5.96934	3.78948	4.61665	2.94086	2.57571	1.56787	1.71013	Eukaryotic translation initiation factor 1A
MH02g0216700	chr2	11031284	11037722	18.6787	0.0390614	0.0466902	0	0.0203243	0.021496	0	0	0	0.111137	0.0222966	0.0393163	0.0295964	Zinc finger MYM-type protein 1
MH02g0217700	chr2	11083243	11103349	22.9502	5.54542	5.10406	3.89501	3.65784	0.329839	0.166708	0.515089	0.189473	2.04741	1.7022	5.2367	3.91562	Nicotianamine aminotransferase A;Tyrosine aminotransferase
MH02g0218000	chr2	11116048	11120823	0.476378	2.05988	2.14728	2.02201	1.30986	0.759832	0.706189	0.330775	0.389732	0.434085	0.742059	2.1643	1.5647	Nicotianamine aminotransferase A
MH02g0220400	chr2	11250688	11256742	2.36384	2.16774	2.13683	1.92198	1.7809	0.31553	0.136438	0.250226	0.0830736	1.06853	0.522101	0.843122	1.14688	Putative disease resistance protein RGA4
MH02g0220500	chr2	11261327	11268042	19.4446	0.844306	1.71835	0.240191	1.11701	0.274413	0.078812	0.405923	0.43418	2.05552	1.60818	1.24498	1.6885	Hypothetical protein
MH02g0220800	chr2	11278528	11285744	2.83341	3.57663	4.26084	3.15084	4.24677	1.77354	1.48783	1.14108	1.369	2.12878	2.55519	3.21031	2.77752	Protein FAM179B
MH02g0221500	chr2	11312782	11318318	9.86531	12.0867	15.1562	14.0693	15.5259	28.8514	19.2417	36.3239	22.1057	21.4058	24.2602	16.234	30.1307	Nicotianamine aminotransferase A
MH02g0221800	chr2	11339431	11350576	17.9377	7.72165	6.36685	6.13642	5.71123	3.71868	3.89065	6.08932	5.21919	9.55514	7.46405	8.43585	8.50586	Guanylate-binding protein 4
MH02g0224800	chr2	11506600	11507482	19.8995	2.00142	0	0	0	5.37035	0	3.42627	0	0	0	5.09678	0	hypothetical protein OsI_06915
MH02g0227600	chr2	11663952	11667425	17.8903	0.948826	1.39107	0.540883	0.658148	0.23433	0	0.365574	0.539716	1.79938	1.2086	1.18103	1.44431	ATP synthase mitochondrial F1 complex assembly factor 1
MH02g0227700	chr2	11668226	11677220	17.8748	0.708195	0.220987	0.203108	0.120779	0	0	0.451384	0.279409	1.51563	1.19013	0.737111	1.03653	unnamed protein product
MH02g0229000	chr2	11770933	11771265	9.24307	3.64461	1.13832	4.69527	4.7326	3.95599	5.43285	7.84605	6.17317	3.23694	4.38419	0	0	Vacuolar cation/proton exchanger 1c
MH02g0229100	chr2	11775571	11775927	10.2799	1.55042	0.481337	1.99581	3.22178	2.36763	1.97731	2.00465	3.64539	0	2.31488	0.884986	0.616934	hypothetical protein
MH02g0229200	chr2	11778305	11794047	9.36022	2.69894	2.27379	5.69678	6.36256	6.3075	10.8601	7.09359	6.57442	6.29833	5.69711	0.256722	0.769214	Vacuolar cation/proton exchanger 1c
MH02g0230800	chr2	11878671	11883246	5.96484	1.56233	2.08023	2.30052	3.11578	1.92396	1.60708	1.12884	0.887467	0.555561	0.596317	1.23343	1.38552	F-box/kelch-repeat protein OR23
MH02g0231900	chr2	11956813	11960832	20.4082	2.16305	2.79094	1.84937	2.25071	0.645104	0.630128	1.08203	0.637813	1.53838	1.23813	1.35028	2.40252	F-box protein SKIP19
MH02g0232300	chr2	11982572	11988318	2.84525	7.22592	6.5881	8.21433	6.50958	3.64272	2.67134	3.79757	3.10153	5.63177	3.88194	7.44631	7.32933	hypothetical protein OsI_06948;unknown protein
MH02g0232400	chr2	11992176	11996083	7.43001	8.64335	6.519	8.48992	9.6005	6.82636	6.39255	5.16355	4.63809	6.89415	5.42694	6.43651	5.60495	hypothetical protein OsI_06949
MH02g0232900	chr2	12024752	12041814	8.24181	6.4938	9.39375	6.99449	10.6797	6.60196	11.2666	7.43024	7.73676	2.94761	2.25808	2.92346	3.66663	Pleiotropic drug resistance protein 5
MH02g0233600	chr2	12087593	12095788	9.90688	14.7211	11.3176	12.3864	12.8304	11.0933	13.3347	14.0117	13.323	14.2917	11.3065	11.7372	11.2944	Protein MEI2-like 5
MH02g0233800	chr2	12098268	12102114	9.27882	4.71234	4.33615	5.07284	4.49605	5.45095	6.23242	4.73756	5.82143	4.25863	4.12125	3.78818	3.22057	Glutathionyl-hydroquinone reductase YqjG
MH02g0234000	chr2	12106835	12112017	13.9507	1.02765	1.25462	0.850839	1.04409	0.804964	0.84647	2.04949	1.66487	2.41888	2.09839	1.16903	1.26622	WD repeat-containing protein 25
MH02g0234200	chr2	12126069	12130493	17.7386	0.783726	0.831232	0.175483	0.27026	0.28981	0.354348	0.516864	0.619277	1.73972	1.99963	1.59493	1.32606	Multisite-specific tRNA;Putative methyltransferase NSUN3;Putative methyltransferase NSUN5;tRNA (cytosine(49)-C(5))-methyltransferase
MH02g0234700	chr2	12151653	12158270	0.854451	12.8277	9.60735	9.50711	7.5629	5.1721	4.11496	3.60037	3.83554	5.47326	8.27199	12.2295	12.0085	Fatty-acid-binding protein 3
MH02g0234900	chr2	12163046	12168390	17.7284	1.08143	1.15975	0.438753	0.655366	0.133297	0.349608	0.721528	0.590435	1.64722	1.65481	1.11353	1.44288	Putative methyltransferase NSUN5
MH02g0237400	chr2	12325507	12327123	18.6898	0.258918	0.517108	0.147582	0.0449013	0.047824	0	0.149663	0.165455	0.859328	0.49411	0.175194	0.524821	Pentatricopeptide repeat-containing protein
MH02g0237700	chr2	12341178	12345839	17.4948	1.5894	1.58733	0.45298	1.05658	0.587317	0.297266	1.07182	0.790076	1.75835	1.76956	1.25514	1.4768	hypothetical protein OsI_06982
MH02g0239200	chr2	12430402	12439018	10.0521	0.437473	0.245894	0.64231	0.650945	1.22216	0.800563	1.13525	0.570683	0.919245	0.783714	0.155035	0.311667	ABC transporter B family member 11
MH02g0241600	chr2	12542723	12549343	7.58142	30.8452	25.5601	30.4465	33.7121	22.809	22.9759	21.3605	18.2608	20.859	17.6848	18.942	21.7231	Coiled-coil domain-containing protein 130
MH02g0242000	chr2	12575154	12576035	17.0307	2.09912	1.11092	0	0.409357	0.895474	0.221414	2.4987	1.18919	4.28986	3.4939	1.92433	3.43162	hypothetical protein OsI_06997
MH02g0243300	chr2	12659364	12665699	20.4345	10.2216	7.81259	6.07378	5.35578	1.64366	1.82997	3.33176	1.80485	9.33229	8.04467	10.129	11.616	hypothetical protein OsI_07008
MH02g0243700	chr2	12686751	12693656	9.94709	24.6558	23.7976	30.6747	34.1357	43.5915	58.5253	47.5869	64.572	32.0996	22.6914	16.3655	19.1714	Rhomboid protease GluP
MH02g0244000	chr2	12699570	12705523	0.844944	3.66683	2.73328	1.94899	2.37166	1.59554	0.917651	1.20285	1.2044	2.32583	2.4417	3.02446	3.39282	Probable ADP-ribosylation factor GTPase-activating protein AGD11
MH02g0248500	chr2	12967984	12970022	2.02136	3.17758	2.0986	1.7415	1.82274	1.26325	1.57703	1.0597	0.936843	2.25992	1.49222	1.98299	1.73352	Glycosyltransferase-like domain-containing protein 2
MH02g0249500	chr2	13049465	13054467	23.0706	1.1654	1.02267	0.246719	0.695478	0.159041	0.098642	0.12516	0.153262	0.68399	0.329472	0.5642	0.790603	Glycosyltransferase-like domain-containing protein 2
MH02g0251200	chr2	13143703	13148939	17.6052	3.92468	3.56082	1.56936	2.1737	0.978852	1.06515	2.36055	2.70563	6.93352	3.72738	3.45532	4.03549	T-complex protein 1 subunit delta
MH02g0262000	chr2	13180799	13184794	3.27608	5.07243	5.2518	4.97016	5.82366	2.01563	2.6078	2.18377	2.24991	3.17124	2.79894	3.51983	4.99482	Transcription factor bHLH121
MH02g0263900	chr2	13316014	13322243	17.6408	4.20161	3.81879	1.73192	2.49826	0.747117	0.441941	1.56144	1.96412	5.54965	6.00939	4.10396	5.35678	Probable 4-hydroxy-tetrahydrodipicolinate reductase 1, chloroplastic
MH02g0265300	chr2	13388007	13390559	26.0846	11.4348	14.9086	7.88954	9.73595	3.79352	5.4172	5.29129	4.77322	6.93381	3.97942	8.09551	8.985	SNAP25 homologous protein SNAP33
MH02g0267600	chr2	13581233	13585186	16.2971	5.80148	5.90701	3.42049	3.57352	1.98963	2.58085	5.60931	4.55293	8.06277	8.65549	4.24914	6.17564	Hypothetical protein
MH02g0267800	chr2	13589647	13597540	19.8262	18.3999	17.5839	12.7739	14.115	2.74208	4.48373	7.91863	9.00928	21.949	18.4586	20.6917	20.6037	Probable diaminopimelate decarboxylase, chloroplastic
MH02g0283400	chr2	14669606	14673887	12.8057	0.369485	0.157846	0.180487	0.274633	0.232845	0.266406	0.77825	0.40376	0.863495	0.753884	0.266283	0.360276	transposon protein, putative, CACTA, En/Spm sub-class, expressed
MH02g0288400	chr2	14987979	14993016	6.28307	5.73447	3.97308	5.59149	5.75801	4.57177	3.24345	2.38407	2.8656	3.16688	2.1095	3.80648	4.42093	Putative disease resistance RPP13-like protein 1
MH02g0296200	chr2	15471027	15471395	9.5745	2.16321	2.23294	3.71169	5.24476	35.0054	28.1797	34.8211	17.376	24.0729	10.7339	0.81681	2.28783	Flowering-promoting factor 1-like protein 3
MH02g0296700	chr2	15511215	15516261	13.0853	4.4151	3.73664	2.9117	3.05189	2.96068	2.17564	4.81346	3.33959	4.66548	4.90376	2.99643	3.35071	hypothetical protein OsJ_06634
MH02g0296800	chr2	15517141	15522980	16.6406	0.979308	1.55014	0.443134	0.569052	0.0830151	0.193842	1.05044	0.992252	3.86983	2.23836	0.758784	1.65958	hypothetical protein OsJ_06635;unnamed protein product
MH02g0297600	chr2	15557019	15558908	15.8415	1.88149	2.5129	1.42295	1.16714	1.28056	1.21781	2.57282	2.30978	3.24249	4.30492	2.4178	2.91256	U4/U6.U5 small nuclear ribonucleoprotein 27 kDa protein
MH02g0297700	chr2	15564340	15567282	24.1961	5.67005	8.4918	1.89861	2.56412	1.95842	1.03988	1.28069	2.39134	4.90687	4.13478	12.3616	9.47236	hypothetical protein OsJ_06639
MH02g0300100	chr2	15699979	15702496	19.8434	5.92448	7.85501	3.11826	5.13628	1.35989	1.66367	3.68585	1.85339	3.99664	3.40593	5.14795	4.40746	Putative DNA repair protein RAD23-4
MH02g0301000	chr2	15750751	15754480	1.64806	76.2621	113.199	61.8397	101.299	15.4694	11.8462	11.7656	18.5822	22.1139	21.3151	61.5259	59.1489	Cation transport regulator-like protein 2
MH02g0301700	chr2	15799873	15801659	15.2401	0.563027	0.202686	0	0.234319	0.313193	0.0947992	0.683288	0.527822	1.36008	0.709165	0.803789	0.549295	Putative surface-exposed virulence protein BigA
MH02g0302300	chr2	15844490	15849543	6.26077	35.6525	33.9515	71.3934	67.0028	40.6599	45.8699	23.1591	22.465	3.23059	1.81763	11.6974	12.738	StAR-related lipid transfer protein 7, mitochondrial
MH02g0303500	chr2	15903316	15907599	17.639	1.39467	2.507	1.19244	1.58722	0.531379	0.880342	2.72079	1.67116	2.97566	2.9944	3.45091	3.04801	hypothetical protein
MH02g0304100	chr2	15965687	15969675	17.6221	77.1935	63.9296	61.8236	54.3953	30.5506	29.5533	59.6926	59.7633	142.251	126.769	101.54	98.3854	Cysteine proteinase 1
MH02g0304500	chr2	15990344	15994215	18.531	3.14916	2.23865	1.79053	1.97056	0.182271	0.174042	0.33785	0.395404	2.36006	2.93611	2.20877	2.93052	Pentatricopeptide repeat-containing protein
MH02g0304600	chr2	15999745	16002890	18.2267	0.209743	0.126502	0	0	0	0	0	0	0.149115	0.847159	0	0	hypothetical protein
MH02g0304700	chr2	16005540	16050177	8.50165	6.13366	5.25972	6.91607	5.8478	4.52202	4.93305	4.76968	3.51477	6.18569	5.07266	4.80587	4.75865	Putative vacuolar protein sorting-associated protein 13A;Vacuolar protein sorting-associated protein 13C
MH02g0305300	chr2	16083709	16089013	5.74457	6.33447	6.19815	12.7306	11.2531	6.0372	8.07487	3.75255	1.75838	1.93097	1.31769	2.14278	3.15531	Probable protein phosphatase 2C 14
MH02g0306900	chr2	16188450	16194971	8.10893	1.57638	0.994716	1.58007	2.09609	1.85677	1.51	1.02548	1.17155	0.996673	0.850074	1.01455	0.796523	Aspartic proteinase-like protein 2
MH02g0307400	chr2	16226026	16227201	0.537874	16.7899	20.2367	14.144	15.7086	3.21214	2.42681	2.93226	3.21199	7.39542	6.90348	12.4217	16.9979	Putative F-box protein
MH02g0307800	chr2	16238173	16260625	18.0969	4.21715	3.52522	3.32991	3.01306	1.51067	1.67809	2.9981	2.66568	4.77046	5.3328	4.89857	4.29568	DNA topoisomerase 1
MH02g0308600	chr2	16332530	16338429	13.2669	0.738347	0.80352	0.860754	0.314303	3.11556	4.57449	15.2506	16.5761	17.0552	21.4628	2.85163	2.19106	Probable sodium/metabolite cotransporter BASS3, chloroplastic
MH02g0311600	chr2	16492757	16497492	17.9552	1.801	2.36363	0.586602	1.30747	0.570241	0.410074	0.520517	0.67839	2.31377	1.79459	1.42772	2.27373	hypothetical protein OsI_07207
MH02g0313300	chr2	16603753	16612448	8.03279	8.63276	9.20996	7.41158	9.7484	6.06201	7.74263	6.54224	6.08607	6.70484	5.67386	6.81032	8.34104	Ataxin-2 homolog
MH02g0313400	chr2	16616743	16619626	17.6069	0.39748	1.11756	0.212992	0.687969	0.460888	0.209736	0.93172	0.485484	3.62756	2.2814	1.70632	2.13407	unnamed protein product
MH02g0315700	chr2	16744735	16746892	11.6595	0	0.0373764	0.213588	0.0324976	0.137962	0.157647	0.216672	0.278907	0.177701	0.107117	0	0	Phenolic glucoside malonyltransferase 2
MH02g0328700	chr2	16896507	16898926	10.0796	2.28844	2.75059	2.69114	1.78562	2.79715	3.0119	2.60295	2.75348	3.35623	1.97229	1.46643	2.94672	Probable UDP-N-acetylglucosamine--peptide N-acetylglucosaminyltransferase SEC
MH02g0332800	chr2	17251885	17256997	17.8143	1.31301	1.65704	1.18122	0.463391	0.554368	0.76722	0.760792	1.34056	2.4903	1.93795	1.56807	2.55387	U-box domain-containing protein 73
MH02g0333700	chr2	17292067	17300956	18.3612	1.57853	1.75404	0.863542	0.940753	0.524847	0.610707	1.38991	1.19403	7.23345	6.49716	3.45905	3.52123	Protein ROS1
MH02g0334500	chr2	17334469	17353873	17.7257	1.60548	0.761423	0.429347	0.508179	0.342138	0.175653	0.753169	0.626409	2.8155	2.31878	1.17435	1.94809	DNA repair protein RAD50
MH02g0334600	chr2	17355385	17362653	14.4413	1.16674	2.42095	0.947034	1.1365	1.26566	1.48581	1.955	1.90091	3.85846	2.24666	2.10806	2.3972	Putative G3BP-like protein;Ras GTPase-activating protein-binding protein 1
MH02g0334700	chr2	17366463	17385643	7.92098	3.54236	2.46013	15.6229	13.1028	12.8198	16.0149	8.63086	5.62833	2.1169	1.0332	1.3556	0.874593	Magnesium transporter NIPA2
MH02g0335200	chr2	17421082	17428356	9.23121	24.7047	21.1986	47.1373	46.7662	51.7688	70.6979	58.682	51.8128	8.54814	8.28935	15.3239	13.649	Ethylene-responsive transcription factor-like protein
MH02g0338700	chr2	17619967	17624476	8.78947	4.18633	5.36241	4.92952	6.17899	4.46892	4.13176	4.77977	4.21755	5.68193	4.90224	4.9908	5.27708	unnamed protein product
MH02g0339400	chr2	17644488	17647788	14.7235	8.12996	7.30676	5.69397	4.58965	3.83414	2.03813	9.37376	9.78267	10.8874	11.983	11.061	8.08634	Flavonoid 3'-monooxygenase
MH02g0341500	chr2	17730048	17735394	9.06074	0.0792362	0.0473571	0.101595	0.288596	0.414279	0.266559	0.240554	0.227069	0.140901	0.135691	0.0797611	0.0600386	Disease resistance protein RPM1
MH02g0343200	chr2	17846556	17852497	0.25334	11.5216	12.5015	6.54163	9.92309	5.26457	4.61147	4.37062	3.75399	6.44777	5.45122	8.68051	7.98569	UBX domain-containing protein 1-A
MH02g0344500	chr2	17975182	17976738	11.3621	5.8579	3.56453	8.24489	6.89225	57.3113	78.5824	98.3747	89.9808	72.3617	70.1352	22.6084	19.9395	Hypothetical protein
MH02g0355700	chr2	18037367	18041147	18.1219	5.99228	4.69861	4.80823	3.24488	1.02021	0.859249	4.13713	4.30775	20.8688	20.7364	12.9997	14.8138	unnamed protein product
MH02g0355800	chr2	18047813	18049362	7.94921	0.0905888	0.162868	0.387274	0.51842	0.301372	0.457473	0.39271	0.289534	0.193277	0.207508	0.0920142	0.344391	hypothetical protein
MH02g0360700	chr2	18336954	18358853	21.052	0.346421	0.24816	0.222059	0.207297	0.0380078	0.0436878	0.120218	0.0880994	0.258745	0.266585	0.399455	0.458664	DNA polymerase epsilon catalytic subunit A
MH02g0362300	chr2	18490188	18498625	16.2511	0.410058	0.337192	0.131449	0.160015	0.113031	0.0431161	0.622386	0.45738	1.13019	0.966258	1.08576	0.466429	Ubiquitin thioesterase otubain-like
MH02g0363300	chr2	18557534	18561450	5.93276	1.31098	2.4696	3.21989	3.50759	1.6429	1.49594	1.05542	1.28478	0.688408	1.0498	2.37914	2.12599	Phytosulfokine receptor 2
MH02g0363700	chr2	18579981	18583889	14.7035	2.01535	2.24361	0	1.39716	0	0	1.74359	4.15482	6.20651	4.49365	2.85339	4.41515	unnamed protein product
MH02g0376100	chr2	18774335	18779572	15.7583	44.8946	54.2162	18.4671	31.8404	9.68102	12.9745	60.3062	75.6583	126.338	122.674	51.2396	49.9691	Elongation factor 2
MH02g0377500	chr2	18879029	18882257	1.48413	1.24332	1.11475	0.885646	1.27227	0.18252	0.209138	0.287584	0.263961	1.00228	0.662483	1.37715	1.50752	Acyl-coenzyme A thioesterase 13
MH02g0378300	chr2	18917397	18928511	3.4066	2.07192	2.21082	1.9148	2.59305	0.864988	0.471071	0.825617	0.571264	1.11521	0.607964	2.48739	1.44424	Ubiquitin thioesterase OTUB1
MH02g0378400	chr2	18928647	18929808	23.5357	2.77619	1.02326	1.42775	1.15422	0.329669	0.470586	0	0	0.788831	2.94682	1.8384	1.74303	hypothetical protein OsJ_06915
MH02g0379900	chr2	19023650	19025650	5.4624	0.771107	0.99345	1.24773	1.00572	0.716279	0.659143	0.149558	0.330674	0.429357	0.69126	0.700269	0.429402	Hypothetical protein;hypothetical protein OsI_07458
MH02g0380000	chr2	19034436	19037351	19.3584	2.97102	4.31231	2.27433	2.62654	0.987765	0.690413	1.67133	1.30499	2.8683	2.46637	2.38559	3.07372	WD repeat-containing protein LWD1
MH02g0380600	chr2	19049893	19054538	17.743	3.07664	4.14556	1.90703	2.60111	0.425623	0.517796	1.93417	1.47352	3.82929	3.21267	4.2086	3.09669	Adenylyltransferase and sulfurtransferase MOCS3 2
MH02g0380800	chr2	19060707	19061051	15.6066	9.21659	8.34756	2.15792	2.61143	1.03106	2.85199	15.8816	23.17	47.6187	35.6469	0.964715	10.039	hypothetical protein OsI_07462
MH02g0381100	chr2	19076312	19082620	19.5647	1.69461	2.4705	0.706125	1.05377	0.22753	0.277909	0.82457	0.289375	6.90877	2.99669	3.74563	2.28647	Acetate--CoA ligase ACS, chloroplastic/glyoxysomal
MH02g0381300	chr2	19108920	19113954	19.172	4.70555	10.9309	2.23363	2.40333	1.10746	0.968203	1.39804	0.869007	5.19711	3.95013	3.43728	4.48002	Chaperone protein ClpD1, chloroplastic
MH02g0381500	chr2	19117456	19120107	20.4604	0.296123	0.637806	0.202518	0.493025	0.130752	0.298944	0.410902	0.151081	0.968846	0.710826	0.777702	1.16831	hypothetical protein OsJ_06972
MH02g0381600	chr2	19128386	19130907	10.2961	0.15801	0.189006	0.135073	0.0822125	0.348509	0.930413	0.54817	0.537183	0.187312	0.150451	0	0.0399441	hypothetical protein
MH02g0381900	chr2	19151556	19162445	20.3306	1.07042	1.01639	0.375348	0.742692	0.234436	0.127988	0.440156	0.401634	1.44473	0.908036	1.57146	1.16366	Putative SWI/SNF-related matrix-associated actin-dependent regulator of chromatin subfamily A member 3-like 2
MH02g0382000	chr2	19160840	19162445	9.05393	0.763743	0.343369	0.734657	0.596002	2.38374	2.16966	1.24153	1.34305	0.814737	0.328128	0.48527	0.580896	Uncharacterized protein
MH02g0382800	chr2	19204163	19209337	7.75987	0.698837	0.232511	2.98737	2.0603	3.05103	1.96025	0.336651	0.991752	0.11045	0.266582	0.157379	0.117975	RING-H2 finger protein ATL32
MH02g0384100	chr2	19295306	19300016	9.16723	21.9948	18.0485	26.659	20.1235	21.1229	26.2334	19.583	18.1187	21.2746	20.6701	13.3481	13.6188	Alkaline/neutral invertase CINV2
MH02g0384300	chr2	19307139	19311610	23.972	3.16322	3.36197	1.95268	2.10202	1.03478	1.18065	0.425477	1.22324	2.30211	1.47398	2.47829	1.8767	Putative glycosyltransferase 3
MH02g0384500	chr2	19324123	19327179	19.929	5.73619	5.04104	4.57395	3.65281	1.62635	1.80019	2.48773	2.37226	7.55121	7.0389	6.51039	7.59163	Pentatricopeptide repeat-containing protein
MH02g0384700	chr2	19330260	19331268	11.5979	24.5381	25.323	10.5195	34.1087	84.8076	97.8294	162.017	161.817	88.8923	136.858	65.6177	27.064	Copper transport protein CCH
MH02g0385700	chr2	19397447	19399987	9.71448	1.48285	1.35548	2.20193	2.03022	3.88747	4.20323	2.77462	1.99369	2.05375	2.09894	1.18645	0.889352	hypothetical protein OsI_15512
MH02g0386800	chr2	19471793	19473674	9.82784	0.0727093	0	0.37297	0.529604	16.7675	15.907	19.2303	15.5959	6.36068	8.31824	0.736196	0.110433	unknown protein
MH02g0387000	chr2	19479656	19486661	9.91066	8.05285	4.43842	7.92861	6.20578	13.4513	15.133	19.0015	14.9508	14.6025	12.3201	8.11045	7.36503	Uncharacterized protein, chloroplastic
MH02g0387100	chr2	19489860	19492885	14.4874	0.810647	0.555965	0.396119	0.12049	0.580045	0.390029	21.181	14.0172	31.13	22.5178	11.5795	6.70345	Heme-binding-like protein, chloroplastic
MH02g0387200	chr2	19493996	19496872	12.9527	3.78783	1.29838	1.38812	1.01342	3.97071	1.27557	5.06613	3.39422	6.69583	4.77746	5.62386	1.64771	Bifunctional monodehydroascorbate reductase and carbonic anhydrase nectarin-3
MH02g0387500	chr2	19506246	19509495	1.39136	13.1886	14.8699	13.9104	17.4244	2.04871	1.95977	1.94517	2.25248	4.38904	3.80243	6.21678	10.2623	Uncharacterized protein, mitochondrial
MH02g0388200	chr2	19540281	19545190	10.9863	4.30174	3.56104	3.24773	3.56083	10.4621	8.03138	12.1224	10.5853	10.8485	9.85467	3.94809	4.22977	Beta-fructofuranosidase, insoluble isoenzyme 1
MH02g0389400	chr2	19615816	19617214	25.2203	0.101996	0.489304	0.0872136	0.106125	0.169946	0	0	0	0	0	0.103811	0.0776118	F-box protein
MH02g0390100	chr2	19655308	19656625	11.7902	0.656311	0.328098	0	0.625958	1.03391	0.460458	1.04305	1.05029	1.32242	0.878017	0	0.582932	Hypothetical protein
MH02g0390800	chr2	19699852	19702996	20.3241	3.16093	3.11328	2.19771	2.84072	0.379817	0.627326	0.822445	0.965814	1.7908	1.22651	1.89899	2.95022	F-box/FBD/LRR-repeat protein
MH02g0391100	chr2	19739719	19744109	19.9795	41.3066	38.3355	28.3147	22.9874	14.6873	10.179	22.1309	22.6041	39.6606	53.2091	56.0991	58.3727	2-Cys peroxiredoxin BAS1, chloroplastic
MH02g0391600	chr2	19782099	19786182	20.3268	42.8796	34.0228	37.2744	32.8892	10.8427	8.37217	12.7609	13.0943	34.7022	35.4606	43.9806	47.2574	Threonine--tRNA ligase
MH02g0391900	chr2	19800345	19810469	18.2274	0.0800662	0.0717813	0.0342197	0.0208299	0	0.0673381	0.138899	0	0.313229	0.228527	0.120904	0.546023	Hypothetical protein
MH02g0392500	chr2	19830895	19835481	9.24405	5.39035	6.13609	13.3099	17.659	48.3829	49.5449	35.194	40.317	15.322	14.8041	18.7977	14.5278	Digalactosyldiacylglycerol synthase 1, chloroplastic
MH02g0392800	chr2	19863768	19871934	19.0971	16.1161	15.4287	7.61454	6.62178	0.401117	0.338597	2.8268	2.70004	36.3115	37.581	25.675	24.8075	Ribonuclease J
MH02g0393600	chr2	19940803	19942579	8.16031	0.620401	0.650202	1.12713	0.52451	0.772509	1.56621	0.470714	0.495244	0.330929	0.488111	0.314353	0.471298	U-box domain-containing protein 27
MH02g0394800	chr2	20003726	20007035	17.6632	0	0.377156	0	0	0.17556	0	0.2717	0.100709	0.222955	0.0901579	0	0.119742	Hypothetical protein
MH02g0394900	chr2	20007163	20008395	17.7268	6.74793	6.11053	2.32842	1.97075	0.593184	0.697774	1.8471	1.21329	5.64054	6.24809	7.49233	2.25457	hypothetical protein OsJ_07059
MH02g0395400	chr2	20024543	20025078	3.68245	36.7932	46.1756	43.917	67.4089	17.3093	30.5133	13.1911	14.635	10.8957	4.32594	25.275	18.1424	Abscisic stress-ripening protein 3
MH02g0395800	chr2	20040676	20044674	2.64646	3.18003	3.9205	3.88425	4.01787	1.20912	0.917669	1.5755	0.63888	1.93852	1.613	2.39959	2.90153	WD repeat domain-containing protein 83
MH02g0398200	chr2	20227333	20250137	0.919696	2.09862	2.395	2.11259	1.88065	0.870584	0.725432	0.768682	1.03822	1.5094	1.15384	1.49794	1.92374	Myosin-8
MH02g0403500	chr2	20539147	20545253	9.36306	2.68324	3.33515	2.87271	2.78491	2.23682	2.71452	2.2446	2.66887	2.3084	2.20054	1.72282	2.35647	hypothetical protein OsI_07607
MH02g0403800	chr2	20556985	20561784	20.7576	0.754309	1.23912	0.615452	0.838496	0.0754192	0.262951	0.533979	0.240087	1.19047	0.879565	1.48272	1.51549	Protein disulfide isomerase-like 5-3
MH02g0404200	chr2	20579547	20584374	16.0795	2.95391	4.16932	1.47144	2.50923	2.05967	0.952459	3.1594	2.94413	6.81868	4.98962	3.29088	3.12236	Alkaline/neutral invertase CINV2
MH02g0404300	chr2	20590251	20593807	18.1824	2.77638	2.14951	0.39776	1.09916	0.230195	0.154992	0.639378	0.740313	3.809	3.73251	2.60885	2.26709	Exosome complex component rrp45
MH02g0405800	chr2	20672127	20675825	9.06787	10.07	9.67294	9.06078	11.1729	7.8047	8.53319	9.05759	7.5723	7.4833	6.93005	8.03391	6.08114	Uncharacterized zinc finger protein
MH02g0407300	chr2	20779182	20793875	11.8594	4.73537	4.57615	4.69741	4.45074	3.24189	4.53992	5.92735	5.08549	6.62815	6.11666	4.26638	4.57244	Histone-lysine N-methyltransferase ASHH2
MH02g0408000	chr2	20834005	20835269	21.1665	3.55967	1.65372	0.981924	0.776569	0.127791	0.193364	0.995367	0.367665	3.42967	2.56849	5.85695	3.93535	hypothetical protein OsI_07639
MH02g0408200	chr2	20841855	20845724	2.84649	7.5972	8.59538	6.78463	9.09753	2.95106	2.44386	3.62427	2.48004	4.14197	3.3816	6.70398	6.2712	GPN-loop GTPase 2
MH02g0408600	chr2	20868492	20872646	8.9289	2.04508	1.51904	2.79759	1.74493	3.35214	2.75368	1.6314	1.51545	1.91991	1.35778	1.16145	0.55945	[Protein-PII] uridylyltransferase
MH02g0408700	chr2	20873075	20875983	9.05884	0.231174	0.138726	0.154782	0.0601306	0.317476	0.422743	0.186702	0.229201	0.082198	0.066297	0	0	Chaperone protein dnaJ 10
MH02g0408800	chr2	20883497	20889485	8.07588	2.172	2.52596	5.67942	6.77013	5.14059	5.97432	5.50175	2.37378	1.11559	1.0337	1.33076	1.46226	Mitogen-activated protein kinase kinase kinase YODA
MH02g0409400	chr2	20941349	20952582	9.06411	7.44385	3.788	5.76348	4.95787	7.66436	6.00544	6.33702	4.22337	4.79931	3.83588	4.25923	4.02183	Uncharacterized protein, chloroplastic
MH02g0409600	chr2	20957446	20964120	6.96674	3.65616	3.68255	3.80278	3.646	2.48943	2.92211	2.21954	2.64294	2.94717	2.75163	2.64754	3.42168	Ran-binding protein 10
MH02g0409700	chr2	20967956	20976897	4.84775	3.42493	3.09982	3.85144	3.88849	5.78631	7.45303	5.88259	4.70818	3.83319	2.8715	2.43443	2.32548	T-complex protein 11-like protein 1
MH02g0409800	chr2	20973867	20975009	9.37555	21.6194	15.8627	30.2348	27.3234	166.384	134.704	124.002	99.7156	62.4681	45.6716	23.496	13.3854	hypothetical protein OsI_07655
MH02g0409900	chr2	20977528	20982729	8.75729	2.56461	1.65873	5.68105	6.12975	7.44196	9.52973	4.83986	3.53221	2.05117	1.69246	1.3458	0.500451	DDT domain-containing protein DDB_G0282237
MH02g0410400	chr2	21007332	21013863	18.1008	8.48393	9.51402	7.10357	6.95144	5.80411	4.67442	8.60155	6.02403	11.5125	12.2159	12.9396	12.5569	Protein AIG1
MH02g0410500	chr2	21022930	21029135	8.08204	8.47386	9.63339	8.85089	9.1304	8.14248	9.27161	6.71512	6.24721	5.10685	4.73685	5.0794	5.84264	Auxin response factor 7
MH02g0420800	chr2	21044142	21048437	9.39073	12.6469	9.8176	13.5928	13.5205	20.2116	32.1409	26.8533	20.2858	12.2116	14.7743	10.418	12.107	Glyoxylate/succinic semialdehyde reductase 1
MH02g0421500	chr2	21089125	21092693	6.74036	8.02275	7.80941	10.2088	10.0299	7.44861	7.35759	4.66044	4.41448	5.06106	4.20574	5.66078	6.10511	Putative F-box protein
MH02g0421800	chr2	21103533	21106829	7.86263	13.9258	13.9146	14.1375	19.4601	13.5609	15.4088	8.73755	11.781	6.07368	6.87682	11.9128	8.66416	Glutathione S-transferase Z1;Glutathione S-transferase zeta class
MH02g0422000	chr2	21110991	21115320	10.4597	6.84064	3.94475	5.99882	5.45464	5.40302	6.92268	8.86265	6.50138	5.16076	4.54433	2.94594	3.74468	Putative DEAD-box ATP-dependent RNA helicase 33
MH02g0422300	chr2	21118349	21124703	13.0206	4.82827	4.27282	3.96222	4.54704	5.53411	4.91408	27.8485	22.7371	33.5525	22.4746	5.35444	6.6623	ATP-dependent Clp protease ATP-binding subunit ClpX
MH02g0423300	chr2	21163589	21167714	19.7959	3.11585	2.49555	1.92426	1.71736	0.621493	0.438081	1.1554	0.752026	4.36467	4.74096	4.26947	4.34012	Pentatricopeptide repeat-containing protein
MH02g0423400	chr2	21166635	21169576	5.57276	0.436241	0.130593	0.435123	0.567482	0.115019	0.305902	0.0630499	0.0928242	0.103426	0.156197	0.441706	0.11043	Probable protein kinase
MH02g0423900	chr2	21206496	21207343	9.33921	0.197547	0.833476	1.18302	0.719235	0.890229	2.16496	1.71116	1.01827	0.983148	1.25287	0	0.302603	retrotransposon protein, putative, unclassified
MH02g0424000	chr2	21207386	21208390	9.80403	0.607639	0.822036	1.68906	1.26432	1.69987	2.17557	2.76439	1.6583	1.94431	0.698651	0	0.695915	unnamed protein product
MH02g0424100	chr2	21209455	21209934	10.658	0	0	1.46834	0.444178	0.527148	0	0.736637	1.15472	0	0	0	0	Hypothetical protein
MH02g0424600	chr2	21245329	21246914	0.596535	8.0027	5.23803	5.94412	3.60459	0.947435	2.26013	0.921562	2.11477	2.27396	2.82777	2.93342	2.92672	Transmembrane protein 50 homolog
MH02g0424900	chr2	21255359	21260493	7.28022	5.08584	4.20766	4.35703	5.14885	4.04103	4.63302	3.15231	2.48666	2.83134	2.4346	2.14032	3.49137	Probable protein phosphatase 2C 15
MH02g0425800	chr2	21310677	21311568	10.0556	0	0	0.183544	0.223148	0.121149	0	0.185796	0.138399	0	0	0	0.164496	hypothetical protein
MH02g0427900	chr2	21428777	21437295	21.1016	34.1748	32.6813	25.3171	20.0296	2.19288	2.05244	2.25668	2.77454	19.357	19.8774	37.5695	40.281	Ent-cassa-12,15-diene synthase
MH02g0439000	chr2	21543395	21547495	8.2653	15.9149	11.5614	17.5536	13.0241	16.5768	15.8022	12.8153	13.4409	10.5686	10.1702	10.8467	13.218	Cryptochrome-1
MH02g0439900	chr2	21619382	21623312	8.43056	0.904673	0.666763	0.799304	0.868636	2.90514	1.45764	1.71033	1.04401	0.409444	0.235363	0.327102	0.437479	Sugar transport protein 5;unnamed protein product
MH02g0440200	chr2	21642947	21644461	1.19562	0.278999	0.445931	0.318069	0.338681	0	0	0	0	0.19842	0.0532658	0.0945035	0.707228	ETHYLENE INSENSITIVE 3-like 5 protein
MH02g0440700	chr2	21663502	21672295	9.05776	48.878	41.2134	70.8733	77.4838	86.1941	103.89	68.1798	75.3187	26.5152	35.5177	16.207	14.6439	Uncharacterized protein sll1770
MH02g0440900	chr2	21682127	21687128	9.23543	6.14438	2.34639	9.66301	5.42302	9.32294	12.9602	9.61554	7.14153	7.90337	4.0136	2.96798	1.6996	Probable WRKY transcription factor 19
MH02g0442000	chr2	21737397	21742069	16.5442	8.21955	10.2497	3.54452	4.25738	1.21315	1.76601	8.63361	8.25578	28.726	20.9867	11.4529	11.5465	Protein SET
MH02g0442200	chr2	21749181	21753361	18.6315	8.2395	6.56003	2.94084	4.43854	0.540825	0.174974	3.71039	2.04422	18.3922	15.9758	16.5184	12.3282	hypothetical protein OsI_07789;PREDICTED;Probable E3 ubiquitin ligase SUD1
MH02g0443200	chr2	21803074	21804309	21.4687	47.4042	37.6434	9.87096	12.2225	0.230137	0	1.3099	1.85088	22.5702	27.6218	70.9307	66.9713	PsbQ-like protein 1, chloroplastic
MH02g0443500	chr2	21813735	21816538	17.8361	6.67926	6.85249	5.19255	5.3699	2.36744	3.88588	6.42104	4.97957	8.89506	7.9436	7.31785	8.51277	Uncharacterized endoplasmic reticulum membrane protein C16E8.02
MH02g0443600	chr2	21827209	21829224	13.6511	0.445844	0.106869	0	0.0463905	0.197725	0	0.386559	0.227889	0.317081	0.561653	0.36233	0.067792	NAC domain-containing protein 100
MH02g0444100	chr2	21880133	21881608	21.382	8.38523	16.721	5.97726	8.26877	2.35369	2.06105	1.96754	4.0452	6.58307	8.34764	9.72708	12.1565	Cell number regulator 2
MH02g0444900	chr2	21924028	21931110	16.7069	1.65971	1.30279	0.70939	0.971491	0.343149	0.392656	1.3945	1.0579	2.21344	1.86665	0.994121	1.88795	unnamed protein product
MH02g0445100	chr2	21938741	21943502	8.50009	0.324976	0.0647929	7.45445	5.32617	7.07968	7.92781	0.892524	1.79552	0.154096	0.371351	0.327968	0.205402	Nitrate transporter 1.3
MH02g0445300	chr2	21949636	21958007	7.78341	1.78933	1.47086	2.48548	2.49044	1.50289	2.03173	1.4744	1.19692	1.9409	1.73694	1.12675	1.22065	GPI ethanolamine phosphate transferase 1
MH02g0445400	chr2	21958869	21959228	9.37813	66.9632	48.6333	79.6629	101.202	83.5235	166.886	88.5588	156.277	89.1875	116.704	31.2104	48.4049	Photosystem II 5 kDa protein, chloroplastic
MH02g0446300	chr2	22014085	22018589	21.5674	2.90366	3.32584	1.97148	2.22156	1.65609	0.862492	1.03668	0.818554	3.21911	2.68899	2.42664	3.05084	hypothetical protein OsJ_07283
MH02g0446600	chr2	22027936	22030348	21.1713	4.01629	3.91089	3.79019	3.38601	1.54666	1.28313	2.16045	1.33264	4.03771	3.10247	5.10763	4.75402	unnamed protein product
MH02g0457900	chr2	22073270	22076649	1.24814	23.5389	15.6468	17.5952	14.8374	1.77057	2.54476	3.89404	6.93164	17.078	12.3629	18.0734	14.8818	Small nuclear ribonucleoprotein Sm D1
MH02g0459400	chr2	22129153	22136185	0.272064	0.678429	0.386865	0.395374	0.353005	0.0169501	0.0518637	0.0267508	0.0392512	0.329029	0.0703733	0.371929	0.210171	Fimbrin-like protein 2
MH02g0459700	chr2	22156591	22159860	8.19322	4.39042	2.67894	4.70298	3.69266	5.08098	3.39705	3.01885	4.09965	1.74929	2.42129	1.94996	2.46539	hypothetical protein OsI_07860;unnamed protein product
MH02g0460200	chr2	22184902	22197030	8.06781	9.48373	4.11374	10.9661	9.304	12.5196	13.7596	10.3369	5.19611	9.5711	3.1551	8.16468	5.4252	Lecithin-cholesterol acyltransferase-like 1
MH02g0461000	chr2	22239620	22242372	8.10299	2.43655	1.11863	2.84793	2.49293	5.44207	3.82809	2.39562	1.71295	1.96495	0.697052	1.31689	1.29644	Putative UDP-rhamnose
MH02g0461200	chr2	22254107	22256230	5.45999	3.88645	1.67395	5.25558	6.40575	2.02049	2.14904	2.84867	1.32437	1.2791	0.370779	1.70203	1.11357	Lecithin-cholesterol acyltransferase-like 1
MH02g0461800	chr2	22305750	22310955	5.93257	7.81929	6.42452	10.6705	12.0174	5.48225	8.29865	5.38462	3.42115	2.72989	2.03924	3.03058	4.12432	Serine/threonine-protein kinase Nek6
MH02g0462000	chr2	22319532	22322781	21.0324	3.76035	3.83917	2.24533	2.89654	0.339967	0.329892	0.306954	1.29724	1.07982	1.56025	2.89289	6.25086	hypothetical protein OsI_01181
MH02g0463100	chr2	22394776	22403441	8.25165	2.4582	1.31515	1.65138	2.10104	1.1678	1.99501	0.685076	1.12216	0.56194	0.754004	0.980428	0.734135	hypothetical protein OsI_07869
MH02g0463200	chr2	22404086	22406397	17.3803	8.79962	12.7257	3.18353	7.21881	2.88684	3.7044	6.5522	7.44005	18.1316	16.9504	9.54872	10.0512	60S ribosomal protein L6
MH02g0463300	chr2	22407187	22410426	17.7915	1.91333	2.06503	0.528858	0.551659	0.0489789	0.204569	0.963425	0.677701	4.65043	2.70914	1.86086	1.81375	Ribosome biogenesis protein BRX1 homolog
MH02g0463400	chr2	22414426	22419687	8.0491	10.1231	6.84111	13.2463	12.2501	18.9517	18.7977	11.9346	7.27976	2.51879	2.41257	4.79021	4.09964	AP2-associated protein kinase 1;Probable serine/threonine-protein kinase DDB_G0276461
MH02g0463700	chr2	22431209	22438073	18.9731	1.08822	1.38438	0.540094	0.529693	0.0772255	0.147603	0.791412	0.491647	3.26976	1.73645	1.81706	2.0301	DNA mismatch repair protein PMS1
MH02g0463900	chr2	22444312	22447084	1.3251	5.82349	5.28838	4.00883	4.67298	1.77308	1.29198	2.0403	1.65917	2.20363	1.90029	4.95264	3.51083	Hypothetical protein
MH02g0464400	chr2	22485149	22488877	8.115	31.6433	26.3165	44.0102	43.8916	77.7675	81.7178	43.9029	36.6072	7.85212	6.59677	20.8327	18.9799	Inorganic phosphate transporter 2-1, chloroplastic
MH02g0464700	chr2	22495432	22501210	2.72307	37.5062	38.073	35.452	35.7096	14.379	18.1919	12.4616	13.9373	23.089	20.3502	35.1324	39.3133	Next to BRCA1 gene 1 protein;ZZ-type zinc finger-containing protein P35G2.11c
MH02g0465800	chr2	22612003	22616552	9.30527	1.96156	1.60355	2.38644	2.23339	1.64491	2.01444	2.68478	2.22176	2.11375	1.61513	1.97015	1.67935	hypothetical protein;hypothetical protein OsI_07895
MH02g0465900	chr2	22613036	22616914	14.2611	0	0.357296	0.63542	0.154585	0.0830938	0	0.901338	0.381561	0.950906	1.36646	0.914978	0.226847	hypothetical protein OsI_07896
MH02g0466100	chr2	22621097	22624561	8.39682	1.95469	1.01833	2.91974	1.78773	1.50668	1.92528	1.3704	1.56553	1.05473	1.07034	0.431187	0.387564	Isocitrate dehydrogenase [NAD] regulatory subunit 1, mitochondrial
MH02g0466300	chr2	22625907	22628916	9.2901	39.998	32.3144	56.9962	44.6347	95.5806	95.9088	85.9969	74.8571	37.8302	35.2132	29.8563	28.5998	Elongation factor Tu, chloroplastic
MH02g0466400	chr2	22630181	22635842	8.30227	2.13697	2.00707	2.42214	2.78748	3.91265	5.01075	3.63711	2.19517	1.32913	1.26593	1.65318	1.13644	putative eukaryotic translation initiation factor
MH02g0466700	chr2	22647190	22655414	0.516964	2.44133	2.74722	2.03732	2.6009	1.09062	1.51589	0.756169	1.00082	2.35656	1.49486	1.8785	2.20495	Nucleoporin GLE1
MH02g0467000	chr2	22667290	22671117	2.01467	4.72176	4.23673	3.04431	4.48112	2.36399	2.08733	1.56718	2.35377	2.79815	2.95083	4.2244	4.65628	Vacuolar protein sorting-associated protein 20 homolog 2
MH02g0467600	chr2	22693246	22697414	6.99074	4.04524	2.35518	3.14328	3.33774	2.67763	2.64264	1.75774	1.70073	2.29764	1.36158	2.5335	1.44	Probable E3 ubiquitin-protein ligase HERC1
MH02g0469000	chr2	22777058	22780520	9.2414	7.3001	7.14578	8.92572	7.14679	7.12522	7.00186	6.19385	6.61739	7.98331	8.714	6.7626	7.33503	Uncharacterized membrane protein
MH02g0469800	chr2	22808665	22818552	18.0622	0.56656	0.609448	0.355139	0.373403	0.0831271	0.127061	0.524207	0.865804	0.940318	0.991672	0.874195	0.97294	Probable protein phosphatase 2C 16
MH02g0471200	chr2	22911248	22913914	6.96776	38.3099	37.7928	36.0192	38.7365	27.1106	28.42	25.1054	20.8374	20.858	21.9841	24.4543	26.8825	Hypothetical protein
MH02g0471900	chr2	22954395	22956152	21.2974	0	0.427066	0	0.10586	0	0	0.0882031	0	0.289421	0.11661	0.621286	0.464501	unknown protein
MH02g0472700	chr2	22987996	22993754	2.9919	3.87567	3.43519	3.23924	3.12415	1.52125	1.9603	1.31441	1.42781	2.67391	2.24413	3.00833	3.26556	Ankyrin repeat-containing protein
MH02g0473000	chr2	23005845	23012655	6.12274	17.7874	20.4086	16.975	18.2529	11.3049	12.2538	14.5469	12.6864	14.8736	12.1121	11.9727	15.7896	Cyclin-dependent kinase G-1
MH02g0473100	chr2	23013634	23017881	20.3633	21.8789	21.1577	18.7047	20.2488	3.33385	1.82911	6.38506	5.86328	12.0199	9.58537	15.9683	18.8486	mTERF domain-containing protein 1, mitochondrial
MH02g0473200	chr2	23018137	23020672	15.7483	1.13504	1.65344	0.559382	1.06448	0.263353	1.05721	1.34333	1.45807	2.35343	1.90727	1.63842	0.775398	Pre-mRNA-splicing factor ISY1 homolog
MH02g0474400	chr2	23096029	23100644	9.01478	86.7208	67.2049	224.513	184.92	335.522	402.804	249.913	210.851	91.6444	66.2606	34.3644	29.7313	4-hydroxy-3-methylbut-2-en-1-yl diphosphate synthase, chloroplastic
MH02g0474500	chr2	23101264	23101862	8.10302	0	0	0	0.430846	0.482244	0	0	0.271372	0	0	0	0	hypothetical protein
MH02g0476100	chr2	23185348	23186606	10.9215	1.63895	0.681281	1.61722	1.2461	0.843228	2.22952	2.40401	2.34323	1.07583	1.23011	0.77321	0.384358	Chitinase 6
MH02g0476400	chr2	23201772	23202691	7.79583	24.4166	24.1701	96.1215	116.464	92.265	91.3723	31.2946	38.5018	9.59706	11.4459	18.0903	17.9417	Salt tolerance-like protein
MH02g0477700	chr2	23287817	23289171	11.2078	0	0	0	0	0.329918	0.869835	0.894824	0.75754	0.209784	0.763019	0	0	hypothetical protein
MH02g0478000	chr2	23302274	23307429	8.18974	4.67873	3.5381	4.54907	4.04718	4.44039	4.50923	3.50148	2.92318	2.88842	2.86864	2.75968	2.66704	Protein FAR1-RELATED SEQUENCE 6
MH02g0478100	chr2	23309448	23324121	16.2278	5.49556	7.60728	3.90961	5.70118	2.6467	2.8131	5.06319	5.71463	10.853	7.77169	6.35047	7.18748	LETM1 and EF-hand domain-containing protein 1, mitochondrial
MH02g0478200	chr2	23328381	23332971	21.3264	11.4967	15.2423	5.30902	9.34573	0.816432	0.763405	1.63809	2.26617	8.35542	7.4165	10.7555	12.7417	Acetolactate synthase small subunit 2, chloroplastic
MH02g0478500	chr2	23337293	23340648	20.9136	9.16834	10.7721	8.07153	7.85539	3.23559	4.76934	6.77749	6.74457	9.3	10.2205	14.9077	12.853	Outer envelope pore protein 37, chloroplastic
MH02g0479000	chr2	23359185	23363611	7.92218	15.1863	15.363	17.8862	18.5717	16.7236	11.668	11.3146	9.56733	13.4514	11.3209	10.0892	8.22807	putative iron-stress related protein
MH02g0479700	chr2	23413121	23417889	18.5741	1.28994	0.771852	0.814854	1.24641	0.487435	0.413418	0.745788	0.950079	3.09472	1.61096	2.66904	1.37244	La protein homolog
MH02g0479800	chr2	23421938	23424206	8.72281	2.76832	2.35587	23.0348	23.4294	24.8966	22.5136	12.3241	16.9516	3.54415	2.81319	1.98929	1.44716	Zinc finger protein CONSTANS-LIKE 3
MH02g0479900	chr2	23425090	23433493	8.0479	16.6469	13.6104	21.6827	19.5178	16.2777	19.0873	13.4295	12.4765	11.5646	7.71804	11.7845	10.3468	Serine/arginine-rich splicing factor RSZ23
MH02g0480000	chr2	23433594	23436094	7.99121	27.9945	21.9415	30.8932	28.2732	18.4623	18.3755	22.0254	20.9885	23.4706	22.6948	19.682	23.1369	hypothetical protein OsI_08028
MH02g0480500	chr2	23489930	23491369	9.42074	18.6622	15.5326	20.8733	17.6225	29.7689	35.7368	29.3143	19.1566	13.2612	12.6635	14.6788	5.90791	hypothetical protein SORBIDRAFT_04g025710
MH02g0480600	chr2	23491258	23502850	9.74536	3.65082	5.21323	4.82698	5.89184	8.27483	9.6175	8.7836	7.64064	5.57927	5.02739	4.35556	2.72102	Histone-lysine N-methyltransferase ASHR3
MH02g0480700	chr2	23491528	23493582	9.46336	41.2433	57.7711	52.811	59.7787	91.6338	103.726	103.173	85.0692	58.5885	45.3915	47.4122	32.8678	S-adenosylmethionine decarboxylase proenzyme
MH02g0480800	chr2	23503876	23507418	17.8793	0.534273	1.04554	0.207595	0.631785	0.160595	0.204272	0.674028	0.526172	3.10922	2.57991	1.32217	1.84124	Pentatricopeptide repeat-containing protein
MH02g0481200	chr2	23525588	23530291	8.97815	0.91096	1.68197	1.94784	2.26215	4.17212	2.36359	1.25226	2.34138	1.72725	1.82524	1.38551	0.807274	Shikimate O-hydroxycinnamoyltransferase
MH02g0481400	chr2	23535634	23539370	16.2541	9.3761	6.70741	4.72692	5.08096	3.42686	3.31776	6.08582	6.92501	11.2639	11.8189	7.64381	7.40795	Protein GrpE
MH02g0482100	chr2	23582904	23592434	2.5381	13.8233	13.586	10.843	13.4773	5.29315	5.57671	7.86055	5.50508	9.22812	7.47103	10.5496	11.6306	Sister chromatid cohesion protein PDS5 homolog A
MH02g0482200	chr2	23597410	23598728	21.7923	19.3439	15.2756	9.34517	7.10681	1.57984	0.736074	2.84215	2.37851	14.0673	12.8451	26.5077	26.2083	Outer membrane lipoprotein blc
MH02g0482400	chr2	23603749	23608806	7.28899	1.08567	1.94914	2.43515	2.10271	1.715	3.86857	0.498445	1.38525	0.637231	0.25557	1.09755	1.01786	Calcium uptake protein 1, mitochondrial
MH02g0482600	chr2	23611969	23619870	17.0865	15.5324	14.4467	5.15923	7.17448	1.8523	1.48868	16.8823	17.1318	29.6075	28.2147	20.8192	21.6833	F-box/LRR-repeat protein 14
MH02g0482700	chr2	23623815	23633453	10.9288	3.24948	3.44502	4.54844	3.96977	4.43466	4.83093	5.86273	5.4968	6.01313	4.76685	3.61633	3.17242	Ubiquitin carboxyl-terminal hydrolase 12
MH02g0483300	chr2	23681113	23685534	16.0952	2.93309	3.21202	1.16405	1.5217	1.40487	0.889882	3.99869	3.35242	9.62815	8.74769	4.28489	4.29391	Putative UDP-sugar transporter DDB_G0278631;UDP-glucuronic acid/UDP-N-acetylgalactosamine transporter
MH02g0483400	chr2	23685814	23689820	17.2067	8.91373	6.34745	5.28021	6.29999	2.71622	2.50596	7.71901	5.31379	10.7238	13.4677	6.90152	6.31526	unnamed protein product
MH02g0483600	chr2	23707299	23709227	0.493156	6.24859	5.35209	4.57961	5.46956	2.09243	2.92217	1.97772	2.79142	4.51436	4.03493	2.92606	4.52745	Protein TIC 20-I, chloroplastic
MH02g0485000	chr2	23778924	23782711	17.462	68.2377	50.0141	35.5001	32.9865	23.9632	22.2084	76.3557	67.6921	127.136	130.306	84.4039	124.07	Probable LRR receptor-like serine/threonine-protein kinase
MH02g0485200	chr2	23783852	23788741	11.4852	0.860552	0.716424	0.757821	1.0041	1.94802	1.64455	2.80516	2.30604	2.41143	2.08223	1.51889	1.73722	Transposon Ty3-G Gag-Pol polyprotein
MH02g0485700	chr2	23857410	23868733	18.7751	0.63749	0.909014	0.503024	0.433747	0.40538	0.164991	0.340256	0.625004	1.46493	1.2884	0.939445	1.07823	Protein argonaute MEL1
MH02g0486600	chr2	23944497	23947849	8.17385	4.82746	3.65325	8.6893	8.15147	11.0259	11.6893	5.5075	6.11488	1.92747	1.40599	2.92179	1.54486	Serine/threonine protein phosphatase 2A 55 kDa regulatory subunit B beta isoform
MH02g0487100	chr2	23984883	23987168	12.7754	0.154014	0.0926129	0.790373	0.160228	1.29296	1.42727	4.93796	2.47284	4.59954	2.65659	1.89863	1.2937	Glutaredoxin-C4, chloroplastic
MH02g0487200	chr2	23988568	23992313	17.0859	1.85368	1.00731	0.288094	0.438407	1.15973	0.956691	3.14263	2.38822	13.6345	13.5655	6.44889	6.03427	Two-component response regulator-like PRR1
MH02g0488600	chr2	24060280	24066418	8.059	0	0.160438	0.229471	0.319276	0.633086	0.774085	0.232863	0.146524	0	0	0.0385964	0	Uncharacterized protein sll0103
MH02g0489500	chr2	24118007	24118390	10.772	0.662993	0	1.70582	0	2.39626	2.25119	3.43195	0.884087	1.88372	2.36085	1.48898	2.09592	hypothetical protein OsI_08106
MH02g0489800	chr2	24137725	24140130	10.2088	0.277197	0.530597	0.426533	0.403829	0.97862	1.21256	1.00971	0.919008	0.788639	0.348457	0	0.294366	Ammonium transporter 1 member 2
MH02g0489900	chr2	24142199	24145532	20.8162	0.386892	0.241042	0.158036	0.156573	0.101847	0	0.240539	0.147245	0.214038	0.41422	0.770975	0.560606	Pentatricopeptide repeat-containing protein
MH02g0490900	chr2	24200721	24206471	15.8234	0.29664	0.754833	0.144884	0.308692	0.116653	0.142567	2.06909	1.03407	4.0952	4.3316	0.806173	0.778028	Long-chain-alcohol oxidase FAO2
MH02g0491000	chr2	24212684	24219107	10.4463	7.88812	7.29072	8.988	7.09694	7.67018	8.16763	11.9091	10.4443	5.94592	8.09864	5.58535	6.87418	Casein kinase I isoform delta-like
MH02g0491900	chr2	24274010	24276127	23.7452	0.219556	0	0.0938713	0.0571096	0.0610402	0	0	0	0.0780685	0	0.111886	0.0835772	hypothetical protein
MH02g0492000	chr2	24286201	24303262	20.1606	9.83909	9.7837	7.4258	8.48271	2.2192	2.20709	4.54765	5.49179	10.7753	12.8934	12.5517	14.3109	Lysine--tRNA ligase
MH02g0492100	chr2	24305412	24318103	15.5089	0.0572041	0	0	0	0	0	0.620299	0.181998	1.15968	0.587361	0.316094	0.238217	Wall-associated receptor kinase 5
MH02g0492200	chr2	24322667	24323906	22.0076	0.928447	0.477997	0.113431	0.137994	0.0739983	0	0	0	0.0943173	0.152315	0.135736	0.505682	Myb-related protein Myb4
MH02g0494200	chr2	24514181	24517339	9.03267	0.580117	0.700506	1.63589	2.37573	2.79863	2.77129	1.81916	1.60865	1.72706	1.68608	0.691731	0.838652	Putative cyclic nucleotide-gated ion channel 15
MH02g0495300	chr2	24571958	24574878	9.30109	0.0499122	0.23108	0.213353	0.207781	1.10057	0.755801	0.519545	0.659934	0.603591	0.456213	0.302041	0.210629	Auxin response factor 8
MH02g0495800	chr2	24601168	24605279	9.10239	5.68888	3.45294	18.7361	11.4685	78.9526	58.2618	39.9895	37.1454	7.56013	9.18079	6.46526	3.39352	Probable aquaporin PIP2-2
MH02g0497000	chr2	24677411	24694908	9.37229	5.05629	4.4444	4.32272	5.33841	6.57648	6.43003	8.6029	6.21118	6.80764	5.03322	4.99865	4.52092	hypothetical protein OsI_08169;unnamed protein product
MH02g0497200	chr2	24710598	24722032	11.8168	3.95381	4.08892	3.96911	3.90749	2.52171	3.19073	4.51187	4.305	5.37949	3.9956	3.73101	4.21863	Regulator of nonsense transcripts UPF2
MH02g0499500	chr2	24855908	24860734	0.646122	0.0312553	0.0746883	0.0267153	0.065052	0	0	0	0	0	0.0356642	0	0.0710079	Retrotransposable element Tf2 155 kDa protein type 1
MH02g0499700	chr2	24868703	24884605	17.7681	5.16208	5.53776	3.93455	4.04158	1.40701	2.41055	4.30486	3.62498	7.48712	5.57881	4.76024	5.9796	hypothetical protein OsJ_07628;transcription factor-like
MH02g0499800	chr2	24889285	24894315	18.8064	2.97891	3.23965	1.41464	1.74372	0.933824	0.800339	1.1125	1.15946	5.32662	5.45621	3.33286	3.73105	Probable metal-nicotianamine transporter YSL14
MH02g0500700	chr2	24938862	24946389	9.09966	2.71693	1.24749	3.58983	3.34445	4.81344	5.02522	3.63335	2.78219	3.87602	3.98562	1.8559	1.74529	Serine carboxypeptidase-like 34
MH02g0500800	chr2	24946362	24950484	7.98539	7.30106	7.58614	8.3265	9.26716	6.79057	8.86765	5.6339	6.34914	7.87476	4.90318	7.98909	6.55024	Protein PEROXIN-4
MH02g0500900	chr2	24950486	24954881	4.07418	21.9691	18.7556	19.0309	17.7264	11.3747	11.7348	7.5918	7.51788	17.47	8.52771	16.3	19.4627	Proteasome subunit alpha type-2
MH02g0501000	chr2	24955784	24955969	1.52644	33.5674	15.5008	0	5.77243	0	9.92249	0	8.77404	8.17037	7.6044	66.0927	30.8057	PREDICTED
MH02g0501100	chr2	24956041	24958705	0.846127	25.8849	29.0054	17.5906	22.7815	5.23576	4.59622	3.39526	4.48835	11.7403	13.2622	24.8041	25.9386	Bifunctional nitrilase/nitrile hydratase NIT4
MH02g0501200	chr2	24961861	24965914	8.38509	7.02853	7.1559	6.74354	7.43533	8.77407	9.13473	9.48036	6.08465	4.77663	5.22837	6.49013	5.22088	Bifunctional nitrilase/nitrile hydratase NIT4
MH02g0501900	chr2	25007573	25010374	19.8403	2.13306	2.0916	0.607847	0.776054	0.16349	0.0996488	0.392246	0.415643	6.60102	6.74343	6.03125	5.72931	DEAD-box ATP-dependent RNA helicase 47A
MH02g0502000	chr2	25010749	25014092	15.1072	1.2137	1.06855	1.22077	0.936549	0.907915	1.0813	1.30011	1.98911	2.99586	2.81763	1.87904	1.57217	F-box/LRR-repeat protein 2
MH02g0503500	chr2	25075251	25077760	10.7115	3.52089	3.85147	3.89643	2.9897	3.95846	4.44505	5.15606	4.17876	5.63456	3.16716	5.00316	4.63973	unnamed protein product
MH02g0503600	chr2	25077773	25080669	18.0493	1.00167	2.45581	0.622869	0.805369	0.151482	0.22993	0.394755	0.756738	1.74856	2.24241	1.38752	2.07718	hypothetical protein OsI_08211
MH02g0504000	chr2	25094920	25096335	13.2646	0	0	0	0	0.279225	0.0846594	0.261566	0	0.214568	0.403407	0	0	Ethylene-responsive transcription factor ERF054
MH02g0504200	chr2	25116290	25122340	7.55099	5.16319	5.04317	6.63715	8.5017	5.8041	5.3068	4.18706	3.38856	3.10328	2.85145	5.00675	4.27027	WD repeat-containing protein 44
MH02g0504300	chr2	25123524	25133318	7.95454	5.12538	5.30933	7.19003	6.64127	6.893	5.47473	4.25087	3.27196	2.99465	2.21366	2.81029	2.46585	RNA polymerase II C-terminal domain phosphatase-like 1
MH02g0504500	chr2	25135983	25138260	19.4005	1.61699	3.26322	0.873164	1.01836	0.235751	0	0.737908	1.35948	2.36054	1.90007	2.07263	2.32864	Probable LRR receptor-like serine/threonine-protein kinase
MH02g0506100	chr2	25213975	25220816	3.51746	7.30102	7.59651	8.39486	7.94485	2.93605	3.17915	1.99315	2.21812	2.21437	1.946	4.7358	5.41884	Salutaridine reductase
MH02g0507100	chr2	25273153	25275234	8.92209	0.179444	0.237182	0.918197	0.514448	1.17781	2.43459	0.798627	0.895626	0	0.0755753	0	0	Remorin;Uncharacterized protein
MH02g0507300	chr2	25289857	25297468	1.82408	0.159873	0.163657	0.195207	0.142608	0.0250781	0.0768137	0.0396272	0.0290532	0.129969	0.104188	0.137536	0.242003	hypothetical protein OsI_08243
MH02g0507500	chr2	25317286	25320599	8.04941	3.6947	3.15555	8.84536	9.27447	16.8541	14.1495	7.0473	6.25947	1.90503	1.16384	3.09707	1.9667	Vesicle-associated protein 1-2
MH02g0507700	chr2	25346602	25351058	9.72071	4.70137	2.85083	6.05551	5.2835	7.92691	9.7565	9.45902	8.95718	11.4582	10.9653	7.66624	6.61246	Thylakoid lumenal protein, chloroplastic
MH02g0508600	chr2	25403576	25407870	18.9013	2.19571	3.01477	1.3361	1.63828	1.25982	0.709497	0.981357	1.46088	4.50984	3.04685	3.16616	4.041	Autophagy-related protein 13
MH02g0509100	chr2	25430753	25437396	17.4115	1.31673	1.13873	0.582361	0.587064	0.19361	0.381655	1.15016	0.884839	2.55573	2.48001	1.79294	1.44907	Pentatricopeptide repeat-containing protein, mitochondrial
MH02g0509800	chr2	25485257	25487401	9.43472	1.46721	2.51589	1.48657	1.96011	3.20522	2.43852	2.82718	2.31253	1.03058	1.20505	0.513483	0.550195	GATA transcription factor 5
MH02g0510600	chr2	25580578	25585388	8.91366	0.68153	0.22673	4.46715	2.79725	7.58322	8.41123	4.33381	3.77151	0.915578	1.12644	0.153429	0.57519	Embryogenesis-associated protein EMB8
MH02g0510700	chr2	25590291	25596325	9.88305	16.5205	12.3544	20.6002	15.4322	25.8864	26.187	29.687	29.8796	18.8029	16.9897	11.7509	10.9028	ATP-dependent zinc metalloprotease FTSH 7, chloroplastic
MH02g0512100	chr2	25672007	25675723	11.2868	57.4506	51.9722	75.274	61.8919	86.5496	87.7088	93.7877	134.103	91.581	92.04	40.1803	38.3605	hypothetical protein OsI_08297;PREDICTED
MH02g0512400	chr2	25695209	25696511	12.4962	0	0.0665172	0.0948079	0.115358	0.123318	0.093346	0.672779	0.212937	0.157693	0.254297	0.226048	0.0844169	putative protein
MH02g0514000	chr2	25786373	25786980	18.6574	0.386882	0.942287	0	0.402266	0	0	0.334564	0.252834	2.1993	1.58036	1.24393	1.20076	Hypothetical protein
MH02g0514700	chr2	25822785	25826191	22.8221	3.52599	2.92954	2.14108	2.99708	1.09284	0.984465	1.17137	0.632757	3.191	2.23658	4.95007	3.80471	Methylglutaconyl-CoA hydratase, mitochondrial
MH02g0515200	chr2	25854077	25856458	23.0515	0.448393	0.637035	0.383312	0.174973	0.123684	0.0471503	0.0972204	0.0357368	0.199328	0.384331	0.622424	0.722782	Ethylene-responsive transcription factor 1A
MH02g0515400	chr2	25862143	25864684	19.8752	1.50261	1.60029	0.214117	0.912042	0	0	0.43429	0.266668	1.30614	0.573404	1.18559	1.14194	UPF0565 protein C2orf69
MH02g0516900	chr2	25939016	25943261	4.71585	19.3583	24.6232	20.1103	27.0087	13.7344	13.1906	9.44365	7.47792	9.69817	7.72647	10.8552	13.9313	DnaJ protein homolog 2
MH02g0517000	chr2	25944252	25945841	8.10275	0.0879822	0.527199	0.677025	0.915465	1.17036	1.48098	0.228851	0.224919	0	0.151128	0	0	Ethylene-responsive transcription factor ERF034
MH02g0517400	chr2	25983720	25994245	13.1684	1.82804	1.77756	1.52687	1.51413	1.30331	1.76535	3.56301	3.70917	3.86611	3.92395	1.68305	1.73919	putative protein;unnamed protein product
MH02g0518300	chr2	26027840	26034678	8.37966	1.2036	1.83312	2.3895	1.95957	1.41013	1.89388	1.27976	1.38454	1.54653	1.61781	1.28956	1.55912	F-box protein
MH02g0521600	chr2	26223990	26226778	7.62923	5.41627	3.75651	14.8195	10.5586	10.4948	11.9597	4.5479	2.76917	3.05759	1.78055	3.38068	2.93657	hypothetical protein OsI_08370;Scarecrow-like protein 6
MH02g0521700	chr2	26236034	26239059	7.82051	5.23651	5.1482	9.80317	11.0561	11.1765	12.6669	4.76725	4.85186	1.81616	1.85321	3.6617	3.87038	Scarecrow-like protein 6
MH02g0522300	chr2	26299397	26302093	11.465	2.99308	1.54176	3.04742	2.22423	3.66314	3.48156	3.82904	4.57293	5.16878	3.19367	2.77623	1.95755	Probable phospholipid hydroperoxide glutathione peroxidase
MH02g0522500	chr2	26322482	26340016	15.9439	5.94212	6.51321	5.08876	5.28904	2.85938	3.13618	7.40431	7.70221	15.2014	14.3148	10.3385	9.53825	Tripeptidyl-peptidase 2
MH02g0522800	chr2	26351754	26356712	17.8942	5.14753	4.52949	3.06994	4.19316	1.94117	1.74814	1.76623	2.21223	5.94187	4.08887	3.89606	5.97294	hypothetical protein OsI_08380
MH02g0523400	chr2	26379238	26379546	3.54301	13.2215	10.4028	7.57862	13.1594	5.57042	1.88152	2.84264	3.01833	3.13304	3.34307	2.61777	9.81897	hypothetical protein OsI_08384
MH02g0523600	chr2	26387076	26392287	20.612	3.02042	4.3164	1.46786	2.15257	0.915473	0.680657	0.598827	1.03474	1.51438	2.56413	2.51551	3.30993	U-box domain-containing protein 33
MH02g0524400	chr2	26437172	26440513	8.93488	51.531	26.6653	115.884	96.7949	337.609	285.865	154.898	135.363	41.0163	35.9091	44.8687	32.9878	Aquaporin PIP1-1
MH02g0524500	chr2	26441639	26454860	1.93408	2.70043	2.61967	3.32479	2.88059	1.30446	1.10638	0.831069	1.00711	1.76526	1.49663	2.05499	2.8051	Mitogen-activated protein kinase kinase kinase YODA
MH02g0524900	chr2	26471690	26475356	15.4654	7.04087	6.27818	3.07904	4.55702	0.957651	2.6651	5.63994	6.77516	9.9112	7.45746	4.98591	8.25406	Transmembrane protein 208
MH02g0525400	chr2	26499541	26507749	8.94783	0.130766	0.111526	0.12773	0.145807	0.112749	0.0942371	0.113448	0.0831472	0.106307	0.0958461	0.112414	0.141348	Hippocampus abundant transcript 1 protein
MH02g0526200	chr2	26528502	26530925	16.32	0.917816	1.2354	0.588455	0.567072	0.316522	0.337799	1.59199	0.987618	3.54962	3.08145	0.926789	2.13236	tRNA pseudouridine synthase A, mitochondrial
MH02g0526300	chr2	26531185	26532527	2.81302	40.1882	35.8302	39.5969	40.2274	9.93405	10.4531	1.95322	9.55843	11.1928	12.0912	44.9772	46.0507	Protein GDAP2 homolog
MH02g0527000	chr2	26581781	26583814	8.10987	1.13362	1.07763	1.25418	2.56738	3.31605	6.00327	0.983075	2.04244	0.189712	0.305039	0.40468	0.2531	PREDICTED
MH02g0527300	chr2	26605962	26612018	7.58426	1.51921	1.19993	1.87687	2.14893	1.74245	1.56411	1.1138	1.00383	1.25489	1.17877	1.12479	1.25735	Transmembrane protein 184C
MH02g0527700	chr2	26628118	26628480	8.03465	0.747184	0	2.56446	2.71725	3.63896	5.08019	1.28839	1.00204	0	0.445553	1.69921	0	Rapid alkalinization factor
MH02g0528100	chr2	26645099	26662177	7.95999	4.71517	5.1527	9.40766	10.1499	10.2074	10.4991	4.15375	8.18593	1.64116	4.30534	4.10802	4.33558	hypothetical protein OsJ_07887
MH02g0528300	chr2	26664604	26665054	7.87544	0	2.75866	3.59648	0	5.91055	0	0	0	0	0	0	0	Transcription factor bHLH111
MH02g0540100	chr2	26813644	26817162	8.95483	2.49454	2.1216	7.21115	5.60132	13.4284	13.3468	8.69209	5.6797	1.80554	1.49637	1.39408	0.867481	F-box protein PP2-A13
MH02g0540800	chr2	26852920	26857573	15.7628	0	0	0	0	0	0	0.0840136	0.0619732	0.20675	0.111033	0.0985403	0.147424	E3 ubiquitin-protein ligase ATL59
MH02g0541900	chr2	26924039	26925503	1.67222	37.364	33.4582	27.4943	31.7234	6.04256	6.44087	4.90167	3.33602	15.3751	13.0963	36.5068	35.2863	hypothetical protein OsI_08458
MH02g0542700	chr2	26963285	26969535	11.3617	2.06661	2.58048	15.252	11.8621	23.5871	50.2121	45.4023	42.4874	38.9954	46.7977	1.90171	1.30166	SPX domain-containing membrane protein
MH02g0542900	chr2	26976019	26980219	8.0596	5.34553	4.02214	7.84322	6.61463	9.94649	8.87428	3.44524	3.59683	2.36334	1.90071	3.36422	3.5108	Probable rhamnose biosynthetic enzyme 1
MH02g0544400	chr2	27032394	27034505	21.5259	1.47116	0.80385	0.656183	0.565748	0.211968	0.215258	0.388292	0.489682	1.72876	0.658228	2.19858	1.94185	Pentatricopeptide repeat-containing protein
MH02g0544500	chr2	27035045	27036911	9.52132	16.3562	11.6171	27.1522	22.2808	53.9419	71.7301	58.528	51.3024	21.5964	22.449	11.2844	8.79718	2-C-methyl-D-erythritol 2,4-cyclodiphosphate synthase, chloroplastic
MH02g0544600	chr2	27037704	27042913	8.24232	16.8439	10.6589	28.7655	28.3102	33.1298	41.0981	24.3568	26.1558	2.99299	3.47661	6.06025	3.82738	Transcription factor ASG4
MH02g0545000	chr2	27060441	27066447	8.37345	9.69412	5.6215	12.0145	12.3705	14.9458	18.8666	12.2803	16.2328	5.82039	5.2791	10.9154	9.47615	Mechanosensitive ion channel protein 1, mitochondrial
MH02g0546000	chr2	27108923	27111676	9.0507	0.6704	0.515384	0.982408	0.797288	1.29291	0.684728	0.913732	0.549243	0.817442	0.355534	0.193093	0.181521	Scarecrow-like protein 8
MH02g0548400	chr2	27246404	27252610	17.3788	6.77022	5.59469	12.0344	12.3908	4.59334	9.03583	2.74649	2.83017	3.28235	1.92199	6.90957	7.1943	hypothetical protein OsJ_07953
MH02g0548500	chr2	27251447	27252082	5.17369	19.0096	13.834	39.2586	35.269	21.5547	28.9845	4.19084	10.7066	5.5623	4.34633	19.9231	19.6476	hypothetical protein OsI_08496
MH02g0548800	chr2	27257992	27261552	3.51223	0.571858	0.403194	0.488812	0.674444	0.314658	0.248028	0.396832	0.214669	0.271175	0.348165	0.424265	0.462147	hypothetical protein OsJ_07957
MH02g0550200	chr2	27324817	27330425	2.94486	1.08935	0.951684	0.680471	1.32981	0.253733	0.422864	0.218052	0.0800592	0.417225	0.334882	0.421927	0.984308	Probable protein phosphatase 2C 25
MH02g0550400	chr2	27335181	27341309	1.10017	3.04644	3.37894	2.77219	3.04233	0.29788	0.206653	0.298322	0.438385	1.36303	0.645499	2.3286	3.01768	Calcium-dependent protein kinase 4
MH02g0550800	chr2	27361497	27367447	14.1627	2.6423	3.34125	1.987	2.06187	2.43861	1.7778	2.87941	3.13222	5.18193	4.2711	2.48988	2.97244	Aspartate--tRNA ligase, cytoplasmic
MH02g0551000	chr2	27371099	27376825	19.2112	2.83989	2.35836	1.37278	1.72334	0.69155	0.528974	1.34931	0.895546	3.08625	2.39707	3.08728	3.15489	UPF0160 protein MYG1, mitochondrial
MH02g0553800	chr2	27536274	27539427	20.0019	3.21377	2.36956	1.49943	1.85952	0.201135	0.14739	0.890844	1.26654	7.13201	5.69427	6.64818	6.77438	50S ribosomal protein L18
MH02g0553900	chr2	27541593	27556269	12.7918	5.59263	5.5747	4.86219	4.59646	3.89165	4.40332	6.10958	5.18409	7.51536	6.26269	5.15588	5.02361	Helicase swr1
MH02g0554700	chr2	27609871	27614117	20.1638	6.3323	6.74762	4.91291	5.82566	3.60506	3.80068	4.72877	3.75978	6.92957	6.40508	6.69942	6.57092	Acetylornithine deacetylase
MH02g0555300	chr2	27664812	27665981	8.90266	0.378218	0.605583	0.754701	1.18051	1.68646	1.80485	0.983458	0.161602	0.448262	0.289438	0.128868	0.192179	E3 ubiquitin-protein ligase
MH02g0555600	chr2	27682722	27683767	16.66	7.70941	6.5887	4.58056	6.23722	5.19999	3.25038	4.08036	5.11164	11.5707	11.6184	8.22877	8.046	unnamed protein product
MH02g0556300	chr2	27721113	27724198	8.16573	21.6962	12.9984	42.4622	42.3729	57.2341	60.3416	30.496	37.7979	5.5453	8.05366	10.7494	10.4995	Uncharacterized membrane protein
MH02g0556800	chr2	27749887	27752215	24.4189	0.250099	0.187073	0.0534515	0.130123	0.0690521	0.0526029	0.0542233	0.0398847	0.133412	0.0714849	0.189581	0.237248	Putative F-box/LRR-repeat protein
MH02g0557200	chr2	27783400	27788561	0.0775184	17.6931	14.0117	12.4238	14.2354	3.61609	2.81248	3.00695	4.63102	10.5111	8.35209	17.2187	15.0411	Hypothetical protein
MH02g0559200	chr2	27860223	27867286	6.393	17.5614	15.877	16.5252	16.4992	9.38432	11.6391	12.9836	11.3239	13.3442	12.4229	11.4937	14.862	hypothetical protein OsI_08564
MH02g0559500	chr2	27887503	27892885	7.73873	3.049	2.17932	3.9941	4.00424	3.60303	3.84006	1.50166	2.36608	1.95246	1.91854	1.52152	1.70234	Probable transcription factor KAN2;Probable transcription factor KAN3
MH02g0559800	chr2	27903828	27907221	21.0625	2.15245	2.8581	1.35903	2.4321	1.03727	0.553241	1.29699	1.31514	2.92573	2.35631	3.61067	4.26878	hypothetical protein OsI_08567
MH02g0559900	chr2	27907553	27911743	9.02073	10.5983	10.4309	10.0718	11.6067	14.237	13.2538	13.8056	8.35958	11.9197	9.76309	10.3035	9.70082	TOM1-like protein 2
MH02g0560100	chr2	27916362	27918874	10.537	4.80797	4.8594	8.36195	12.8529	38.8371	35.0064	35.6596	43.9371	17.8062	20.9358	2.78918	2.17978	Pentatricopeptide repeat-containing protein
MH02g0560200	chr2	27924472	27929546	16.8502	0.474582	0.510772	0.244222	0.154066	0.157333	0.718223	0.767187	0.377023	2.30183	1.95149	0.669742	0.917817	ATPase family AAA domain-containing protein 3-B
MH02g0560300	chr2	27929729	27931720	6.65965	12.0861	11.9279	12.0267	16.0737	11.1559	10.7507	7.73368	6.19067	4.5097	5.62239	8.33217	9.7717	Hypothetical protein
MH02g0560400	chr2	27931764	27935984	5.48105	2.32062	2.13095	1.91789	2.92768	1.11299	1.82261	1.40857	0.987967	1.32036	0.742397	1.41096	1.82163	Secretory carrier-associated membrane protein 5
MH02g0560500	chr2	27936007	27941448	8.97657	32.6921	27.5126	52.9793	49.5999	94.3089	106.867	69.8331	74.1454	29.0995	40.7538	25.2316	25.7064	unnamed protein product
MH02g0560600	chr2	27937148	27939140	9.16543	463.063	370.226	671.384	634.856	1191.5	1274.37	895.033	956.5	379.739	491.993	327.024	344.339	Phosphoribulokinase, chloroplastic
MH02g0561600	chr2	27988087	27991894	15.2868	5.70303	3.9453	2.68743	3.52439	1.26717	2.10365	5.76426	4.47482	7.46444	6.46057	4.55088	5.25167	ADP-ribosylation factor
MH02g0561700	chr2	27992473	28000319	11.9388	17.7572	16.1183	16.5822	17.3062	15.6085	14.2702	28.595	20.0407	29.2219	23.9446	13.1761	12.7122	Probable guanosine-3',5'-bis(diphosphate) 3'-pyrophosphohydrolase
MH02g0561900	chr2	28005784	28007058	17.6693	8.38721	10.0943	3.58707	5.67144	3.38662	1.97887	5.81354	5.49992	16.9365	11.3907	10.0195	10.1289	60S ribosomal protein L12-1
MH02g0562800	chr2	28041888	28045791	9.671	3.34553	1.7006	3.99332	3.89507	5.73131	7.18672	4.78671	4.32346	3.66694	3.45927	2.65379	2.6018	Myb family transcription factor APL
MH02g0562900	chr2	28045672	28051668	7.99579	2.03552	0.963259	4.20488	3.48623	6.79436	5.81365	3.27367	1.59366	1.44784	0.871603	1.06771	1.12484	Polyamine transporter PUT1
MH02g0563300	chr2	28058910	28066621	13.3647	1.01867	0.981784	0.919202	1.14837	0.718142	0.952165	0.883521	1.04674	1.86082	1.03437	0.933882	1.2213	Protein Brevis radix-like 2
MH02g0564500	chr2	28146690	28149466	8.19128	2.86784	2.68045	4.01607	4.47415	4.29936	5.93979	3.61128	3.03798	1.66791	1.96197	0.546126	2.00546	V-type proton ATPase subunit G
MH02g0565700	chr2	28197197	28201834	17.8073	5.07067	3.35323	2.53507	2.47247	0.946715	1.18	2.7111	2.23273	8.12103	7.69669	5.41792	3.96088	Pentatricopeptide repeat-containing protein
MH02g0566700	chr2	28219494	28228372	2.65614	9.49445	9.87063	9.19693	9.17605	4.25917	5.04359	3.96637	4.23489	5.99085	5.67835	8.05861	7.95314	Serine/threonine-protein kinase ppk15
MH02g0567500	chr2	28298133	28301072	11.6353	5.69841	3.37683	4.12105	2.93515	139.953	99.9444	272.832	284.584	116.955	59.7277	18.6124	12.8308	Probable carotenoid cleavage dioxygenase 4, chloroplastic
MH02g0567600	chr2	28313150	28318648	11.7155	0.554499	0.372735	1.64881	1.31637	13.2947	12.2512	52.5929	14.3251	17.8865	11.7088	0.158259	0.34126	DNA-binding protein SMUBP-2
MH02g0567800	chr2	28326395	28330697	9.04475	8.92329	7.80217	19.3549	17.0768	20.7222	21.1657	21.6032	14.1661	5.66936	4.68712	5.01414	3.90488	hypothetical protein OsI_08614
MH02g0567900	chr2	28330945	28335492	0.00314844	13.0722	12.4512	8.48318	10.2016	4.96903	4.63877	2.79961	6.38735	8.45706	7.79587	9.65818	11.3672	Ornithine carbamoyltransferase, chloroplastic
MH02g0568200	chr2	28342869	28358006	9.83821	1.35771	1.26504	5.61668	3.54644	20.6309	15.595	13.6862	8.43103	7.55232	3.53133	0.900051	1.02789	Isoflavone reductase homolog A622
MH02g0568300	chr2	28362037	28366311	18.7816	1.91828	1.75824	0.801648	1.26427	0.21124	0.215119	1.0353	0.950352	2.60761	2.16609	1.97494	1.51842	Tubby-like F-box protein 5
MH02g0568600	chr2	28387276	28398305	9.0049	3.17878	3.79835	3.62445	4.2288	5.44147	4.60226	4.00827	3.7129	3.26345	2.6365	2.63586	2.75498	U-box domain-containing protein 6
MH02g0569400	chr2	28434168	28438811	10.6696	2.85819	2.11919	4.07793	2.64207	12.5676	11.2646	16.2131	14.4527	15.7995	11.993	2.3527	2.2072	Protein RADIALIS-like 3
MH02g0569500	chr2	28442651	28447954	17.7526	0.594139	0.258313	0.230739	0.253067	0.0893177	0.0454114	0.234099	0.310074	1.69131	1.60562	0.926887	0.819786	ATPase family AAA domain-containing protein 3
MH02g0570100	chr2	28473338	28477534	8.08212	55.869	44.0284	76.5748	61.0032	55.1631	70.0029	59.5819	48.7725	22.3924	22.7578	36.6097	36.8473	Probable monodehydroascorbate reductase, cytoplasmic isoform 2
MH02g0570800	chr2	28502760	28507895	2.73996	8.41906	10.0186	7.20899	9.13487	1.9032	1.54681	3.48264	1.91076	2.60121	1.49327	5.47166	8.50852	Universal stress protein A-like protein
MH02g0570900	chr2	28512497	28517075	19.5276	12.1401	13.1279	4.83556	6.67512	3.3169	3.07362	6.34051	7.61435	19.1289	15.1083	19.6823	19.4291	Carbamoyl-phosphate synthase small chain
MH02g0581800	chr2	28572960	28576206	20.5765	0.120195	0.251704	0	0	0	0	0	0	0	0.103049	0.0607145	0.182401	Probable L-type lectin-domain containing receptor kinase S.5
MH02g0582100	chr2	28585775	28589359	2.61377	10.1398	13.8136	9.39698	11.9603	5.22584	4.23375	3.35587	3.41066	6.33078	4.82751	5.88278	8.34956	Thioredoxin reductase NTRB
MH02g0583000	chr2	28640826	28645133	3.0931	3.9067	3.19737	2.63213	3.32564	1.31819	1.49523	1.43663	0.909967	1.26281	0.950796	3.0211	1.98402	RNA-binding protein 24
MH02g0583100	chr2	28644955	28647957	3.54766	1.36508	1.2198	0.774091	1.8056	0.667836	0.473014	0.348126	0.359033	0.375612	0.345309	1.29926	1.14612	Diacylglycerol O-acyltransferase 2
MH02g0583200	chr2	28650460	28656253	16.1398	1.11234	0.735532	0.250238	0.456902	0.161546	0.443251	1.01546	0.858695	3.53173	1.80676	1.06431	1.14096	Pyrophosphate--fructose 6-phosphate 1-phosphotransferase subunit alpha
MH02g0583300	chr2	28658088	28662661	20.226	1.11333	1.07752	1.24478	0.757444	0.047451	0.216228	0.371277	0.328345	1.46179	1.12765	2.08589	1.23679	AT-rich interactive domain-containing protein 3
MH02g0583500	chr2	28671882	28675107	19.4259	3.18707	4.55308	1.5029	2.56664	0.807341	0.345027	1.06782	1.70877	6.51495	6.98523	5.52583	7.90199	Ribose-phosphate pyrophosphokinase 4
MH02g0583600	chr2	28683247	28687033	20.8986	0.425105	0.170306	0.36357	0.0737116	0	0	0	0	0.302285	0	0.14525	0.432466	Hypothetical protein
MH02g0584800	chr2	28717724	28720715	20.715	1.58011	1.29554	0.69464	1.10403	0.447596	0.379721	1.488	0.776571	1.95881	1.36632	2.31995	3.01142	hypothetical protein OsJ_08142
MH02g0585600	chr2	28769507	28774864	8.98644	14.7047	21.0461	31.8014	61.1044	142.237	150.387	43.4726	85.3721	19.6816	28.9781	7.47625	10.1767	Omega-6 fatty acid desaturase, endoplasmic reticulum isozyme 2
MH02g0586200	chr2	28789988	28792037	0.170306	3.11135	1.62527	1.1569	0.7037	0.604007	0.569667	0.468962	0.433793	0.577166	0.621495	0.969524	1.34119	unnamed protein product
MH02g0586500	chr2	28807728	28819447	13.447	12.2099	13.0108	8.67357	9.23679	7.50019	6.79226	13.4163	11.951	18.5314	14.637	11.7698	10.756	Clustered mitochondria protein
MH02g0586700	chr2	28826998	28830438	19.8595	1.39165	1.33194	0.904146	0.897849	0.337784	0.608757	0.724168	0.887296	1.70252	1.43137	2.41634	1.39343	hypothetical protein OsI_08703
MH02g0586800	chr2	28829237	28834350	21.3298	2.5357	2.98664	0.87954	0.650127	0.181951	0.278152	0.35065	0.304174	2.19574	2.41198	2.99489	4.9277	hypothetical protein
MH02g0587000	chr2	28839981	28841430	17.8682	43.2289	46.4969	23.7095	26.878	10.7345	7.22355	22.0022	28.9122	61.4122	44.6981	37.6609	45.4969	60S ribosomal protein L31
MH02g0588100	chr2	28881145	28886039	10.5482	2.22955	2.01316	2.02497	1.82653	2.8838	2.18786	2.72911	2.12601	3.52658	2.7493	1.73208	1.85224	Fimbrin-like protein 2
MH02g0588300	chr2	28898584	28900234	9.00657	0.129682	0.23364	0.110903	1.01192	2.02494	0.655277	0.899183	0.665092	0.0922179	0.297792	0.132643	0.197729	Salicylate O-methyltransferase
MH02g0588400	chr2	28909506	28915563	20.8409	20.6031	18.5406	12.7299	15.2457	8.7818	6.72462	10.5166	10.2703	25.0598	13.9714	23.8531	21.4094	Protein MEI2-like 2
MH02g0589600	chr2	28975373	28990168	6.28496	20.155	21.7815	20.7156	22.575	14.5055	14.5101	11.4667	10.8123	13.0466	11.2842	15.7693	15.9446	Uncharacterized WD repeat-containing protein C2A9.03
MH02g0590100	chr2	28999077	29005285	1.48321	2.066	2.03101	1.9231	1.81472	0.910758	0.656332	0.995291	0.73151	1.43731	1.1015	1.57267	1.98363	Sec14 cytosolic factor
MH02g0591000	chr2	29057028	29065153	8.85	0.251439	0.0671132	0.273778	0.108777	0.138902	0.346866	0.0725349	0.207936	0.171669	0.150292	0.168069	0.169102	Probable amino acid permease 7
MH02g0592600	chr2	29155525	29161713	1.62811	18.9556	17.9348	15.6841	14.8344	0.32323	0.192726	0.0662527	0.364811	2.88467	2.31846	16.4867	21.6287	Zinc finger protein CONSTANS-LIKE 9
MH02g0593200	chr2	29184806	29189214	10.3726	0.805932	0.210422	0.587337	0.893686	3.32424	2.39891	4.02489	2.09721	2.82571	1.0624	0.586067	0.320376	Protein kinase G11A
MH02g0593400	chr2	29194562	29198492	20.2349	21.488	14.5035	20.0503	13.2205	6.01151	4.4823	11.421	9.85593	22.7235	20.9229	26.964	23.233	Ribulose-1,5 bisphosphate carboxylase/oxygenase large subunit N-methyltransferase, chloroplastic
MH02g0593600	chr2	29205007	29206932	8.73257	0	0	0.460722	0.210181	0.901941	0.567152	0.350174	0.172745	0	0	0	0.10271	RPM1-interacting protein 4
MH02g0593800	chr2	29209417	29212046	17.8605	0.726864	0.871223	0.15537	0.330884	0	0	0.236326	0.46464	1.68005	1.66503	1.1998	0.690841	tRNA (guanine(9)-N1)-methyltransferase
MH02g0595200	chr2	29269505	29271179	16.7286	19.0699	19.8674	5.88374	7.9802	4.77576	4.81459	18.4042	18.8572	24.6485	24.5833	30.0245	32.8275	Dof zinc finger protein DOF5.4
MH02g0595600	chr2	29294101	29296087	14.7592	0.145592	0.130754	0.0622356	0.0378739	0.201291	0.183761	2.08313	0.604135	1.13904	1.1243	0.44225	0.552827	Protein TIC 20-v, chloroplastic
MH02g0595800	chr2	29302652	29307581	11.5888	0.12304	0.0734948	0.0262799	0.144041	0.101444	0.0775883	0.160089	0.137024	0.153151	0.122843	0.12365	0.139751	Sodium-coupled neutral amino acid transporter 1
MH02g0596300	chr2	29325814	29331540	2.7159	19.8284	20.9015	17.621	21.4165	9.38698	8.36489	9.4638	8.71782	13.1915	12.3561	19.6793	17.7866	Protein FAM32A-like
MH02g0596400	chr2	29332235	29333965	6.6532	2.55616	2.26222	3.07326	2.38431	2.2553	2.09556	0.900429	0.918379	0.795363	0.822845	1.45474	1.15314	E3 ubiquitin-protein ligase RING1
MH02g0596900	chr2	29375176	29378119	7.48565	6.38401	5.323	9.80859	6.95382	6.75671	5.37395	3.63208	3.44554	2.55382	2.91498	5.68315	5.08471	ASC1-like protein 2
MH02g0597400	chr2	29398739	29413160	1.9491	0.692808	0.292303	0.383191	0.318069	0.0897307	0.0342752	0.141397	0.0778652	0.0869629	0.162854	0.492379	0.617638	Tetraspanin-8
MH02g0598200	chr2	29430106	29437313	9.41701	2.8762	2.29451	8.55456	11.0676	34.7625	29.3892	23.281	27.9744	10.1859	12.5349	1.63442	1.00024	Calcium sensing receptor, chloroplastic
MH02g0599000	chr2	29492213	29497510	20.5788	8.31839	12.9553	3.34717	5.41328	2.57176	1.91143	2.81668	3.0954	7.10239	6.67757	9.60607	9.08109	Potassium transporter 25
MH02g0599200	chr2	29505803	29507920	16.2207	2.63231	2.23711	1.40681	1.82587	0.121969	1.47744	1.61633	2.94878	4.05592	4.08755	2.34747	3.17307	rRNA-processing protein fcf2
MH02g0599300	chr2	29508606	29511726	8.08125	0.111893	0.1004	0.621742	0.815046	0.86419	2.25907	0.242607	0.820437	0.0397926	0.127875	0.225918	0.169754	Aluminum-activated malate transporter 9
MH02g0599400	chr2	29511715	29515445	23.545	33.2196	36.8359	25.537	25.5819	11.7771	12.636	12.1582	12.2589	21.0965	20.8277	28.6446	30.9883	Aspartic proteinase Asp1
MH02g0599800	chr2	29531538	29542970	17.0033	4.75689	3.93478	2.85729	2.70871	0.757542	0.176338	7.5948	8.04024	22.1789	20.4315	12.5142	11.0933	DAG protein, chloroplastic;Glycine-rich RNA-binding protein 4, mitochondrial
MH02g0600100	chr2	29545624	29551564	10.2828	2.07696	1.83817	2.01434	2.43152	1.67072	1.57883	2.14801	1.8823	1.3921	1.41362	1.08563	1.93696	Hypothetical protein
MH02g0600300	chr2	29555688	29557504	21.6977	0.328754	0.629564	0.0833781	0.152202	0	0	0.084549	0	0.182272	0	0.166714	0.989749	hypothetical protein OsJ_08266;unnamed protein product
MH02g0600400	chr2	29558907	29561547	9.23656	18.2131	22.2808	14.5385	26.4419	29.2717	33.4294	20.1833	29.7185	19.0064	19.9001	19.3468	22.0797	Uncharacterized protein, chloroplastic
MH02g0600500	chr2	29561343	29562795	20.8428	28.2783	26.8331	15.248	19.9811	1.64174	1.24361	3.293	2.9035	32.1916	19.7777	31.5936	33.2481	Zinc finger protein CONSTANS-LIKE 16
MH02g0601600	chr2	29615681	29618201	8.9425	0.0648108	0.0441089	0.0629815	0.236135	0.716008	0.437387	0.447191	0.248117	0	0.111164	0.0746028	0.0983843	Protein TIFY 6B
MH02g0601800	chr2	29622736	29623287	19.4585	0	0	0	0	0	0	0	0	1.36854	0	0	0	Hypothetical protein
MH02g0602100	chr2	29644519	29649060	16.071	3.5292	2.89439	1.5084	1.95399	0.598128	0.799185	4.74862	4.69863	8.81811	8.21616	5.19738	4.3557	APO protein 2, chloroplastic
MH02g0602900	chr2	29670412	29671116	23.9618	0	0.310707	0	0	0	0	0	0	0	0	0	0	hypothetical protein
MH02g0603300	chr2	29680665	29683129	20.4723	2.71549	4.76752	2.98525	2.9768	0.430591	1.14288	2.102	1.73664	3.17267	3.77812	4.04341	6.123	Histone-lysine N-methyltransferase setd3
MH02g0604200	chr2	29712833	29713450	8.26782	0.863889	8.43659	5.17986	6.28703	11.8432	7.67372	6.72094	8.78026	4.29658	3.53892	6.53369	4.70665	Nudix hydrolase 21, chloroplastic
MH02g0604400	chr2	29729358	29741765	19.3955	7.20321	5.54684	3.99286	4.28296	1.13922	0.932564	8.16775	4.04448	13.6239	9.73892	11.4741	12.8096	Probable peroxygenase 5
MH02g0605100	chr2	29779523	29782792	4.15394	8.18252	9.75693	6.82427	8.03042	5.8244	3.62669	3.9369	3.37685	5.59818	4.01356	5.95415	6.08386	Ankyrin repeat-containing protein
MH02g0605600	chr2	29801534	29820136	18.653	0.779274	0.653777	0.338305	0.468703	0.214471	0.225615	0.570125	0.511577	1.07733	0.763106	0.97732	1.30761	Probable RNA-dependent RNA polymerase 1
MH02g0605800	chr2	29828653	29833131	0.902256	6.1505	4.33003	4.4323	3.9661	1.33805	1.11147	1.34513	0.704683	2.45922	1.73987	4.40851	3.56958	NAD-dependent dihydropyrimidine dehydrogenase subunit PreA
MH02g0608200	chr2	29954599	29959330	19.3986	2.02213	2.5735	1.1203	1.65617	0.885914	1.13374	3.11829	1.88363	4.26175	3.16318	3.80573	4.45408	Formin-like protein 16
MH02g0608900	chr2	29991778	30004018	9.29847	9.81685	9.15243	12.4707	11.6421	20.6911	26.2506	18.8355	17.3424	13.1456	13.7564	7.86031	7.90364	Pyruvate dehydrogenase E1 component subunit alpha-1, mitochondrial
MH02g0610100	chr2	30070428	30078010	0.630205	1.65636	1.56542	1.08656	1.38295	0.65709	0.485938	0.568018	0.441516	0.73978	0.681593	0.736587	1.05067	Chaperone protein dnaJ 16
MH02g0610200	chr2	30080494	30085412	10.7861	4.47581	4.55989	4.8604	4.94067	4.87482	4.07075	5.19299	5.43937	4.68911	5.11657	3.72765	3.99282	Probable alpha-mannosidase I MNS5
MH02g0610700	chr2	30129127	30133566	15.4419	4.14282	4.72265	3.11325	3.59679	1.73952	1.90749	7.89292	9.00879	13.3426	10.3414	4.77277	6.27917	Protein LSM12 homolog
MH02g0610800	chr2	30139178	30159563	8.13347	29.8463	30.8056	34.1641	32.9738	30.3008	29.1791	27.4846	22.6531	30.3091	25.1834	24.9744	28.623	hypothetical protein OsI_08895;putative serine-threonine rich antigen
MH02g0612400	chr2	30265982	30269150	18.4851	1.23915	1.82843	0.570509	0.595073	0.158665	0.32093	0.991677	0.182855	3.79618	3.71295	1.4535	1.88495	NEP1-interacting protein-like 2
MH02g0612600	chr2	30277451	30279116	1.47681	201.342	191.546	171.296	138.613	25.3489	17.6583	6.54681	9.7688	47.2314	56.5992	227.542	221.415	unnamed protein product
MH02g0612700	chr2	30285519	30288384	7.13663	3.58833	3.48843	4.39496	4.94452	3.12179	3.18373	3.69953	2.35686	3.31062	2.94471	3.84617	3.02461	Methyltransferase-like protein 7A
MH02g0613200	chr2	30308818	30314173	9.93374	4.39091	3.41895	8.43629	5.91078	14.8113	16.1607	19.9519	15.6752	8.33817	6.64585	1.86554	1.67887	Soluble starch synthase 2-2, chloroplastic/amyloplastic
MH02g0613300	chr2	30318294	30321119	10.9167	33.8495	32.2196	65.7479	92.7348	307.298	348.453	322.148	464.166	185.396	223.372	20.4998	11.6146	Geranylgeranyl diphosphate reductase, chloroplastic
MH02g0613700	chr2	30338325	30342572	9.00278	2.22233	1.2428	2.92307	2.33261	3.74244	5.0799	2.33154	3.66149	1.70348	1.63477	2.74712	2.0106	Aquaporin NIP2-1
MH02g0614200	chr2	30372473	30374409	12.8737	12.9549	11.464	8.27933	11.8487	10.7377	11.9914	24.428	23.8426	25.8138	22.0022	8.4647	10.8625	Sphinganine C(4)-monooxygenase 2
MH02g0615700	chr2	30481057	30486276	18.0855	2.9502	2.08539	1.51318	2.17689	1.06494	1.03781	1.25609	1.06004	2.67067	2.08395	2.16516	1.91208	RAD50-interacting protein 1
MH02g0616100	chr2	30514751	30531089	17.4836	2.70571	2.57943	2.22774	1.7437	0.87246	1.29407	2.23957	1.86331	3.761	3.56744	2.94086	2.78092	Protein MSP1
MH02g0616500	chr2	30549663	30561225	2.70929	3.23913	3.70724	2.80841	3.20216	1.24909	1.44007	1.88636	1.32671	2.56724	1.71764	3.07787	3.22716	Exocyst complex component 3
MH02g0617100	chr2	30581415	30583833	19.6312	5.62662	5.07037	4.1467	3.26393	0.571583	0.544127	1.00955	1.65049	6.85382	8.17168	6.47366	6.67591	Pentatricopeptide repeat-containing protein, chloroplastic
MH02g0617900	chr2	30624749	30626785	20.8761	45.8114	34.1948	32.3261	24.0873	1.06988	1.78857	2.51901	6.64345	33.4972	39.3817	49.2675	51.9415	Peptidyl-prolyl cis-trans isomerase FKBP16-2, chloroplastic
MH02g0618400	chr2	30641657	30645746	17.8127	2.40454	3.38993	1.56047	1.80117	0.933238	1.00615	2.18343	2.2783	4.83495	3.52628	3.37837	3.34378	CRAL-TRIO domain-containing protein C23B6.04c;Random slug protein 5
MH02g0618900	chr2	30682747	30683763	9.37647	17.6621	16.2873	18.1786	17.9077	28.4639	36.062	25.4225	32.0969	13.9426	16.6911	10.7552	11.5408	Ethylene-responsive transcription factor RAP2-4
MH02g0619000	chr2	30683906	30684612	10.0166	0	0	0	1.54504	0	5.17101	0	0	0	1.90585	0	5.12852	Hypothetical protein
MH02g0620200	chr2	30758071	30762065	9.06508	1.49469	0.657012	1.46555	1.71552	3.29253	3.69751	1.79215	2.07235	1.34457	1.10446	0.841442	0.266561	Annexin D7
MH02g0620400	chr2	30765809	30772213	24.6674	3.17784	2.71032	1.87756	2.38292	1.02986	1.37577	1.98616	1.22083	2.65922	2.42865	2.77899	2.55077	Oxidation resistance protein 1
MH02g0620500	chr2	30772873	30778037	9.21098	4.23279	4.08056	5.09805	4.67183	4.46007	3.91004	4.39502	3.97986	5.1321	4.73863	3.64269	4.03131	DIS3-like exonuclease 2
MH02g0620700	chr2	30780691	30782674	1.20006	51.9195	34.1987	44.075	28.8808	6.55221	3.88698	3.47272	5.68434	23.3733	37.2228	68.1148	65.5718	50S ribosomal protein L29, chloroplastic
MH02g0621000	chr2	30801270	30809174	16.1954	0.280504	0.141935	0.101398	0.0617129	0.0982018	0.0498877	0.102866	0.416075	0.970255	0.430438	0.599102	0	Outer envelope protein 64, mitochondrial
MH02g0621100	chr2	30809456	30810857	18.0346	1.68587	3.19308	2.21806	2.02383	0.723191	1.09213	2.36036	1.99528	3.04319	2.68013	2.52022	2.96594	hypothetical protein OsJ_08427
MH02g0621200	chr2	30809706	30816276	20.1865	7.66394	7.19266	4.73051	5.86313	2.21559	2.32655	4.68505	4.74676	8.06424	8.76435	9.39089	10.1132	Histidine--tRNA ligase
MH02g0621500	chr2	30836612	30842387	17.6101	0.683961	1.02213	0.328864	0.578295	0.211835	0.10786	0.370784	0.29952	1.0338	1.19591	0.818034	0.680345	Probable pectin methyltransferase QUA2
MH02g0621700	chr2	30846519	30850038	16.4509	0.589405	0.682421	0.188927	0.287512	0.182392	0.123921	0.671035	0.351818	1.17912	1.07224	0.518891	0.558147	Lysine-specific histone demethylase 1 homolog 1
MH02g0621900	chr2	30855358	30863191	13.0387	0.244603	0.146156	0.0597364	0.218182	0.134528	0	0.0606225	0.200207	0.0745661	0.139586	0.316313	0.291157	RNA-binding protein 38
MH02g0622100	chr2	30865641	30869239	3.07269	5.61645	5.11684	3.58448	5.59718	1.88287	1.33137	0.823107	1.46517	1.06895	1.1317	6.65545	5.94987	UDP-glycosyltransferase 85A2
MH02g0622400	chr2	30879128	30881357	11.7443	0.590494	0.667551	0.336543	0.307225	3.37091	3.80891	5.1777	8.49813	3.68653	5.02684	2.91934	2.29088	UDP-glycosyltransferase 85A1
MH02g0623000	chr2	30907392	30909012	11.7734	0.344252	0.103129	0	0.761174	1.19219	1.88322	7.38747	2.08982	1.89744	1.23178	1.39755	0.392501	hypothetical protein OsI_08995
MH02g0625000	chr2	30997334	30999954	7.26117	0.408564	0.135741	1.97777	1.55459	1.20256	1.47432	0.236199	0.173822	0.0968597	0	0	0.0516925	Transcription factor bHLH94;Transcription factor bHLH96
MH02g0625200	chr2	31006415	31009378	8.79583	0.351602	0.455767	0.500956	0.670765	0.808511	2.36632	0.660682	0.485817	0.333438	0.167454	0.355117	0.177838	E3 ubiquitin-protein ligase ATL6
MH02g0625300	chr2	31011307	31017793	10.417	1.0663	0.827768	0.765444	0.845399	0.586108	0.736647	0.865286	0.680315	0.934981	0.446476	0.443195	0.66648	Pentatricopeptide repeat-containing protein, mitochondrial
MH02g0625400	chr2	31021190	31025880	9.31899	3.69553	4.10627	2.94579	3.96183	4.00489	3.77004	4.74906	2.94129	4.22662	2.36612	2.93581	2.96511	F-box protein FBX14
MH02g0625700	chr2	31037056	31040114	12.9061	0.0986231	0.0591295	0.422246	0.307851	1.06517	1.10635	7.43715	4.52577	4.8943	2.84807	0.23988	0.405011	DNAJ heat shock N-terminal domain-containing protein-like
MH02g0625900	chr2	31053456	31055536	11.7606	47.6491	36.8691	43.3513	39.8925	64.1086	65.5325	157.167	117.91	103.73	95.1292	46.47	44.1476	Peptidyl-prolyl cis-trans isomerase FKBP12
MH02g0626800	chr2	31097158	31105546	14.8044	8.50353	7.07981	8.73237	6.93009	9.48472	7.00844	58.9349	33.9512	80.7677	60.6494	28.1412	23.5695	Presequence protease 1, chloroplastic/mitochondrial
MH02g0626900	chr2	31106672	31115285	22.4331	2.31312	2.68919	0.79137	1.28344	0.60416	0.779493	0.534506	0.891358	1.31581	0.975322	1.58424	1.53087	hypothetical protein OsI_09031
MH02g0627000	chr2	31116172	31120581	9.55221	6.60225	7.59317	7.72977	8.78636	12.2093	13.1596	12.1738	12.5206	10.873	10.7704	9.63857	9.33154	Methionine aminopeptidase 1D, chloroplastic/mitochondrial
MH02g0627400	chr2	31127889	31133655	21.1132	3.08604	2.48322	2.63857	1.33029	0.29323	0.222627	0.458692	0.619874	1.56769	1.81748	2.95421	3.01635	Regulator of ribonuclease-like protein 1
MH02g0628200	chr2	31189432	31192912	4.67428	3.76391	4.63754	4.27414	4.26745	2.88231	1.93761	1.80271	1.57605	2.83695	1.73347	2.43875	2.30119	Galactoside 2-alpha-L-fucosyltransferase
MH02g0628400	chr2	31195431	31211713	0.181904	2.69182	3.28578	2.12574	2.28365	0.884326	0.541282	0.913739	0.949553	1.33199	1.23513	1.76395	1.79451	Galactoside 2-alpha-L-fucosyltransferase
MH02g0628500	chr2	31212589	31220597	6.99101	0.112066	0.0892939	0.0957909	0.213804	0.10276	0.0942472	0.0324028	0.0713548	0.0265709	0.0213205	0	0.0566009	Galactoside 2-alpha-L-fucosyltransferase
MH02g0628600	chr2	31219693	31223064	8.18565	11.0299	7.74884	11.5446	10.2529	17.7819	14.1623	10.8026	9.40972	4.76454	5.26342	6.9944	7.16013	Chlorophyll a-b binding protein 7, chloroplastic
MH02g0639300	chr2	31274385	31277736	23.1326	4.64257	6.04685	3.96995	4.83035	1.82681	1.14404	1.7668	1.37756	3.86521	3.24688	3.11795	4.74256	Transmembrane emp24 domain-containing protein p24delta3
MH02g0639500	chr2	31291964	31298166	2.85244	13.4133	12.2657	10.879	12.4607	6.13885	6.86253	5.92756	6.96856	7.92089	7.9111	12.3702	12.4819	Soluble inorganic pyrophosphatase 1, chloroplastic
MH02g0639700	chr2	31301625	31313187	12.0759	11.8905	12.2402	10.2716	12.3133	7.426	9.39161	12.6372	11.3955	14.968	13.8587	9.62855	12.1728	Protein Jade-1
MH02g0640100	chr2	31335340	31336463	14.4405	2.11757	1.90782	1.01866	1.3081	1.99355	2.11779	2.98236	2.20643	3.19985	4.02755	1.89609	2.01831	Auxin-induced protein X10A
MH02g0640900	chr2	31385519	31391657	0.84041	2.46258	2.32636	1.16444	1.69686	0.473441	0.224814	0.45111	0.222714	0.733023	0.567582	1.86913	2.30571	Mitogen-activated protein kinase kinase kinase 1
MH02g0641000	chr2	31388594	31391657	19.7301	1.66541	1.455	0.876052	1.31091	0.258636	0.251411	0.333356	0.299205	1.06309	0.780183	2.4085	1.9418	Pentatricopeptide repeat-containing protein, chloroplastic
MH02g0641200	chr2	31396581	31399806	17.7735	1.24017	1.51508	0.413913	1.09759	0.487292	0.406228	1.03208	0.766347	1.80264	1.91094	1.9279	1.6839	Protein CPR-5
MH02g0641700	chr2	31435116	31445450	8.99812	1.48414	1.29461	1.30291	1.41922	1.39088	1.6193	1.56569	1.17508	1.4551	1.21358	1.37296	1.24617	Probable WRKY transcription factor 9
MH02g0642000	chr2	31470279	31475842	9.00357	10.6474	9.81037	18.286	15.3858	28.0301	26.8271	22.1218	14.1867	8.02077	9.42588	7.31899	7.52212	E3 ubiquitin-protein ligase COP1
MH02g0642500	chr2	31509614	31512892	8.98081	0.910411	0.399473	1.55658	1.92629	3.7862	3.11474	1.31591	2.43884	0.302181	0.346919	0.0613235	0.0921092	Glucan endo-1,3-beta-glucosidase 12
MH02g0642600	chr2	31518174	31523721	5.99969	7.03673	6.82232	6.85624	7.82923	4.94401	4.26985	2.60596	4.23113	5.04922	4.61999	5.11955	4.79453	hypothetical protein OsI_09109;unknown protein
MH02g0644100	chr2	31611699	31612292	20.969	12.1027	8.84449	4.2503	3.22723	0.355572	0	0.268539	0.403286	23.1586	27.0316	41.3267	32.0964	hypothetical protein OsI_09122
MH02g0644500	chr2	31630393	31633438	20.4109	5.29831	4.63181	1.11394	1.31046	0	0	0	0.0555063	13.1576	12.4321	11.8142	16.308	Thioredoxin-like 3-1, chloroplastic
MH02g0644700	chr2	31635777	31640337	15.448	8.79941	10.2712	4.52157	4.01245	6.14514	5.11454	17.1076	11.8454	36.6419	26.326	10.5677	11.8818	Heat shock 70 kDa protein, mitochondrial
MH02g0645600	chr2	31675470	31679142	10.3319	2.55779	2.4073	2.26742	2.80954	3.94079	3.54585	4.10831	3.41051	3.97551	2.51577	1.43236	2.26228	Metal tolerance protein 3
MH02g0645700	chr2	31677098	31682297	19.6016	2.88375	2.99348	1.665	2.86436	1.90059	1.62167	3.46017	2.60255	3.97115	2.91245	3.69638	3.4457	Replication factor C subunit 3
MH02g0645800	chr2	31683553	31684020	17.8181	2.2804	1.95112	0.781428	2.13364	0.267002	2.31584	0.788332	1.79758	1.62015	1.87117	1.48463	2.84446	Hypothetical protein
MH02g0647700	chr2	31792421	31804722	7.85813	12.306	12.0181	19.9079	16.4747	15.3164	17.7104	10.9486	11.7072	8.62296	6.62228	8.41031	10.0267	DENN domain-containing protein 5B
MH02g0647900	chr2	31830608	31848159	8.95768	5.13124	4.81972	5.98251	5.79357	5.32235	5.38273	4.40822	5.08642	5.31552	4.60262	3.90144	4.88349	Myosin-15
MH02g0648200	chr2	31867505	31878810	20.0218	30.3987	30.5162	24.6299	19.8022	4.36276	2.90454	12.0462	11.4999	30.9719	31.5062	33.2335	34.4638	Isoleucine--tRNA ligase
MH02g0648500	chr2	31885174	31888087	8.99999	1.8143	2.4037	1.8624	2.17048	2.44692	3.51696	2.04331	1.16759	2.06395	1.46297	0.374612	1.24924	UMP-CMP kinase
MH02g0648700	chr2	31890717	31894723	11.7979	1.19192	1.46742	0.699866	1.01572	0.966886	2.18617	2.15435	2.58154	2.23013	1.79842	0.954797	0.743515	Fatty-acid-binding protein 2
MH02g0649000	chr2	31907746	31909069	9.99686	1.19688	1.08221	0.341316	0.622517	1.2364	1.34536	1.03673	0.771289	2.55282	1.49534	0.826457	0.764012	hypothetical protein
MH02g0649200	chr2	31919052	31921406	14.6241	2.04305	1.52773	2.86235	1.97834	4.03919	2.91223	10.1883	13.1357	20.3036	16.4097	7.67819	4.47734	Subtilisin-like protease
MH02g0659900	chr2	31969470	31972845	2.92517	17.5846	14.69	12.3278	15.5944	7.69793	6.25348	6.68494	8.98843	9.02085	8.4347	11.2961	12.6288	hypothetical protein OsI_09180;unknown
MH02g0660200	chr2	31993146	32000549	17.3756	1.98533	2.63343	0.723693	1.13937	0.224616	0.196407	1.82355	1.83928	5.66958	4.82997	2.02416	2.91809	RRP12-like protein
MH02g0661200	chr2	32060558	32066530	2.90217	29.3457	30.9955	27.9588	43.3744	12.3688	10.3755	5.79107	3.45929	4.54614	1.92291	21.1774	18.6668	Chaperone protein DnaJ 1
MH02g0661300	chr2	32070239	32071419	8.03983	0	0.246816	2.57656	1.63844	4.12828	3.92154	1.78024	0.43919	0.0973785	0.157304	0	0.208902	18.6 kDa class III heat shock protein
MH02g0661400	chr2	32081311	32089603	6.10736	12.0961	8.4137	22.7089	19.6235	12.9495	15.9306	5.66214	5.08062	5.01717	3.89435	6.34469	8.54874	Phosphoinositide phosphatase SAC3
MH02g0662500	chr2	32193410	32194453	21.326	0.434674	0.696677	0.37176	0.15074	0.161965	0.122049	0.251127	0	0.515144	0.499557	0.74302	0.884593	mitochondrial transcription termination factor-like
MH02g0662700	chr2	32195179	32197150	17.3257	0.546498	0.840948	0.310741	0.330886	0.239784	0.22942	0.467428	0.232328	0.995725	1.05466	0.769123	0.415315	Histone deacetylase 19
MH02g0663300	chr2	32229780	32234055	7.63556	12.6061	10.9571	15.1967	17.1948	10.996	12.605	11.1403	7.47885	14.8681	6.45431	9.79577	8.91137	26S protease regulatory subunit 7
MH02g0663500	chr2	32236603	32237079	20.3285	10.5909	6.19802	5.29216	6.88165	1.03114	1.12011	2.28858	2.02693	7.83824	9.56076	7.16365	8.24829	hypothetical protein
MH02g0664400	chr2	32308389	32312858	9.17813	10.4589	10.3706	14.8317	12.8855	11.094	14.4919	14.1121	10.208	12.627	10.8657	7.58413	9.01825	Serine/threonine-protein kinase EDR1
MH02g0666000	chr2	32379916	32381560	9.85529	8.70056	10.3002	10.4371	10.9382	9.82597	8.44557	7.75101	7.89664	11.9447	9.15207	8.14475	10.68	E3 ubiquitin-protein ligase
MH02g0666200	chr2	32391982	32404336	9.35819	3.79422	3.38892	2.64772	3.51265	3.03496	4.07284	3.96443	3.75484	3.48779	3.95046	2.50678	3.33474	Diacylglycerol kinase 7
MH02g0667200	chr2	32431432	32437900	17.8993	7.68571	8.10736	5.74085	4.42801	3.6174	3.84026	5.87977	4.34431	10.0732	9.85739	9.00366	9.69886	Vacuolar amino acid transporter 1
MH02g0667400	chr2	32445914	32451503	7.4473	4.76162	4.37925	6.44232	5.17248	3.91787	4.14916	3.0051	2.22962	3.18375	2.56358	3.13481	2.65816	Probable cyclic nucleotide-gated ion channel 17
MH02g0667500	chr2	32454828	32459397	11.0138	4.82026	5.26336	3.53645	5.26057	3.27937	3.00368	4.21068	3.79285	4.59514	4.69638	3.8438	4.4008	Serine/arginine-rich splicing factor RSZ21
MH02g0670000	chr2	32589662	32591765	6.53517	25.1148	27.2155	24.9849	27.671	20.2578	20.6976	13.8144	11.8839	12.7461	11.4207	18.053	17.7941	Protein TIC 55, chloroplastic
MH02g0670600	chr2	32611332	32627815	23.9913	3.12713	2.44338	1.26304	1.78804	0.585841	0.664673	0.924076	0.809394	1.34439	1.27462	1.52063	1.84806	Nudix hydrolase 3
MH02g0670800	chr2	32633433	32634469	11.1609	10.6225	9.69496	23.4306	24.4303	46.6744	42.2121	56.6199	63.149	45.4763	44.8867	11.8141	11.2389	Probable steroid-binding protein 3
MH02g0671000	chr2	32640731	32643845	9.37225	10.5873	6.94968	9.15899	9.31362	7.01663	7.82775	8.8563	6.71525	9.49423	9.87393	7.7907	8.16273	hypothetical protein OsJ_08697
MH02g0671300	chr2	32656820	32664837	3.17894	2.19997	1.72637	2.75494	1.79694	1.1802	0.98945	0.754522	0.650955	0.873428	0.525222	1.3871	1.47172	putative streptococcal hemagglutinin
MH02g0671800	chr2	32685305	32689484	10.04	8.52021	8.67497	7.77624	7.5964	10.9001	8.84581	11.5471	11.3362	16.6658	11.7318	10.8639	10.6624	Leucine aminopeptidase 2, chloroplastic
MH02g0671900	chr2	32691836	32701508	8.12346	0.960298	0.849396	0.853774	1.11248	0.913852	1.14677	0.745981	0.693569	0.89731	0.676171	0.639363	0.758908	Formin-like protein 7
MH02g0672500	chr2	32744506	32749855	19.9327	1.88417	1.87979	0.919228	0.9537	0.282538	0.164432	0.376897	0.685355	1.84612	1.30924	1.53411	1.5693	DEAD-box ATP-dependent RNA helicase 1
MH02g0673500	chr2	32786520	32790736	8.25249	0.15089	0.135532	0.0645016	0.235512	0.417394	0.253941	0.196263	0.192691	0.0536582	0.129491	0.152854	0.11461	Alpha/beta hydrolase domain-containing protein 17C
MH02g0674200	chr2	32836467	32840947	0.117321	37.2544	36.7662	27.1973	30.4795	13.8949	12.9996	10.1965	9.93969	25.265	17.7583	29.2644	21.8701	Aspartate aminotransferase, chloroplastic
MH02g0674300	chr2	32842724	32843380	8.94755	12.5752	11.1692	15.1127	16.5573	26.9575	27.0949	14.5918	14.5569	10.4602	11.1564	7.29514	8.85401	hypothetical protein OsI_09292
MH02g0674700	chr2	32860565	32861890	6.9678	3.58407	3.32269	2.87898	3.89858	2.65669	3.10884	1.883	2.01602	1.54474	1.99254	1.66007	2.31504	Alpha-1,6-mannosyl-glycoprotein 2-beta-N-acetylglucosaminyltransferase
MH02g0675500	chr2	32894965	32901336	8.12129	6.02565	5.82587	11.3274	10.6675	11.8077	12.2943	9.25647	8.13077	3.38319	3.2058	3.70969	4.5105	E3 ubiquitin-protein ligase RNF13;hypothetical protein OsI_09301
MH02g0675800	chr2	32911678	32916111	17.891	1.57004	2.26008	1.02566	1.108	0.315488	0.321861	1.57755	1.42299	3.86513	2.24753	2.06806	2.34811	F-box/LRR-repeat protein 14
MH02g0675900	chr2	32925729	32930138	15.5637	1.87306	2.8736	0.730739	0.992073	1.12709	0.719159	7.05984	4.03414	14.0894	8.67205	3.59062	3.36369	Probable protein phosphatase 2C 27
MH02g0676300	chr2	32958411	32960019	20.1646	1.82271	3.06834	1.03894	0.677343	0.43289	0.876588	0.225768	1.3312	5.67907	3.47852	3.43599	7.71934	hypothetical protein OsI_09309
MH02g0687300	chr2	33023942	33024646	0.744342	13.7003	10.2715	11.7537	5.24476	1.75027	1.2252	0	0.965333	7.68283	4.29357	9.80172	5.71957	hypothetical protein OsJ_08770
MH02g0687400	chr2	33024103	33032049	14.8297	5.90758	4.79895	5.43533	5.02128	2.83162	4.05852	4.73287	4.51408	7.28389	8.50034	6.04333	6.80236	Chaperone protein DnaJ
MH02g0687500	chr2	33033633	33037525	5.66657	2.96468	3.58109	2.65949	3.64426	1.82608	1.98902	1.2619	0.984825	1.22687	1.22468	1.40494	1.52961	Adenylyltransferase and sulfurtransferase MOCS3
MH02g0688100	chr2	33065368	33067056	21.3448	3.92455	3.98584	1.76717	1.93375	1.04858	0.522457	0.178905	1.46495	3.96495	3.09813	6.21227	3.64086	Proliferating cell nuclear antigen
MH02g0688200	chr2	33067355	33070610	9.41055	0	0.0579386	0.0826318	0.195314	0.160938	0.315998	0.406863	0	0.0687287	0.166132	0	0	Transcription factor SPATULA
MH02g0689200	chr2	33088712	33092832	13.2456	4.14964	3.54415	3.46919	3.32169	4.29525	3.83546	6.92159	5.31659	9.14662	6.27561	5.60601	5.15037	PAP-specific phosphatase HAL2-like
MH02g0689500	chr2	33099020	33105268	11.5384	4.2542	4.38781	5.40685	5.59193	9.32749	8.88802	12.6831	13.8009	12.0105	13.3511	8.10832	6.43883	Uncharacterized protein sll0005
MH02g0689600	chr2	33105524	33108998	2.97024	16.0823	17.2856	13.9267	19.2322	5.11878	3.06652	6.87804	4.89112	7.47213	6.41129	12.0882	12.0959	mRNA-decapping enzyme subunit 2
MH02g0689800	chr2	33132763	33134676	14.7322	1.85115	2.84661	1.18723	1.80564	0.965812	1.26639	3.7107	4.29746	6.82895	4.84434	2.9511	4.22972	GATA transcription factor 11
MH02g0690000	chr2	33150464	33156583	8.03456	11.2238	12.6405	9.55569	11.8999	9.90745	7.81338	7.62441	6.28624	8.82086	6.62171	7.4231	7.42931	Clathrin interactor EPSIN 2
MH02g0690100	chr2	33160932	33166269	8.01944	10.1067	10.3698	16.8948	13.0782	12.8857	20.8366	11.0274	8.36071	5.10991	4.52164	4.71097	6.56206	Uncharacterized protein sll0103
MH02g0690200	chr2	33179682	33180911	0.217946	0.834145	0.200775	0.428097	0.0867771	0	0.140574	0	0	0.118621	0.191998	0.515338	0.255013	hypothetical protein OsI_00745
MH02g0690400	chr2	33187001	33189260	9.38392	0.440828	0.301482	0.53837	0.55701	0.521658	0.847719	0.382298	0.843645	0.358329	0.396012	0.127308	0.0955861	Phosphoenolpyruvate carboxylase kinase 2
MH02g0690500	chr2	33195088	33201868	0.0864929	6.74792	4.11524	5.87865	3.84522	1.45536	1.08138	2.28503	1.47603	4.20521	3.23328	6.3674	6.38975	Probable starch synthase 4, chloroplastic/amyloplastic
MH02g0690800	chr2	33210153	33213407	24.2303	0.35865	0.674102	0.218991	0.293239	0.0847372	0.0861961	0.133313	0.0326563	0.29154	0.146341	0.413446	0.233116	Wall-associated receptor kinase 2
MH02g0692700	chr2	33336187	33340318	9.40672	2.44471	2.55074	2.94737	3.19619	2.56153	2.3732	3.09864	2.63917	2.85341	2.97425	1.45722	1.99801	ABC transporter I family member 19
MH02g0692800	chr2	33342592	33347658	6.11048	7.85965	8.56984	8.83838	9.87798	6.26466	7.78207	4.97593	5.00644	3.97308	4.49643	4.45579	5.74678	Casein kinase I isoform delta-like
MH02g0692900	chr2	33348026	33351793	6.72054	7.81928	8.29737	6.63233	9.82112	6.50906	6.42415	5.0859	4.44192	5.51802	5.09804	5.55534	6.58239	Diphthine--ammonia ligase
MH02g0694200	chr2	33489659	33496163	11.328	15.253	14.488	16.5068	14.8001	16.1432	14.3327	23.8215	18.1783	28.4004	20.2739	20.2596	18.1256	Glutathione reductase, cytosolic
MH02g0695400	chr2	33576212	33577394	20.8323	33.0067	23.4162	22.4276	25.8887	5.97073	8.45349	9.13692	18.2187	21.6757	28.0238	21.5428	30.4371	Cytochrome c1-1, heme protein, mitochondrial
MH02g0695600	chr2	33585572	33587707	17.6375	16.9819	23.2111	4.22572	10.5337	4.54887	2.7854	8.98827	11.5929	33.0767	20.3424	15.0962	14.1805	60S ribosomal protein L23
MH02g0696100	chr2	33596908	33599381	17.2335	9.60953	6.62823	4.72824	2.877	0.452398	0.457813	11.397	9.09815	30.3026	31.3052	15.6542	15.9227	28 kDa ribonucleoprotein, chloroplastic
MH02g0696200	chr2	33599782	33600859	9.91837	18.2458	15.6496	20.0119	29.5608	33.3686	38.8308	42.7305	38.0648	15.1533	18.9617	9.41864	7.3314	hypothetical protein OsI_09423
MH02g0696300	chr2	33601033	33604034	11.1924	16.8471	12.9625	18.484	19.5353	28.463	33.917	36.7772	44.5395	31.8293	37.6288	15.9059	15.1357	hypothetical protein OsI_09424
MH02g0696400	chr2	33604699	33608690	1.45383	44.2614	35.0623	39.3299	34.536	10.2189	9.20158	9.70216	11.0955	26.691	26.8569	45.1685	40.8572	Alcohol dehydrogenase class-3
MH02g0696600	chr2	33611802	33616124	5.14812	18.4899	9.96952	39.0585	44.1603	12.6853	12.3704	0.383086	0.684367	0.0448835	0.0721514	0.255148	0.191568	C-terminal processing peptidase, chloroplastic
MH02g0697000	chr2	33638926	33641445	9.63766	2.54309	1.91748	4.35157	3.0862	4.18715	3.93125	4.22156	3.96411	3.91728	3.42434	1.75999	1.46225	Putative uncharacterized hydrolase YOR131C
MH02g0697200	chr2	33656474	33671057	16.9191	0.881639	1.18138	0.184453	1.13164	0.268728	0.197685	0.83293	0.87185	1.78389	1.0387	1.10057	1.17353	CLIP-associated protein
MH02g0697400	chr2	33679327	33683839	9.01204	18.6282	13.9082	97.7425	73.5697	181.767	190.817	135.306	86.4247	24.1694	11.9213	2.54741	2.37728	Uncharacterized protein sll0005
MH02g0697600	chr2	33685807	33688033	8.91137	0.314362	0.0945333	0.941078	0.408803	0.7921	1.19183	0.817193	0	0.447055	0.0903919	0.161564	0.120053	hypothetical protein OsI_09442
MH02g0697700	chr2	33687501	33692539	9.4328	6.68872	7.01366	6.44489	6.36073	7.31376	6.79115	6.83442	5.99672	9.13923	7.15646	6.0721	6.94465	NADH dehydrogenase [ubiquinone] 1 alpha subcomplex subunit 9, mitochondrial
MH02g0697800	chr2	33700869	33714816	10.5024	5.42783	5.26644	8.48462	6.34364	8.6415	10.916	9.77555	9.9292	10.1679	7.79071	4.74029	4.2507	Myosin-6;Myosin-8
MH02g0697900	chr2	33715159	33726757	7.79882	6.38197	5.15216	7.59691	7.49416	5.89459	5.08065	5.33781	4.87538	5.02563	4.36285	5.41527	4.96126	unknown protein
MH02g0698200	chr2	33745713	33750517	21.1558	7.15603	5.44352	4.00059	5.20256	1.22107	1.08107	2.70445	1.29031	8.67787	6.30509	15.1927	9.48763	Probable voltage-gated potassium channel subunit beta
MH02g0698400	chr2	33758750	33763124	17.7896	22.6216	21.9992	14.834	16.2502	9.69056	10.3813	16.9427	17.1383	41.275	28.4382	33.0065	32.9243	3-ketoacyl-CoA thiolase 2, peroxisomal
MH02g0699000	chr2	33781965	33788971	21.5862	2.07508	1.86355	1.13287	1.45155	0.214527	0.388213	0.712166	0.729013	1.71195	1.35288	2.94228	3.79527	Disease resistance protein RPM1
MH02g0699600	chr2	33813478	33820111	17.6926	1.88817	1.67271	1.20943	1.03864	0.585195	0.506775	1.60836	0.988123	2.31574	1.74825	2.23726	1.49281	Protein-lysine methyltransferase METTL21A;Protein-lysine methyltransferase METTL21D
MH02g0700100	chr2	33856490	33859319	0.285775	1.88448	2.11068	1.76268	1.65816	0.579066	0.593627	0.501425	0.754259	1.97327	1.38373	2.06975	2.00624	Thioredoxin-like 3-2, chloroplastic
MH02g0700300	chr2	33868079	33873251	21.2045	0.919793	0.846057	0.530227	0.242958	0.0960702	0.0366782	0.186823	0.0919888	0.658901	0.594228	0.652144	1.11828	Uncharacterized protein DDB_G0273453/DDB_G0273565
MH02g0700400	chr2	33877351	33880282	8.12145	29.0491	20.9422	38.2399	32.7531	48.723	59.9545	41.2931	24.3901	12.7389	12.2171	20.2652	20.6168	OTU domain-containing protein DDB_G0284757
MH02g0700500	chr2	33880292	33881948	8.18316	20.0188	12.5113	19.7725	19.0571	25.7516	27.0464	18.1231	15.0064	9.19353	6.61644	7.80894	10.6955	Hypothetical protein
MH02g0700600	chr2	33888248	33892932	22.0929	2.80222	3.5886	1.21799	2.42178	0.995006	0.878884	1.19464	1.18029	1.7229	1.81738	3.35133	2.80855	Probable receptor-like protein kinase
MH02g0700900	chr2	33906012	33910342	15.3242	15.8608	10.4774	6.63056	8.85935	7.67575	9.0373	17.3993	15.0055	32.7868	24.3258	15.3734	17.9819	Serine/threonine-protein phosphatase PP1
MH02g0701300	chr2	33920382	33923072	11.1495	0.29458	0.234867	0.209846	0.306543	0.514104	0.454272	0.553581	0.531896	1.1524	0.953447	0.198018	0.260577	Coumaroyl-CoA
MH02g0701900	chr2	33956552	33958770	18.2769	15.6966	12.2596	6.95827	9.94725	1.72895	1.79198	5.1873	8.01385	20.3522	15.4045	16.1503	12.3565	60S ribosomal protein L28-1
MH02g0702300	chr2	33971879	33978160	17.1892	9.35391	9.5369	4.42818	6.43511	5.09082	3.57787	10.4571	9.03415	16.5492	12.0756	13.5522	13.2719	Probable mediator of RNA polymerase II transcription subunit 36b
MH02g0702500	chr2	33986909	33991019	10.9252	6.28581	3.28066	6.93372	6.77081	11.8124	10.716	11.4338	15.5648	13.2072	9.48521	4.32448	3.3275	Putative transporter arsB
MH02g0702600	chr2	33993603	33996915	20.3067	10.2938	11.8158	8.79303	9.5278	3.59784	3.1261	5.50964	4.22247	7.61568	6.39554	9.37099	10.9225	Ubiquitin carboxyl-terminal hydrolase isozyme L5
MH02g0702800	chr2	34003307	34007505	13.8782	7.78829	9.22888	7.4218	8.86324	6.14566	7.84864	9.36298	9.09183	15.2778	12.632	8.08561	9.84731	NAC domain-containing protein 78
MH02g0702900	chr2	34007512	34013767	12.3048	6.25716	4.36385	4.62169	6.00886	7.04966	6.64877	22.912	18.526	21.1612	17.6481	4.72179	4.73193	Phosphatidylinositol 4-phosphate 5-kinase 9
MH02g0703000	chr2	34021895	34024682	1.46522	37.9016	27.6866	35.6637	22.9711	7.58484	4.23478	3.18952	3.77247	19.0152	26.5351	54.7572	45.6113	50S ribosomal protein L9, chloroplastic
MH02g0703100	chr2	34027136	34033552	0.668886	3.72656	4.42129	1.56685	2.405	1.42472	1.43902	1.70051	1.08006	2.24178	1.84143	3.20703	3.02972	Acyl-CoA-binding domain-containing protein 4
MH02g0703200	chr2	34036532	34042739	24.2197	3.34828	5.03691	0.227872	1.28487	0.0209408	0.0960973	0.0660504	0.0727404	0.188552	0.195641	1.51	1.50057	U-box domain-containing protein 33
MH02g0703300	chr2	34043246	34049167	8.40872	21.8172	22.9876	20.3899	25.2915	16.1906	16.2119	18.714	16.9868	20.6617	18.6676	16.8321	18.9709	Signal peptide peptidase-like 4
MH02g0703400	chr2	34050922	34053051	10.2653	1.22513	0.776637	9.30341	1.91222	25.2653	10.6725	29.1218	11.179	14.9667	5.07029	2.18882	1.2587	Aquaporin PIP 1-3
MH02g0703600	chr2	34064340	34070673	8.23154	2.34611	2.87468	3.84278	4.27908	4.5208	4.37205	3.08322	3.27885	2.37392	2.03412	1.44033	2.38919	hypothetical protein OsI_09507;Protein neuralized
MH02g0703900	chr2	34074595	34077723	9.21205	6.08887	4.88927	6.08887	4.56357	3.8983	5.29952	3.66815	3.76374	4.11	3.78539	3.67711	5.26185	Hypothetical protein
MH02g0704200	chr2	34095203	34104765	6.63526	1.15823	1.43601	1.72343	1.65169	1.18101	1.29887	0.372084	0.655797	0.396662	0.244922	0.518479	0.845295	Pentatricopeptide repeat-containing protein, mitochondrial
MH02g0705100	chr2	34140351	34146052	15.7444	0	0.0582945	0.041668	0	0.0268626	0.041001	0.0422778	0.0931882	0.208025	0.0835223	0	0.0739147	Putative F-box/LRR-repeat protein
MH02g0705600	chr2	34169952	34174688	18.0328	0.929824	1.14506	0.420809	0.56916	0	0.0920215	0.664116	1.18559	5.48532	3.59392	3.09144	2.94551	DEAD-box ATP-dependent RNA helicase 48
MH02g0706000	chr2	34184854	34190824	21.3697	15.73	15.1055	11.7169	13.0198	4.00248	5.24317	5.56875	6.8314	12.479	9.74428	11.5918	13.4109	ABC transporter F family member 3
MH02g0707100	chr2	34234319	34239479	7.37083	18.5972	22.256	19.0571	22.0753	13.9399	13.47	14.6329	13.5122	17.1692	13.2002	13.0058	17.1031	Splicing factor 3B subunit 2
MH02g0707200	chr2	34239975	34242376	7.74486	0.165153	0.1484	19.9095	15.6809	21.0827	20.6396	2.57761	2.21566	0.058729	0.0472648	0	0.062752	hypothetical protein OsI_09534
MH02g0707300	chr2	34243042	34248911	7.4776	5.00575	4.14978	6.64513	5.76284	4.29648	4.90364	4.68523	3.31797	4.4715	3.34781	5.22974	4.79805	hypothetical protein OsI_09535;Testis-expressed sequence 2 protein
MH02g0707400	chr2	34248154	34251023	20.9144	11.236	7.2883	4.5926	5.17685	0.136833	0	0.188632	0.661021	6.66741	10.5334	12.9381	17.5632	hypothetical protein OsJ_08967;unknown protein
MH02g0707500	chr2	34254402	34257053	23.7803	1.61788	2.02547	0.565848	0.726958	0	0.618804	0.318849	0.234748	0.679945	0.925508	0.744716	1.39627	Pentatricopeptide repeat-containing protein
MH02g0707600	chr2	34257607	34259247	24.7238	3.84678	14.0842	6.22379	9.77623	0.747533	0.723126	0.369489	0.840519	1.82212	1.75043	2.30716	4.32334	Signal peptidase complex catalytic subunit SEC11C
MH02g0707700	chr2	34259547	34264020	6.03084	3.18691	2.70908	3.46275	2.5097	2.49771	1.90594	1.55908	1.10705	1.86687	1.36074	1.85561	3.45457	Hypothetical protein;unknown protein
MH02g0707800	chr2	34266218	34270299	14.9214	2.47552	2.97239	1.05849	2.25364	1.03448	1.35499	13.0887	11.4215	18.2201	17.6157	7.46167	4.43324	hypothetical protein OsI_09539
MH02g0708600	chr2	34326489	34332054	9.00357	3.99194	3.79741	8.99478	7.49154	13.2461	12.7326	8.57378	7.31786	4.48826	4.78196	1.81722	2.14641	Synaptotagmin-2;Tricalbin-3
MH02g0708800	chr2	34333183	34337077	8.91615	0.421367	0.692389	0.960449	1.05969	1.13944	1.71272	0.70056	0.938871	0.59944	0.561074	0.494459	0.345778	AP-5 complex subunit beta-1
MH02g0709000	chr2	34341648	34344059	8.88912	16.4269	12.7392	47.5502	30.3825	61.4816	70.009	41.37	32.3385	9.38466	9.92069	9.78399	7.28376	Hypothetical protein
MH02g0709400	chr2	34353092	34354439	8.13077	5.37276	0.972926	57.4521	43.0199	68.6367	85.8782	36.4523	29.2042	0.806516	0.663317	0	0	hypothetical protein;hypothetical protein OsI_00064
MH02g0709600	chr2	34359922	34364775	14.4247	17.1484	15.007	17.299	14.4879	7.84709	11.5497	21.9023	26.5065	35.336	34.0894	20.8713	22.5013	Oligopeptidase A
MH02g0710500	chr2	34393809	34406560	8.08576	5.4662	5.32521	5.15304	5.55206	4.46423	4.16614	4.37174	3.45047	5.47574	3.80691	4.41857	5.09701	Protein furry homolog-like
MH02g0710700	chr2	34411734	34416198	7.94919	5.68576	6.17222	9.54273	8.12807	8.49378	8.29899	5.67945	4.79023	5.47073	4.29833	3.67298	4.39348	Zinc finger CCCH domain-containing protein 19
MH02g0711300	chr2	34443049	34444868	21.1519	1.35312	2.75578	0.386386	0.937814	0.527716	0	1.16948	0	0.961358	0.528544	1.9559	0.351509	Probable phospholipase A2 homolog 1
MH02g0711700	chr2	34456155	34460611	23.3354	1.22404	1.26845	0.666072	1.042	1.11396	0.281059	0.385843	0.427437	2.05747	2.10564	1.70165	2.71125	Outer envelope pore protein 21, chloroplastic
MH02g0712300	chr2	34496099	34498282	20.2239	0.123285	0.258195	0.105394	0.128287	0.0340344	0.0518599	0.160376	0.0393193	0.526117	0.281889	0.436045	0.374217	Pentatricopeptide repeat-containing protein
MH02g0712400	chr2	34498514	34503833	0.193143	3.75085	2.0384	2.23743	2.04217	0.580105	0.293657	0.0756314	0.613199	0.558334	0.699195	2.56792	1.72402	MATE efflux family protein 3, chloroplastic
MH02g0713700	chr2	34577837	34579303	20.5501	1.61679	1.41361	0.628542	0.535197	0.246527	0.123813	0.636859	0.377389	1.35868	1.1826	0.603214	1.79495	hypothetical protein OsI_09566
MH03g0010000	chr3	976	5031	3.12114	5.57706	5.48771	3.2696	5.30567	3.23545	2.48072	1.86526	2.08638	2.51014	2.1644	2.82691	4.53996	2-phosphoglycerate kinase
MH03g0011200	chr3	110432	143515	2.99789	8.49782	8.30409	10.5039	10.668	4.71301	3.96498	2.72282	3.12974	3.02176	2.96249	6.94494	5.61913	hypothetical protein OsI_09638
[truncated: 5,596 more rows]
