# Supplementary material for: Diurnal RNAPII-tethered chromatin interactions are associated with rhythmic gene expression in rice
Source: Genome Biol. 2022 Jan 6;23:7. doi: 10.1186/s13059-021-02594-7 (PMC8734370; doi:10.1186/s13059-021-02594-7)
Supplement: Supplementary file 6 — Additional file 6: Table S5. Summary of RNAPII ChIA-PET libraries from rice leaves. [file 13059_2021_2594_MOESM6_ESM.xlsx]

## Sheet: Sheet1
Table S5 Summary of RNAPII ChIA-PET libraries from rice leaves.
Tissue	Factor	Replicate	Total PETs	Valid-linker PET %	Uniquely Mapped PETs	Remove redundancy	Self-ligation PETs	Inter-ligation PETs	Other PETs	PET count cutoff	Clustered PET	PET count cutoff	Clustered PET	intra-chrom clusters	inter-chrom clusters
Mature leaf	RNAPII	Combined	257034681	0.4644	89822094	31329582	19022189	9510339	2797054	2	83248	5	20674	11096	9578
am 8:00		Replicate 1	131072449	0.4622	45571817	15277330	9310021	4605770	1361539	2	49744
		Replicate 2	125962232	0.4668	44250277	16052252	9712168	4904569	1435515	2	51396
Mature leaf	RNAPII	Combined	271501580	0.3644	73952543	33131657	21393747	9556540	2181370	2	108484	5	21120	9206	11914
pm 8:00		Replicate 1	161663957	0.3605	43469620	17691566	11689019	4878193	1124354	2	60420
		Replicate 2	109837623	0.3701	30482923	15440091	9704728	4678347	1057016	2	57068
