# Supplementary material for: Diurnal RNAPII-tethered chromatin interactions are associated with rhythmic gene expression in rice
Source: Genome Biol. 2022 Jan 6;23:7. doi: 10.1186/s13059-021-02594-7 (PMC8734370; doi:10.1186/s13059-021-02594-7)
Supplement: Supplementary file 7 — Additional file 7: Table S6. RNAPII-mediated chromatin interactions at 08:00. [file 13059_2021_2594_MOESM7_ESM.xlsx]

## Sheet: Sheet1
Table S6 RNAPII-mediated chromatin interactions at 08:00.
Chrom1	start1	end1	gene1	expression rhythm of gene1	Chrom2	start2	end2	gene2	expression rhythm of gene2	type	pet counts
chr1	3147	3392	MH01g0010100	non-rhythmically	chr1	44783	50607	MH01g0011100	rhythmically	44425	5
chr1	29877	30109	MH01g0010600	non-rhythmically	chr1	44783	50607	MH01g0011100	rhythmically	17702	6
chr1	44783	50607	MH01g0011100	rhythmically	chr1	54419	58116	MH01g0011200	non-rhythmically	8572	11
chr1	44783	50607	MH01g0011100	rhythmically	chr1	58361	58907	MH01g0011200	non-rhythmically	10939	7
chr1	44783	50607	MH01g0011100	rhythmically	chr1	94014	100885	MH01g0012000	rhythmically	49754	59
chr1	44783	50607	MH01g0011100	rhythmically	chr1	102789	104049	MH01g0012300	non-rhythmically	55724	12
chr1	44783	50607	MH01g0011100	rhythmically	chr1	8380802	8392209	MH01g0170900	non-rhythmically	8338810	5
chr1	52189	54121	MH01g0011200	non-rhythmically	chr1	94014	100885	MH01g0012000	rhythmically	44294	29
chr1	54419	58116	MH01g0011200	non-rhythmically	chr1	94014	100885	MH01g0012000	rhythmically	41182	27
chr1	94014	100885	MH01g0012000	rhythmically	chr1	181448	183043	MH01g0013900	non-rhythmically	84796	6
chr1	166253	168536	MH01g0013500	rhythmically	chr1	181448	183043	MH01g0013900	non-rhythmically	14851	6
chr1	181448	183043	MH01g0013900	non-rhythmically	chr1	196446	202360	MH01g0014300	rhythmically	17157	5
chr1	196446	202360	MH01g0014300	rhythmically	chr1	28941456	28955227	MH01g0571200	non-rhythmically	28748938	5
chr1	261564	262327	MH01g0015200	rhythmically	chr1	274959	277410	MH01g0015400	non-rhythmically	14239	7
chr1	264915	266018	MH01g0015200	rhythmically	chr1	274959	277410	MH01g0015400	non-rhythmically	10718	7
chr1	322859	324929	MH01g0015900	rhythmically	chr1	330926	333197	MH01g0016100	rhythmically	8167	7
chr1	322859	324929	MH01g0015900	rhythmically	chr1	334686	335916	MH01g0016200	non-rhythmically	11407	8
chr1	325162	330290	MH01g0016100	rhythmically	chr1	330926	333197	MH01g0016100	rhythmically	4335	6
chr1	325162	330290	MH01g0016100	rhythmically	chr1	334686	335916	MH01g0016200	non-rhythmically	7575	13
chr1	325162	330290	MH01g0016100	rhythmically	chr1	338515	339404	MH01g0016200	non-rhythmically	11233	15
chr1	325162	330290	MH01g0016100	rhythmically	chr1	372498	373264	MH01g0016900	non-rhythmically	45155	5
chr1	368510	369444	MH01g0016900	non-rhythmically	chr1	431042	436536	MH01g0017400	non-rhythmically	64812	5
chr1	403126	404796	MH01g0017000	non-rhythmically	chr1	431042	436536	MH01g0017400	non-rhythmically	29827	21
chr1	431042	436536	MH01g0017400	non-rhythmically	chr1	463987	467968	MH01g0018200	non-rhythmically	32188	8
chr1	431042	436536	MH01g0017400	non-rhythmically	chr1	31662474	31675822	MH01g0626600	non-rhythmically	31235359	10
chr1	431042	436536	MH01g0017400	non-rhythmically	chr1	39045738	39052168	MH01g0780200	non-rhythmically	38615164	6
chr1	458602	461023	MH01g0017900	rhythmically	chr1	463987	467968	MH01g0018200	non-rhythmically	6165	8
chr1	458602	461023	MH01g0017900	rhythmically	chr1	468271	468528	MH01g0018200	non-rhythmically	8587	5
chr1	463987	467968	MH01g0018200	non-rhythmically	chr1	475775	476773	MH01g0018200	non-rhythmically	10296	12
chr1	463987	467968	MH01g0018200	non-rhythmically	chr1	24985354	25000709	MH01g0499100	rhythmically	24527054	6
chr1	1058567	1060200	MH01g0038600	non-rhythmically	chr1	24985354	25000709	MH01g0499100	rhythmically	23933648	5
chr1	1251007	1252939	MH01g0042000	rhythmically	chr1	1266272	1274870	MH01g0042200	rhythmically	18598	29
chr1	1266272	1274870	MH01g0042200	rhythmically	chr1	26698630	26713211	MH01g0526100	non-rhythmically	25435349	6
chr1	1395187	1399629	MH01g0044600	rhythmically	chr1	1405943	1406707	MH01g0044900	rhythmically	8917	6
chr1	1395187	1399629	MH01g0044600	rhythmically	chr1	1407067	1408070	MH01g0044900	rhythmically	10160	7
chr1	1395187	1399629	MH01g0044600	rhythmically	chr1	1412189	1412458	MH01g0044900	rhythmically	14915	6
chr1	1395187	1399629	MH01g0044600	rhythmically	chr1	1413253	1415026	MH01g0044900	rhythmically	16731	9
chr1	1483928	1487371	MH01g0045800	rhythmically	chr1	1539214	1544311	MH01g0046400	non-rhythmically	56113	6
chr1	1483928	1487371	MH01g0045800	rhythmically	chr1	1547828	1552453	MH01g0046600	non-rhythmically	64491	8
chr1	1539214	1544311	MH01g0046400	non-rhythmically	chr1	1547828	1552453	MH01g0046600	non-rhythmically	8378	34
chr1	1539214	1544311	MH01g0046400	non-rhythmically	chr1	1745945	1754614	MH01g0050300	non-rhythmically	208517	15
chr1	1539214	1544311	MH01g0046400	non-rhythmically	chr1	2157100	2164382	MH01g0057400	rhythmically	618978	6
chr1	1539214	1544311	MH01g0046400	non-rhythmically	chr1	5120437	5133843	MH01g0116500	rhythmically	3585377	7
chr1	1539214	1544311	MH01g0046400	non-rhythmically	chr1	8380802	8392209	MH01g0170900	non-rhythmically	6844743	14
chr1	1539214	1544311	MH01g0046400	non-rhythmically	chr1	20282882	20291068	MH01g0412900	rhythmically	18745212	14
chr1	1539214	1544311	MH01g0046400	non-rhythmically	chr1	27480893	27491115	MH01g0537200	non-rhythmically	25944241	7
chr1	1539214	1544311	MH01g0046400	non-rhythmically	chr1	37906684	37915621	MH01g0750900	rhythmically	36369390	9
chr1	1539214	1544311	MH01g0046400	non-rhythmically	chr1	39045738	39052168	MH01g0780200	non-rhythmically	37507191	15
chr1	1547828	1552453	MH01g0046600	non-rhythmically	chr1	1745945	1754614	MH01g0050300	non-rhythmically	200139	10
chr1	1547828	1552453	MH01g0046600	non-rhythmically	chr1	1783300	1793956	MH01g0051200	rhythmically	238487	7
chr1	1547828	1552453	MH01g0046600	non-rhythmically	chr1	4474789	4492902	MH01g0097500	rhythmically	2933705	5
chr1	1547828	1552453	MH01g0046600	non-rhythmically	chr1	26454061	26466948	MH01g0521700	non-rhythmically	24910364	7
chr1	1745945	1754614	MH01g0050300	non-rhythmically	chr1	1762176	1763758	MH01g0050600	non-rhythmically	12687	64
chr1	1745945	1754614	MH01g0050300	non-rhythmically	chr1	1783300	1793956	MH01g0051200	rhythmically	38348	78
chr1	1745945	1754614	MH01g0050300	non-rhythmically	chr1	4393613	4402534	MH01g0096500	non-rhythmically	2647794	34
chr1	1745945	1754614	MH01g0050300	non-rhythmically	chr1	10874231	10881082	MH01g0241600	non-rhythmically	9127377	14
chr1	1745945	1754614	MH01g0050300	non-rhythmically	chr1	11435531	11440477	MH01g0250700	rhythmically	9687724	7
chr1	1745945	1754614	MH01g0050300	non-rhythmically	chr1	11684265	11690356	MH01g0255400	non-rhythmically	9937031	5
chr1	1745945	1754614	MH01g0050300	non-rhythmically	chr1	16589996	16600411	MH01g0344700	rhythmically	14844924	7
chr1	1745945	1754614	MH01g0050300	non-rhythmically	chr1	18631619	18639251	MH01g0386000	non-rhythmically	16885155	9
chr1	1745945	1754614	MH01g0050300	non-rhythmically	chr1	20282882	20291068	MH01g0412900	rhythmically	18536695	25
chr1	1745945	1754614	MH01g0050300	non-rhythmically	chr1	24985354	25000709	MH01g0499100	rhythmically	23242752	38
chr1	1745945	1754614	MH01g0050300	non-rhythmically	chr1	26454061	26466948	MH01g0521700	non-rhythmically	24710225	23
chr1	1745945	1754614	MH01g0050300	non-rhythmically	chr1	28941456	28955227	MH01g0571200	non-rhythmically	27198062	22
chr1	1745945	1754614	MH01g0050300	non-rhythmically	chr1	29249962	29258469	MH01g0576800	rhythmically	27503936	8
chr1	1745945	1754614	MH01g0050300	non-rhythmically	chr1	31662474	31675822	MH01g0626600	non-rhythmically	29918868	24
chr1	1745945	1754614	MH01g0050300	non-rhythmically	chr1	35392609	35396379	MH01g0698400	non-rhythmically	33644215	8
chr1	1745945	1754614	MH01g0050300	non-rhythmically	chr1	36715335	36721969	MH01g0731100	non-rhythmically	34968372	31
chr1	1762176	1763758	MH01g0050600	non-rhythmically	chr1	1783300	1793956	MH01g0051200	rhythmically	25661	10
chr1	1783300	1793956	MH01g0051200	rhythmically	chr1	1783300	1793956	MH01g0051200	rhythmically	0	5
chr1	1783300	1793956	MH01g0051200	rhythmically	chr1	2084012	2087362	MH01g0056500	non-rhythmically	297059	5
chr1	1783300	1793956	MH01g0051200	rhythmically	chr1	2094011	2104806	MH01g0056600	rhythmically	310780	8
chr1	1783300	1793956	MH01g0051200	rhythmically	chr1	5700702	5709211	MH01g0125100	non-rhythmically	3916328	5
chr1	1783300	1793956	MH01g0051200	rhythmically	chr1	30260996	30270341	MH01g0594200	rhythmically	28477040	5
chr1	1974432	1975641	MH01g0055300	non-rhythmically	chr1	2094011	2104806	MH01g0056600	rhythmically	124372	7
chr1	1975906	1981154	MH01g0055400	rhythmically	chr1	2094011	2104806	MH01g0056600	rhythmically	120878	7
chr1	1975906	1981154	MH01g0055400	rhythmically	chr1	3533641	3551290	MH01g0083800	non-rhythmically	1563935	5
chr1	2084012	2087362	MH01g0056500	non-rhythmically	chr1	2094011	2104806	MH01g0056600	rhythmically	13721	61
chr1	2094011	2104806	MH01g0056600	rhythmically	chr1	2094011	2104806	MH01g0056600	rhythmically	0	19
chr1	2094011	2104806	MH01g0056600	rhythmically	chr1	2141583	2142338	MH01g0057000	rhythmically	42552	10
chr1	2094011	2104806	MH01g0056600	rhythmically	chr1	2157100	2164382	MH01g0057400	rhythmically	61332	11
chr1	2094011	2104806	MH01g0056600	rhythmically	chr1	10589373	10594620	MH01g0227000	rhythmically	8492588	5
chr1	2094011	2104806	MH01g0056600	rhythmically	chr1	20905050	20913771	MH01g0422900	rhythmically	18810002	14
chr1	2094011	2104806	MH01g0056600	rhythmically	chr1	24985354	25000709	MH01g0499100	rhythmically	22893623	27
chr1	2094011	2104806	MH01g0056600	rhythmically	chr1	36587911	36597242	MH01g0728200	non-rhythmically	34493168	7
chr1	2141583	2142338	MH01g0057000	rhythmically	chr1	2157100	2164382	MH01g0057400	rhythmically	18780	14
chr1	2142603	2143259	MH01g0057100	rhythmically	chr1	2157100	2164382	MH01g0057400	rhythmically	17810	6
chr1	2143781	2144498	MH01g0057100	rhythmically	chr1	2157100	2164382	MH01g0057400	rhythmically	16601	7
chr1	2146557	2148792	MH01g0057200	non-rhythmically	chr1	2157100	2164382	MH01g0057400	rhythmically	13066	20
chr1	2429913	2438482	MH01g0062000	non-rhythmically	chr1	2452051	2452504	MH01g0062100	non-rhythmically	18080	6
chr1	2429913	2438482	MH01g0062000	non-rhythmically	chr1	2456325	2459786	MH01g0062100	non-rhythmically	23858	27
chr1	2429913	2438482	MH01g0062000	non-rhythmically	chr1	2459946	2460393	MH01g0062200	non-rhythmically	25972	5
chr1	2456325	2459786	MH01g0062100	non-rhythmically	chr1	2563432	2566682	MH01g0064100	rhythmically	107002	7
chr1	2558547	2561813	MH01g0064000	rhythmically	chr1	2568750	2571505	MH01g0064100	rhythmically	9947	14
chr1	2563432	2566682	MH01g0064100	rhythmically	chr1	2573149	2574784	MH01g0064200	non-rhythmically	8909	26
chr1	2563432	2566682	MH01g0064100	rhythmically	chr1	2577057	2578241	MH01g0064200	non-rhythmically	12591	11
chr1	2563432	2566682	MH01g0064100	rhythmically	chr1	3533641	3551290	MH01g0083800	non-rhythmically	977408	6
chr1	2563432	2566682	MH01g0064100	rhythmically	chr1	28941456	28955227	MH01g0571200	non-rhythmically	26383284	5
chr1	2630755	2637353	MH01g0065200	rhythmically	chr1	2656091	2657706	MH01g0065400	rhythmically	22844	11
chr1	2840614	2847684	MH01g0070100	rhythmically	chr1	2883276	2887753	MH01g0071400	non-rhythmically	41365	10
chr1	2883276	2887753	MH01g0071400	non-rhythmically	chr1	2896510	2897897	MH01g0071700	rhythmically	11689	8
chr1	2883276	2887753	MH01g0071400	non-rhythmically	chr1	28941456	28955227	MH01g0571200	non-rhythmically	26062827	6
chr1	3127871	3133980	MH01g0076900	non-rhythmically	chr1	3143757	3144392	MH01g0077100	rhythmically	13149	7
chr1	3127871	3133980	MH01g0076900	non-rhythmically	chr1	3533641	3551290	MH01g0083800	non-rhythmically	411540	5
chr1	3245435	3247252	MH01g0079100	rhythmically	chr1	3287271	3289673	MH01g0079800	rhythmically	42128	5
chr1	3276314	3276572	MH01g0079500	non-rhythmically	chr1	3287271	3289673	MH01g0079800	rhythmically	12029	6
chr1	3287271	3289673	MH01g0079800	rhythmically	chr1	3533641	3551290	MH01g0083800	non-rhythmically	253993	9
chr1	3287271	3289673	MH01g0079800	rhythmically	chr1	4474789	4492902	MH01g0097500	rhythmically	1195373	5
chr1	3287271	3289673	MH01g0079800	rhythmically	chr1	24985354	25000709	MH01g0499100	rhythmically	21704559	7
chr1	3414819	3419084	MH01g0081900	rhythmically	chr1	3533641	3551290	MH01g0083800	non-rhythmically	125514	10
chr1	3479024	3479295	MH01g0082800	non-rhythmically	chr1	3502413	3512483	MH01g0083200	rhythmically	28289	5
chr1	3502413	3512483	MH01g0083200	rhythmically	chr1	3524385	3527089	MH01g0083500	non-rhythmically	18288	25
chr1	3502413	3512483	MH01g0083200	rhythmically	chr1	3531450	3533489	MH01g0083700	rhythmically	25021	10
chr1	3502413	3512483	MH01g0083200	rhythmically	chr1	3533641	3551290	MH01g0083800	non-rhythmically	35017	83
chr1	3502413	3512483	MH01g0083200	rhythmically	chr1	4474789	4492902	MH01g0097500	rhythmically	976397	8
chr1	3502413	3512483	MH01g0083200	rhythmically	chr1	10874231	10881082	MH01g0241600	non-rhythmically	7370208	7
chr1	3502413	3512483	MH01g0083200	rhythmically	chr1	15328129	15346923	MH01g0315800	non-expressed	11830077	5
chr1	3502413	3512483	MH01g0083200	rhythmically	chr1	23506259	23515268	MH01g0475300	rhythmically	20003315	5
chr1	3524385	3527089	MH01g0083500	non-rhythmically	chr1	3533641	3551290	MH01g0083800	non-rhythmically	16728	78
chr1	3524385	3527089	MH01g0083500	non-rhythmically	chr1	3551537	3552070	MH01g0084100	non-expressed	26066	6
chr1	3531450	3533489	MH01g0083700	rhythmically	chr1	3533641	3551290	MH01g0083800	non-rhythmically	9996	14
chr1	3533641	3551290	MH01g0083800	non-rhythmically	chr1	3533641	3551290	MH01g0083800	non-rhythmically	0	373
chr1	3533641	3551290	MH01g0083800	non-rhythmically	chr1	3551537	3552070	MH01g0084100	non-expressed	9338	42
chr1	3533641	3551290	MH01g0083800	non-rhythmically	chr1	3631922	3635747	MH01g0085500	non-rhythmically	91369	11
chr1	3533641	3551290	MH01g0083800	non-rhythmically	chr1	3636021	3639539	MH01g0085600	non-rhythmically	95314	33
chr1	3533641	3551290	MH01g0083800	non-rhythmically	chr1	3678114	3681646	MH01g0086500	rhythmically	137414	16
chr1	3533641	3551290	MH01g0083800	non-rhythmically	chr1	3705133	3719663	MH01g0087000	non-rhythmically	169933	21
chr1	3533641	3551290	MH01g0083800	non-rhythmically	chr1	3933347	3939072	MH01g0089900	non-rhythmically	393744	8
chr1	3533641	3551290	MH01g0083800	non-rhythmically	chr1	4393613	4402534	MH01g0096500	non-rhythmically	855608	66
chr1	3533641	3551290	MH01g0083800	non-rhythmically	chr1	7024868	7032996	MH01g0145900	rhythmically	3486466	9
chr1	3533641	3551290	MH01g0083800	non-rhythmically	chr1	7156394	7167678	MH01g0148000	rhythmically	3619570	16
chr1	3533641	3551290	MH01g0083800	non-rhythmically	chr1	8380802	8392209	MH01g0170900	non-rhythmically	4844040	29
chr1	3533641	3551290	MH01g0083800	non-rhythmically	chr1	20282882	20291068	MH01g0412900	rhythmically	16744509	29
chr1	3533641	3551290	MH01g0083800	non-rhythmically	chr1	29983744	29996080	MH01g0590000	rhythmically	26447446	17
chr1	3533641	3551290	MH01g0083800	non-rhythmically	chr1	31662474	31675822	MH01g0626600	non-rhythmically	28126682	38
chr1	3533641	3551290	MH01g0083800	non-rhythmically	chr1	31976605	31985875	MH01g0632200	rhythmically	28438775	9
chr1	3533641	3551290	MH01g0083800	non-rhythmically	chr1	36715335	36721969	MH01g0731100	non-rhythmically	33176186	36
chr1	3533641	3551290	MH01g0083800	non-rhythmically	chr1	36777616	36783614	MH01g0731900	non-rhythmically	33238149	6
chr1	3636021	3639539	MH01g0085600	non-rhythmically	chr1	3705133	3719663	MH01g0087000	non-rhythmically	74618	10
chr1	3668839	3669904	MH01g0086400	rhythmically	chr1	3678114	3681646	MH01g0086500	rhythmically	10508	5
chr1	3678114	3681646	MH01g0086500	rhythmically	chr1	3705133	3719663	MH01g0087000	non-rhythmically	32518	26
chr1	3678114	3681646	MH01g0086500	rhythmically	chr1	37906684	37915621	MH01g0750900	rhythmically	34231272	5
chr1	3690656	3691877	MH01g0086700	non-expressed	chr1	3705133	3719663	MH01g0087000	non-rhythmically	21132	15
chr1	3692362	3695274	MH01g0086800	non-rhythmically	chr1	3705133	3719663	MH01g0087000	non-rhythmically	18580	29
chr1	3700663	3701287	MH01g0086900	non-rhythmically	chr1	3705133	3719663	MH01g0087000	non-rhythmically	11423	39
chr1	3705133	3719663	MH01g0087000	non-rhythmically	chr1	3705133	3719663	MH01g0087000	non-rhythmically	0	66
chr1	3705133	3719663	MH01g0087000	non-rhythmically	chr1	3724362	3724831	MH01g0087100	non-rhythmically	12198	8
chr1	3705133	3719663	MH01g0087000	non-rhythmically	chr1	3725253	3725755	MH01g0087100	non-rhythmically	13105	5
chr1	3705133	3719663	MH01g0087000	non-rhythmically	chr1	3725951	3726487	MH01g0087100	non-rhythmically	13820	8
chr1	3705133	3719663	MH01g0087000	non-rhythmically	chr1	3811851	3816694	MH01g0088400	rhythmically	101874	5
chr1	3705133	3719663	MH01g0087000	non-rhythmically	chr1	3968961	3983753	MH01g0090400	rhythmically	263958	16
chr1	3705133	3719663	MH01g0087000	non-rhythmically	chr1	4291814	4298925	MH01g0095000	non-rhythmically	582971	7
chr1	3705133	3719663	MH01g0087000	non-rhythmically	chr1	4393613	4402534	MH01g0096500	non-rhythmically	685675	30
chr1	3705133	3719663	MH01g0087000	non-rhythmically	chr1	7024868	7032996	MH01g0145900	rhythmically	3316533	9
chr1	3705133	3719663	MH01g0087000	non-rhythmically	chr1	8139663	8147316	MH01g0166600	non-rhythmically	4431091	16
chr1	3705133	3719663	MH01g0087000	non-rhythmically	chr1	8380802	8392209	MH01g0170900	non-rhythmically	4674107	19
chr1	3705133	3719663	MH01g0087000	non-rhythmically	chr1	9395254	9402163	MH01g0188300	non-rhythmically	5686310	12
chr1	3705133	3719663	MH01g0087000	non-rhythmically	chr1	20905050	20913771	MH01g0422900	rhythmically	17197012	20
chr1	3705133	3719663	MH01g0087000	non-rhythmically	chr1	21976516	21989014	MH01g0448700	rhythmically	18270366	21
chr1	3705133	3719663	MH01g0087000	non-rhythmically	chr1	24985354	25000709	MH01g0499100	rhythmically	21280633	39
chr1	3705133	3719663	MH01g0087000	non-rhythmically	chr1	26454061	26466948	MH01g0521700	non-rhythmically	22748106	25
chr1	3705133	3719663	MH01g0087000	non-rhythmically	chr1	26698630	26713211	MH01g0526100	non-rhythmically	22993522	19
chr1	3705133	3719663	MH01g0087000	non-rhythmically	chr1	36715335	36721969	MH01g0731100	non-rhythmically	33006253	26
chr1	3705133	3719663	MH01g0087000	non-rhythmically	chr1	37906684	37915621	MH01g0750900	rhythmically	34198754	12
chr1	3806058	3807760	MH01g0088300	non-rhythmically	chr1	3811851	3816694	MH01g0088400	rhythmically	7363	6
chr1	3882992	3885092	MH01g0089200	rhythmically	chr1	3968961	3983753	MH01g0090400	rhythmically	92314	7
chr1	3933347	3939072	MH01g0089900	non-rhythmically	chr1	3951242	3952433	MH01g0090000	non-rhythmically	15628	10
chr1	3933347	3939072	MH01g0089900	non-rhythmically	chr1	3960245	3965807	MH01g0090200	rhythmically	26816	16
chr1	3933347	3939072	MH01g0089900	non-rhythmically	chr1	3968961	3983753	MH01g0090400	rhythmically	40147	30
chr1	3939479	3940160	MH01g0090000	non-rhythmically	chr1	3951242	3952433	MH01g0090000	non-rhythmically	12018	5
chr1	3951242	3952433	MH01g0090000	non-rhythmically	chr1	3960245	3965807	MH01g0090200	rhythmically	11188	9
chr1	3951242	3952433	MH01g0090000	non-rhythmically	chr1	3968961	3983753	MH01g0090400	rhythmically	24519	14
chr1	3960245	3965807	MH01g0090200	rhythmically	chr1	3968961	3983753	MH01g0090400	rhythmically	13331	126
chr1	3960245	3965807	MH01g0090200	rhythmically	chr1	4393613	4402534	MH01g0096500	non-rhythmically	435047	16
chr1	3960245	3965807	MH01g0090200	rhythmically	chr1	8380802	8392209	MH01g0170900	non-rhythmically	4423479	9
chr1	3960245	3965807	MH01g0090200	rhythmically	chr1	20905050	20913771	MH01g0422900	rhythmically	16946384	9
chr1	3960245	3965807	MH01g0090200	rhythmically	chr1	36715335	36721969	MH01g0731100	non-rhythmically	32755626	12
chr1	3960245	3965807	MH01g0090200	rhythmically	chr1	36868152	36881630	MH01g0734100	rhythmically	32911865	5
chr1	3960245	3965807	MH01g0090200	rhythmically	chr1	40861026	40868610	MH01g0812800	rhythmically	36901792	8
chr1	3968961	3983753	MH01g0090400	rhythmically	chr1	3968961	3983753	MH01g0090400	rhythmically	0	86
chr1	3968961	3983753	MH01g0090400	rhythmically	chr1	4018327	4018666	MH01g0090700	rhythmically	42139	6
chr1	3968961	3983753	MH01g0090400	rhythmically	chr1	4018828	4019184	MH01g0090700	rhythmically	42649	7
chr1	3968961	3983753	MH01g0090400	rhythmically	chr1	4393613	4402534	MH01g0096500	non-rhythmically	421716	22
chr1	3968961	3983753	MH01g0090400	rhythmically	chr1	36125724	36137963	MH01g0710600	rhythmically	32155486	7
chr1	3968961	3983753	MH01g0090400	rhythmically	chr1	36715335	36721969	MH01g0731100	non-rhythmically	32742295	16
chr1	4134085	4138764	MH01g0092800	rhythmically	chr1	4143852	4144186	MH01g0092800	rhythmically	7594	5
chr1	4134085	4138764	MH01g0092800	rhythmically	chr1	4144534	4145675	MH01g0092800	rhythmically	8680	16
chr1	4134085	4138764	MH01g0092800	rhythmically	chr1	4474789	4492902	MH01g0097500	rhythmically	347421	6
chr1	4238212	4242373	MH01g0093700	rhythmically	chr1	4393613	4402534	MH01g0096500	non-rhythmically	157781	10
chr1	4238212	4242373	MH01g0093700	rhythmically	chr1	4474789	4492902	MH01g0097500	rhythmically	243553	6
chr1	4238212	4242373	MH01g0093700	rhythmically	chr1	28941456	28955227	MH01g0571200	non-rhythmically	24708049	7
chr1	4238212	4242373	MH01g0093700	rhythmically	chr1	39045738	39052168	MH01g0780200	non-rhythmically	34808661	6
chr1	4271772	4272427	MH01g0094600	rhythmically	chr1	4393613	4402534	MH01g0096500	non-rhythmically	125974	5
chr1	4291814	4298925	MH01g0095000	non-rhythmically	chr1	4299092	4300639	MH01g0095100	non-rhythmically	4496	5
chr1	4291814	4298925	MH01g0095000	non-rhythmically	chr1	4345784	4352120	MH01g0095900	rhythmically	53582	8
chr1	4291814	4298925	MH01g0095000	non-rhythmically	chr1	4374142	4376914	MH01g0096400	rhythmically	80158	8
chr1	4291814	4298925	MH01g0095000	non-rhythmically	chr1	4381507	4386091	MH01g0096400	rhythmically	88429	8
chr1	4291814	4298925	MH01g0095000	non-rhythmically	chr1	4393613	4402534	MH01g0096500	non-rhythmically	102704	26
chr1	4291814	4298925	MH01g0095000	non-rhythmically	chr1	4474789	4492902	MH01g0097500	rhythmically	188476	12
chr1	4345784	4352120	MH01g0095900	rhythmically	chr1	4374142	4376914	MH01g0096400	rhythmically	26576	13
chr1	4345784	4352120	MH01g0095900	rhythmically	chr1	4381507	4386091	MH01g0096400	rhythmically	34847	13
chr1	4345784	4352120	MH01g0095900	rhythmically	chr1	4393613	4402534	MH01g0096500	non-rhythmically	49121	24
chr1	4345784	4352120	MH01g0095900	rhythmically	chr1	4474789	4492902	MH01g0097500	rhythmically	134893	9
chr1	4345784	4352120	MH01g0095900	rhythmically	chr1	22860225	22866345	MH01g0463800	non-expressed	18514333	5
chr1	4374142	4376914	MH01g0096400	rhythmically	chr1	4381507	4386091	MH01g0096400	rhythmically	8271	20
chr1	4374142	4376914	MH01g0096400	rhythmically	chr1	4393613	4402534	MH01g0096500	non-rhythmically	22545	27
chr1	4374142	4376914	MH01g0096400	rhythmically	chr1	36715335	36721969	MH01g0731100	non-rhythmically	32343124	6
chr1	4377153	4377965	MH01g0096400	rhythmically	chr1	4381507	4386091	MH01g0096400	rhythmically	6240	5
chr1	4377153	4377965	MH01g0096400	rhythmically	chr1	4393613	4402534	MH01g0096500	non-rhythmically	20514	17
chr1	4381507	4386091	MH01g0096400	rhythmically	chr1	4393613	4402534	MH01g0096500	non-rhythmically	14274	90
chr1	4381507	4386091	MH01g0096400	rhythmically	chr1	4474789	4492902	MH01g0097500	rhythmically	100046	14
chr1	4393613	4402534	MH01g0096500	non-rhythmically	chr1	4421543	4422302	MH01g0096800	non-rhythmically	23849	7
chr1	4393613	4402534	MH01g0096500	non-rhythmically	chr1	4432528	4434974	MH01g0096800	non-rhythmically	35677	8
chr1	4393613	4402534	MH01g0096500	non-rhythmically	chr1	4436410	4437500	MH01g0096900	rhythmically	38882	5
chr1	4393613	4402534	MH01g0096500	non-rhythmically	chr1	4441168	4442366	MH01g0096900	rhythmically	43693	5
chr1	4393613	4402534	MH01g0096500	non-rhythmically	chr1	4474789	4492902	MH01g0097500	rhythmically	85772	77
chr1	4393613	4402534	MH01g0096500	non-rhythmically	chr1	5120437	5133843	MH01g0116500	rhythmically	729066	19
chr1	4393613	4402534	MH01g0096500	non-rhythmically	chr1	5700702	5709211	MH01g0125100	non-rhythmically	1306883	9
chr1	4393613	4402534	MH01g0096500	non-rhythmically	chr1	7156394	7167678	MH01g0148000	rhythmically	2763962	23
chr1	4393613	4402534	MH01g0096500	non-rhythmically	chr1	8139663	8147316	MH01g0166600	non-rhythmically	3745416	26
chr1	4393613	4402534	MH01g0096500	non-rhythmically	chr1	8380802	8392209	MH01g0170900	non-rhythmically	3988432	44
chr1	4393613	4402534	MH01g0096500	non-rhythmically	chr1	9395254	9402163	MH01g0188300	non-rhythmically	5000635	32
chr1	4393613	4402534	MH01g0096500	non-rhythmically	chr1	10874231	10881082	MH01g0241600	non-rhythmically	6479583	35
chr1	4393613	4402534	MH01g0096500	non-rhythmically	chr1	11860396	11868180	MH01g0258300	non-rhythmically	7466214	36
chr1	4393613	4402534	MH01g0096500	non-rhythmically	chr1	13603976	13606717	MH01g0287500	non-rhythmically	9207273	5
chr1	4393613	4402534	MH01g0096500	non-rhythmically	chr1	15409330	15418519	MH01g0316600	non-rhythmically	11015851	36
chr1	4393613	4402534	MH01g0096500	non-rhythmically	chr1	17758655	17768358	MH01g0374200	rhythmically	13365433	16
chr1	4393613	4402534	MH01g0096500	non-rhythmically	chr1	20282882	20291068	MH01g0412900	rhythmically	15888901	61
chr1	4393613	4402534	MH01g0096500	non-rhythmically	chr1	20349496	20355732	MH01g0413800	rhythmically	15954540	15
chr1	4393613	4402534	MH01g0096500	non-rhythmically	chr1	20426113	20436447	MH01g0415000	rhythmically	16033206	11
chr1	4393613	4402534	MH01g0096500	non-rhythmically	chr1	20517645	20521187	MH01g0416600	non-expressed	16121342	7
chr1	4393613	4402534	MH01g0096500	non-rhythmically	chr1	20745700	20760056	MH01g0420700	rhythmically	16354804	19
chr1	4393613	4402534	MH01g0096500	non-rhythmically	chr1	20905050	20913771	MH01g0422900	rhythmically	16511337	41
chr1	4393613	4402534	MH01g0096500	non-rhythmically	chr1	21632006	21638972	MH01g0443100	rhythmically	17237415	44
chr1	4393613	4402534	MH01g0096500	non-rhythmically	chr1	21976516	21989014	MH01g0448700	rhythmically	17584691	37
chr1	4393613	4402534	MH01g0096500	non-rhythmically	chr1	24985354	25000709	MH01g0499100	rhythmically	20594958	119
chr1	4393613	4402534	MH01g0096500	non-rhythmically	chr1	25959313	25971885	MH01g0514000	rhythmically	21567525	22
chr1	4393613	4402534	MH01g0096500	non-rhythmically	chr1	26454061	26466948	MH01g0521700	non-rhythmically	22062431	61
chr1	4393613	4402534	MH01g0096500	non-rhythmically	chr1	26477144	26481055	MH01g0522000	non-rhythmically	22081026	17
chr1	4393613	4402534	MH01g0096500	non-rhythmically	chr1	26698630	26713211	MH01g0526100	non-rhythmically	22307847	37
chr1	4393613	4402534	MH01g0096500	non-rhythmically	chr1	27136860	27146963	MH01g0532300	rhythmically	22743838	16
chr1	4393613	4402534	MH01g0096500	non-rhythmically	chr1	28272319	28281864	MH01g0549400	rhythmically	23879018	24
chr1	4393613	4402534	MH01g0096500	non-rhythmically	chr1	28941456	28955227	MH01g0571200	non-rhythmically	24550268	64
chr1	4393613	4402534	MH01g0096500	non-rhythmically	chr1	29665092	29672610	MH01g0584200	rhythmically	25270777	10
chr1	4393613	4402534	MH01g0096500	non-rhythmically	chr1	31662474	31675822	MH01g0626600	non-rhythmically	27271074	60
chr1	4393613	4402534	MH01g0096500	non-rhythmically	chr1	32352470	32355648	MH01g0638700	non-expressed	27955985	11
chr1	4393613	4402534	MH01g0096500	non-rhythmically	chr1	33298769	33313193	MH01g0664500	rhythmically	28907907	25
chr1	4393613	4402534	MH01g0096500	non-rhythmically	chr1	36125724	36137963	MH01g0710600	rhythmically	31733770	21
chr1	4393613	4402534	MH01g0096500	non-rhythmically	chr1	36629085	36639082	MH01g0729600	rhythmically	32236010	14
chr1	4393613	4402534	MH01g0096500	non-rhythmically	chr1	36715335	36721969	MH01g0731100	non-rhythmically	32320578	65
chr1	4393613	4402534	MH01g0096500	non-rhythmically	chr1	37906684	37915621	MH01g0750900	rhythmically	33513079	27
chr1	4393613	4402534	MH01g0096500	non-rhythmically	chr1	38436921	38443848	MH01g0760300	non-rhythmically	34042311	19
chr1	4393613	4402534	MH01g0096500	non-rhythmically	chr1	38813512	38819629	MH01g0776000	non-rhythmically	34418497	20
chr1	4393613	4402534	MH01g0096500	non-rhythmically	chr1	39045738	39052168	MH01g0780200	non-rhythmically	34650880	50
chr1	4393613	4402534	MH01g0096500	non-rhythmically	chr1	39701603	39712492	MH01g0790900	rhythmically	35308974	38
chr1	4393613	4402534	MH01g0096500	non-rhythmically	chr1	39858934	39861505	MH01g0793500	non-rhythmically	35462146	8
chr1	4421543	4422302	MH01g0096800	non-rhythmically	chr1	4474789	4492902	MH01g0097500	rhythmically	61923	5
chr1	4432528	4434974	MH01g0096800	non-rhythmically	chr1	4474789	4492902	MH01g0097500	rhythmically	50094	9
chr1	4436410	4437500	MH01g0096900	rhythmically	chr1	4474789	4492902	MH01g0097500	rhythmically	46890	8
chr1	4441168	4442366	MH01g0096900	rhythmically	chr1	4474789	4492902	MH01g0097500	rhythmically	42078	7
chr1	4474789	4492902	MH01g0097500	rhythmically	chr1	4474789	4492902	MH01g0097500	rhythmically	0	156
chr1	4474789	4492902	MH01g0097500	rhythmically	chr1	4493700	4493998	MH01g0097500	rhythmically	10003	13
chr1	4474789	4492902	MH01g0097500	rhythmically	chr1	6551999	6555107	MH01g0138300	rhythmically	2069707	5
chr1	4474789	4492902	MH01g0097500	rhythmically	chr1	11435531	11440477	MH01g0250700	rhythmically	6954158	6
chr1	4474789	4492902	MH01g0097500	rhythmically	chr1	20282882	20291068	MH01g0412900	rhythmically	15803129	27
chr1	4474789	4492902	MH01g0097500	rhythmically	chr1	22874431	22880750	MH01g0464000	rhythmically	18393745	10
chr1	4474789	4492902	MH01g0097500	rhythmically	chr1	24985354	25000709	MH01g0499100	rhythmically	20509186	34
chr1	4474789	4492902	MH01g0097500	rhythmically	chr1	26698630	26713211	MH01g0526100	non-rhythmically	22222075	18
chr1	4474789	4492902	MH01g0097500	rhythmically	chr1	36715335	36721969	MH01g0731100	non-rhythmically	32234806	27
chr1	4474789	4492902	MH01g0097500	rhythmically	chr1	38813512	38819629	MH01g0776000	non-rhythmically	34332725	10
chr1	4745388	4749912	MH01g0110600	rhythmically	chr1	4805172	4811782	MH01g0111600	rhythmically	60827	12
chr1	4745388	4749912	MH01g0110600	rhythmically	chr1	4817605	4820385	MH01g0111900	rhythmically	71345	6
chr1	4785793	4787589	MH01g0111000	rhythmically	chr1	4805172	4811782	MH01g0111600	rhythmically	21786	5
chr1	4805172	4811782	MH01g0111600	rhythmically	chr1	4817605	4820385	MH01g0111900	rhythmically	10518	14
chr1	4805172	4811782	MH01g0111600	rhythmically	chr1	4821256	4822667	MH01g0112100	non-expressed	13484	7
chr1	4805172	4811782	MH01g0111600	rhythmically	chr1	4838837	4840024	MH01g0112500	non-rhythmically	30953	5
chr1	4817605	4820385	MH01g0111900	rhythmically	chr1	4830002	4831763	MH01g0112300	rhythmically	11887	10
chr1	4923355	4929017	MH01g0113600	rhythmically	chr1	5120437	5133843	MH01g0116500	rhythmically	200954	5
chr1	5019812	5021131	MH01g0115200	rhythmically	chr1	5026012	5028962	MH01g0115200	rhythmically	7016	9
chr1	5019812	5021131	MH01g0115200	rhythmically	chr1	5089907	5097296	MH01g0115900	rhythmically	73130	6
chr1	5026012	5028962	MH01g0115200	rhythmically	chr1	5089907	5097296	MH01g0115900	rhythmically	66114	7
chr1	5026012	5028962	MH01g0115200	rhythmically	chr1	5120437	5133843	MH01g0116500	rhythmically	99652	5
chr1	5026012	5028962	MH01g0115200	rhythmically	chr1	39045738	39052168	MH01g0780200	non-rhythmically	34021466	5
chr1	5089907	5097296	MH01g0115900	rhythmically	chr1	5120437	5133843	MH01g0116500	rhythmically	33538	111
chr1	5089907	5097296	MH01g0115900	rhythmically	chr1	20905050	20913771	MH01g0422900	rhythmically	15815809	9
chr1	5089907	5097296	MH01g0115900	rhythmically	chr1	26698630	26713211	MH01g0526100	non-rhythmically	21612319	10
chr1	5089907	5097296	MH01g0115900	rhythmically	chr1	33298769	33313193	MH01g0664500	rhythmically	28212379	6
chr1	5111270	5111771	MH01g0116200	rhythmically	chr1	5120437	5133843	MH01g0116500	rhythmically	15619	8
chr1	5120437	5133843	MH01g0116500	rhythmically	chr1	5120437	5133843	MH01g0116500	rhythmically	0	46
chr1	5120437	5133843	MH01g0116500	rhythmically	chr1	8139663	8147316	MH01g0166600	non-rhythmically	3016349	8
chr1	5120437	5133843	MH01g0116500	rhythmically	chr1	27480893	27491115	MH01g0537200	non-rhythmically	22358864	5
chr1	5120437	5133843	MH01g0116500	rhythmically	chr1	30397618	30406988	MH01g0596800	non-rhythmically	25275163	7
chr1	5236846	5240600	MH01g0118500	non-expressed	chr1	5335504	5348102	MH01g0120000	non-rhythmically	103080	7
chr1	5335504	5348102	MH01g0120000	non-rhythmically	chr1	5335504	5348102	MH01g0120000	non-rhythmically	0	8
chr1	5335504	5348102	MH01g0120000	non-rhythmically	chr1	5452741	5455886	MH01g0121700	rhythmically	112510	7
chr1	5335504	5348102	MH01g0120000	non-rhythmically	chr1	39045738	39052168	MH01g0780200	non-rhythmically	33707150	6
chr1	5427481	5431191	MH01g0121200	non-rhythmically	chr1	5452741	5455886	MH01g0121700	rhythmically	24977	13
chr1	5427481	5431191	MH01g0121200	non-rhythmically	chr1	5456566	5458909	MH01g0121800	non-rhythmically	28401	6
chr1	5452741	5455886	MH01g0121700	rhythmically	chr1	5470835	5471185	MH01g0122000	non-rhythmically	16697	11
chr1	5456566	5458909	MH01g0121800	non-rhythmically	chr1	5470835	5471185	MH01g0122000	non-rhythmically	13273	6
chr1	5676417	5683089	MH01g0124600	rhythmically	chr1	5700702	5709211	MH01g0125100	non-rhythmically	25203	21
chr1	6037998	6043018	MH01g0130300	non-rhythmically	chr1	6043185	6048427	MH01g0130400	non-rhythmically	5297	8
chr1	6037998	6043018	MH01g0130300	non-rhythmically	chr1	15328129	15346923	MH01g0315800	non-expressed	9297017	5
chr1	6104442	6111642	MH01g0131800	rhythmically	chr1	6124732	6125793	MH01g0132000	non-rhythmically	17220	36
chr1	6104442	6111642	MH01g0131800	rhythmically	chr1	31662474	31675822	MH01g0626600	non-rhythmically	25561105	10
chr1	6546028	6546868	MH01g0138300	rhythmically	chr1	6559820	6566615	MH01g0138400	rhythmically	16769	5
chr1	6547110	6547700	MH01g0138300	rhythmically	chr1	6559820	6566615	MH01g0138400	rhythmically	15812	7
chr1	6548092	6548937	MH01g0138300	rhythmically	chr1	6559820	6566615	MH01g0138400	rhythmically	14703	7
chr1	6549111	6550036	MH01g0138300	rhythmically	chr1	6559820	6566615	MH01g0138400	rhythmically	13644	13
chr1	6551999	6555107	MH01g0138300	rhythmically	chr1	6559820	6566615	MH01g0138400	rhythmically	9664	63
chr1	6551999	6555107	MH01g0138300	rhythmically	chr1	6569106	6573067	MH01g0138600	rhythmically	17533	16
chr1	6551999	6555107	MH01g0138300	rhythmically	chr1	6646469	6652857	MH01g0139800	rhythmically	96110	8
chr1	6559820	6566615	MH01g0138400	rhythmically	chr1	6569106	6573067	MH01g0138600	rhythmically	7869	23
chr1	6559820	6566615	MH01g0138400	rhythmically	chr1	6587876	6588201	MH01g0138800	non-rhythmically	24821	9
chr1	6559820	6566615	MH01g0138400	rhythmically	chr1	6646469	6652857	MH01g0139800	rhythmically	86445	10
chr1	6559820	6566615	MH01g0138400	rhythmically	chr1	6653013	6654939	MH01g0139900	non-rhythmically	90758	5
chr1	6559820	6566615	MH01g0138400	rhythmically	chr1	26454061	26466948	MH01g0521700	non-rhythmically	19897287	6
chr1	6569106	6573067	MH01g0138600	rhythmically	chr1	6585032	6585394	MH01g0138800	non-rhythmically	14126	7
chr1	6569106	6573067	MH01g0138600	rhythmically	chr1	6587876	6588201	MH01g0138800	non-rhythmically	16952	11
chr1	6569106	6573067	MH01g0138600	rhythmically	chr1	6646469	6652857	MH01g0139800	rhythmically	78576	7
chr1	6569106	6573067	MH01g0138600	rhythmically	chr1	24985354	25000709	MH01g0499100	rhythmically	18421945	7
chr1	6646469	6652857	MH01g0139800	rhythmically	chr1	6656358	6657408	MH01g0140000	rhythmically	7220	10
chr1	6824012	6827121	MH01g0142800	rhythmically	chr1	6831680	6837790	MH01g0142800	rhythmically	9169	25
chr1	6827522	6828207	MH01g0142800	rhythmically	chr1	6831680	6837790	MH01g0142800	rhythmically	6871	7
chr1	6831680	6837790	MH01g0142800	rhythmically	chr1	6853512	6854464	MH01g0143000	non-rhythmically	19252	7
chr1	6897369	6901724	MH01g0143600	rhythmically	chr1	7024868	7032996	MH01g0145900	rhythmically	129385	5
chr1	6897369	6901724	MH01g0143600	rhythmically	chr1	7037495	7042938	MH01g0146000	rhythmically	140670	5
chr1	6897369	6901724	MH01g0143600	rhythmically	chr1	26454061	26466948	MH01g0521700	non-rhythmically	19560958	6
chr1	7016010	7016472	MH01g0145600	non-rhythmically	chr1	7024868	7032996	MH01g0145900	rhythmically	12691	6
chr1	7016762	7017323	MH01g0145600	non-rhythmically	chr1	7024868	7032996	MH01g0145900	rhythmically	11889	8
chr1	7017618	7018537	MH01g0145700	non-rhythmically	chr1	7024868	7032996	MH01g0145900	rhythmically	10854	15
chr1	7024868	7032996	MH01g0145900	rhythmically	chr1	7037495	7042938	MH01g0146000	rhythmically	11284	51
chr1	7024868	7032996	MH01g0145900	rhythmically	chr1	7044996	7045272	MH01g0146200	non-expressed	16202	6
chr1	7024868	7032996	MH01g0145900	rhythmically	chr1	7046215	7049539	MH01g0146300	rhythmically	18945	13
chr1	7024868	7032996	MH01g0145900	rhythmically	chr1	7071369	7077854	MH01g0146800	non-rhythmically	45679	12
chr1	7024868	7032996	MH01g0145900	rhythmically	chr1	7100435	7102571	MH01g0147100	rhythmically	72571	6
chr1	7024868	7032996	MH01g0145900	rhythmically	chr1	7103064	7105644	MH01g0147100	rhythmically	75422	6
chr1	7024868	7032996	MH01g0145900	rhythmically	chr1	7105873	7111549	MH01g0147200	rhythmically	79779	7
chr1	7024868	7032996	MH01g0145900	rhythmically	chr1	7156394	7167678	MH01g0148000	rhythmically	133104	7
chr1	7037495	7042938	MH01g0146000	rhythmically	chr1	7046215	7049539	MH01g0146300	rhythmically	7660	18
chr1	7037495	7042938	MH01g0146000	rhythmically	chr1	7049910	7050344	MH01g0146300	rhythmically	9910	8
chr1	7037495	7042938	MH01g0146000	rhythmically	chr1	7071369	7077854	MH01g0146800	non-rhythmically	34395	17
chr1	7037495	7042938	MH01g0146000	rhythmically	chr1	7105873	7111549	MH01g0147200	rhythmically	68494	5
chr1	7071369	7077854	MH01g0146800	non-rhythmically	chr1	7100435	7102571	MH01g0147100	rhythmically	26891	11
chr1	7071369	7077854	MH01g0146800	non-rhythmically	chr1	7103064	7105644	MH01g0147100	rhythmically	29743	10
chr1	7071369	7077854	MH01g0146800	non-rhythmically	chr1	7105873	7111549	MH01g0147200	rhythmically	34099	33
chr1	7071369	7077854	MH01g0146800	non-rhythmically	chr1	7156394	7167678	MH01g0148000	rhythmically	87424	6
chr1	7100435	7102571	MH01g0147100	rhythmically	chr1	7105873	7111549	MH01g0147200	rhythmically	7208	13
chr1	7100435	7102571	MH01g0147100	rhythmically	chr1	7156394	7167678	MH01g0148000	rhythmically	60533	5
chr1	7103064	7105644	MH01g0147100	rhythmically	chr1	7156394	7167678	MH01g0148000	rhythmically	57681	5
chr1	7105873	7111549	MH01g0147200	rhythmically	chr1	7156394	7167678	MH01g0148000	rhythmically	53325	16
chr1	7111726	7112393	MH01g0147300	non-expressed	chr1	7156394	7167678	MH01g0148000	rhythmically	49976	5
chr1	7154813	7155207	MH01g0147900	rhythmically	chr1	7156394	7167678	MH01g0148000	rhythmically	7026	5
chr1	7156394	7167678	MH01g0148000	rhythmically	chr1	7156394	7167678	MH01g0148000	rhythmically	0	15
chr1	7156394	7167678	MH01g0148000	rhythmically	chr1	7172606	7173492	MH01g0148100	non-expressed	11013	11
chr1	7156394	7167678	MH01g0148000	rhythmically	chr1	7173673	7174597	MH01g0148100	non-expressed	12099	18
chr1	7156394	7167678	MH01g0148000	rhythmically	chr1	7264287	7269472	MH01g0149600	rhythmically	104843	16
chr1	7156394	7167678	MH01g0148000	rhythmically	chr1	7313309	7320757	MH01g0150400	rhythmically	154997	16
chr1	7156394	7167678	MH01g0148000	rhythmically	chr1	7923704	7934437	MH01g0162300	rhythmically	767034	7
chr1	7156394	7167678	MH01g0148000	rhythmically	chr1	26454061	26466948	MH01g0521700	non-rhythmically	19298468	14
chr1	7156394	7167678	MH01g0148000	rhythmically	chr1	28073155	28075824	MH01g0546900	non-rhythmically	20912453	5
chr1	7156394	7167678	MH01g0148000	rhythmically	chr1	36431621	36442447	MH01g0725600	rhythmically	29274998	5
chr1	7156394	7167678	MH01g0148000	rhythmically	chr1	40861026	40868610	MH01g0812800	rhythmically	33702782	11
chr1	7264287	7269472	MH01g0149600	rhythmically	chr1	7313309	7320757	MH01g0150400	rhythmically	50153	20
chr1	7264287	7269472	MH01g0149600	rhythmically	chr1	7923704	7934437	MH01g0162300	rhythmically	662191	5
chr1	7264287	7269472	MH01g0149600	rhythmically	chr1	31662474	31675822	MH01g0626600	non-rhythmically	24402268	9
chr1	7279763	7279989	MH01g0150000	non-rhythmically	chr1	7313309	7320757	MH01g0150400	rhythmically	37157	5
chr1	7313309	7320757	MH01g0150400	rhythmically	chr1	7340876	7341386	MH01g0150800	non-rhythmically	24098	13
chr1	7313309	7320757	MH01g0150400	rhythmically	chr1	28272319	28281864	MH01g0549400	rhythmically	20960058	5
chr1	7462643	7464250	MH01g0153600	non-rhythmically	chr1	7498565	7502867	MH01g0154400	non-rhythmically	37269	6
chr1	7498565	7502867	MH01g0154400	non-rhythmically	chr1	7682150	7688145	MH01g0157900	rhythmically	184431	5
chr1	7498565	7502867	MH01g0154400	non-rhythmically	chr1	8036040	8041416	MH01g0164100	non-rhythmically	538012	8
chr1	7660508	7662307	MH01g0157600	rhythmically	chr1	7682150	7688145	MH01g0157900	rhythmically	23740	10
chr1	7682150	7688145	MH01g0157900	rhythmically	chr1	8139663	8147316	MH01g0166600	non-rhythmically	458342	7
chr1	7682150	7688145	MH01g0157900	rhythmically	chr1	20282882	20291068	MH01g0412900	rhythmically	12601827	10
chr1	7682150	7688145	MH01g0157900	rhythmically	chr1	24125436	24134148	MH01g0484800	non-rhythmically	16444644	5
chr1	7682150	7688145	MH01g0157900	rhythmically	chr1	28711712	28720496	MH01g0566700	non-rhythmically	21030956	7
chr1	7682150	7688145	MH01g0157900	rhythmically	chr1	36715335	36721969	MH01g0731100	non-rhythmically	29033504	13
chr1	7896332	7897827	MH01g0162000	non-expressed	chr1	7923704	7934437	MH01g0162300	rhythmically	31991	9
chr1	7923704	7934437	MH01g0162300	rhythmically	chr1	7923704	7934437	MH01g0162300	rhythmically	0	11
chr1	7923704	7934437	MH01g0162300	rhythmically	chr1	7941450	7941937	MH01g0162800	non-expressed	12623	11
chr1	7923704	7934437	MH01g0162300	rhythmically	chr1	7947913	7950159	MH01g0163000	non-rhythmically	19965	9
chr1	7923704	7934437	MH01g0162300	rhythmically	chr1	7957900	7958889	MH01g0163100	rhythmically	29324	5
chr1	7923704	7934437	MH01g0162300	rhythmically	chr1	7959788	7961322	MH01g0163100	rhythmically	31484	11
chr1	7923704	7934437	MH01g0162300	rhythmically	chr1	7998077	8004863	MH01g0163700	rhythmically	72399	23
chr1	7923704	7934437	MH01g0162300	rhythmically	chr1	8036040	8041416	MH01g0164100	non-rhythmically	109657	7
chr1	7923704	7934437	MH01g0162300	rhythmically	chr1	29716335	29728263	MH01g0585500	rhythmically	21793228	6
chr1	7998077	8004863	MH01g0163700	rhythmically	chr1	8006765	8008389	MH01g0163900	non-rhythmically	6107	6
chr1	7998077	8004863	MH01g0163700	rhythmically	chr1	8012902	8015892	MH01g0164000	rhythmically	12927	23
chr1	7998077	8004863	MH01g0163700	rhythmically	chr1	8022252	8024328	MH01g0164000	rhythmically	21820	14
chr1	7998077	8004863	MH01g0163700	rhythmically	chr1	8036040	8041416	MH01g0164100	non-rhythmically	37258	35
chr1	7998077	8004863	MH01g0163700	rhythmically	chr1	8068046	8073976	MH01g0164900	rhythmically	69541	13
chr1	7998077	8004863	MH01g0163700	rhythmically	chr1	8139663	8147316	MH01g0166600	non-rhythmically	142019	7
chr1	7998077	8004863	MH01g0163700	rhythmically	chr1	8380802	8392209	MH01g0170900	non-rhythmically	385035	7
chr1	8005319	8006278	MH01g0163900	non-rhythmically	chr1	8012902	8015892	MH01g0164000	rhythmically	8599	6
chr1	8006765	8008389	MH01g0163900	non-rhythmically	chr1	8016052	8016303	MH01g0164000	rhythmically	8600	5
chr1	8006765	8008389	MH01g0163900	non-rhythmically	chr1	8036040	8041416	MH01g0164100	non-rhythmically	31151	27
chr1	8006765	8008389	MH01g0163900	non-rhythmically	chr1	8068046	8073976	MH01g0164900	rhythmically	63434	6
chr1	8012902	8015892	MH01g0164000	rhythmically	chr1	8022252	8024328	MH01g0164000	rhythmically	8892	14
chr1	8012902	8015892	MH01g0164000	rhythmically	chr1	8036040	8041416	MH01g0164100	non-rhythmically	24330	47
chr1	8012902	8015892	MH01g0164000	rhythmically	chr1	8068046	8073976	MH01g0164900	rhythmically	56614	10
chr1	8016052	8016303	MH01g0164000	rhythmically	chr1	8036040	8041416	MH01g0164100	non-rhythmically	22550	5
chr1	8016052	8016303	MH01g0164000	rhythmically	chr1	8068046	8073976	MH01g0164900	rhythmically	54834	6
chr1	8016952	8017411	MH01g0164000	rhythmically	chr1	8036040	8041416	MH01g0164100	non-rhythmically	21546	14
chr1	8019731	8019976	MH01g0164000	rhythmically	chr1	8036040	8041416	MH01g0164100	non-rhythmically	18874	9
chr1	8022252	8024328	MH01g0164000	rhythmically	chr1	8036040	8041416	MH01g0164100	non-rhythmically	15438	44
chr1	8024542	8024772	MH01g0164000	rhythmically	chr1	8036040	8041416	MH01g0164100	non-rhythmically	14070	21
chr1	8036040	8041416	MH01g0164100	non-rhythmically	chr1	8064300	8067814	MH01g0164800	non-expressed	27329	9
chr1	8036040	8041416	MH01g0164100	non-rhythmically	chr1	8068046	8073976	MH01g0164900	rhythmically	32283	30
chr1	8036040	8041416	MH01g0164100	non-rhythmically	chr1	8139663	8147316	MH01g0166600	non-rhythmically	104761	10
chr1	8036040	8041416	MH01g0164100	non-rhythmically	chr1	11860396	11868180	MH01g0258300	non-rhythmically	3825560	6
chr1	8036040	8041416	MH01g0164100	non-rhythmically	chr1	28720858	28727652	MH01g0567000	rhythmically	20685527	6
chr1	8064300	8067814	MH01g0164800	non-expressed	chr1	8068046	8073976	MH01g0164900	rhythmically	4954	12
chr1	8064300	8067814	MH01g0164800	non-expressed	chr1	8139663	8147316	MH01g0166600	non-rhythmically	77432	6
chr1	8068046	8073976	MH01g0164900	rhythmically	chr1	8084636	8085233	MH01g0165000	rhythmically	13923	6
chr1	8068046	8073976	MH01g0164900	rhythmically	chr1	8139663	8147316	MH01g0166600	non-rhythmically	72478	15
chr1	8068046	8073976	MH01g0164900	rhythmically	chr1	8707953	8712561	MH01g0176800	non-rhythmically	639245	5
chr1	8139663	8147316	MH01g0166600	non-rhythmically	chr1	8169690	8170371	MH01g0166900	non-rhythmically	26541	8
chr1	8139663	8147316	MH01g0166600	non-rhythmically	chr1	8380802	8392209	MH01g0170900	non-rhythmically	243016	29
chr1	8139663	8147316	MH01g0166600	non-rhythmically	chr1	9395254	9402163	MH01g0188300	non-rhythmically	1255219	13
chr1	8139663	8147316	MH01g0166600	non-rhythmically	chr1	15328129	15346923	MH01g0315800	non-expressed	7194036	11
chr1	8139663	8147316	MH01g0166600	non-rhythmically	chr1	18631619	18639251	MH01g0386000	non-rhythmically	10491945	8
chr1	8139663	8147316	MH01g0166600	non-rhythmically	chr1	20905050	20913771	MH01g0422900	rhythmically	12765921	22
chr1	8139663	8147316	MH01g0166600	non-rhythmically	chr1	24985354	25000709	MH01g0499100	rhythmically	16849542	31
chr1	8139663	8147316	MH01g0166600	non-rhythmically	chr1	30260996	30270341	MH01g0594200	rhythmically	22122179	10
chr1	8139663	8147316	MH01g0166600	non-rhythmically	chr1	31082920	31093084	MH01g0607900	rhythmically	22944512	6
chr1	8139663	8147316	MH01g0166600	non-rhythmically	chr1	32352470	32355648	MH01g0638700	non-expressed	24210569	5
chr1	8139663	8147316	MH01g0166600	non-rhythmically	chr1	33298769	33313193	MH01g0664500	rhythmically	25162491	10
chr1	8139663	8147316	MH01g0166600	non-rhythmically	chr1	35847670	35852714	MH01g0705800	non-rhythmically	27706702	7
chr1	8139663	8147316	MH01g0166600	non-rhythmically	chr1	39701603	39712492	MH01g0790900	rhythmically	31563558	14
chr1	8139663	8147316	MH01g0166600	non-rhythmically	chr1	39999268	40002135	MH01g0796000	rhythmically	31857212	7
chr1	8139663	8147316	MH01g0166600	non-rhythmically	chr1	40819192	40829484	MH01g0812100	rhythmically	32680848	9
chr1	8253870	8254455	MH01g0168600	non-rhythmically	chr1	8281193	8283517	MH01g0168800	non-rhythmically	28192	5
chr1	8281193	8283517	MH01g0168800	non-rhythmically	chr1	8295009	8296291	MH01g0169000	rhythmically	13295	5
chr1	8281193	8283517	MH01g0168800	non-rhythmically	chr1	8380802	8392209	MH01g0170900	non-rhythmically	104150	7
chr1	8325732	8326633	MH01g0169400	rhythmically	chr1	8380802	8392209	MH01g0170900	non-rhythmically	60323	5
chr1	8358193	8359596	MH01g0170400	non-rhythmically	chr1	8380802	8392209	MH01g0170900	non-rhythmically	27611	11
chr1	8380802	8392209	MH01g0170900	non-rhythmically	chr1	8380802	8392209	MH01g0170900	non-rhythmically	0	86
chr1	8380802	8392209	MH01g0170900	non-rhythmically	chr1	8450158	8451743	MH01g0172000	non-rhythmically	64445	11
chr1	8380802	8392209	MH01g0170900	non-rhythmically	chr1	8478914	8481142	MH01g0172500	non-rhythmically	93522	17
chr1	8380802	8392209	MH01g0170900	non-rhythmically	chr1	8707953	8712561	MH01g0176800	non-rhythmically	323751	5
chr1	8380802	8392209	MH01g0170900	non-rhythmically	chr1	9395254	9402163	MH01g0188300	non-rhythmically	1012203	22
chr1	8380802	8392209	MH01g0170900	non-rhythmically	chr1	9749532	9756188	MH01g0193100	non-rhythmically	1366354	7
chr1	8380802	8392209	MH01g0170900	non-rhythmically	chr1	10060539	10065279	MH01g0218300	non-rhythmically	1676404	11
chr1	8380802	8392209	MH01g0170900	non-rhythmically	chr1	10874231	10881082	MH01g0241600	non-rhythmically	2491151	16
chr1	8380802	8392209	MH01g0170900	non-rhythmically	chr1	11435531	11440477	MH01g0250700	rhythmically	3051498	8
chr1	8380802	8392209	MH01g0170900	non-rhythmically	chr1	11860396	11868180	MH01g0258300	non-rhythmically	3477782	19
chr1	8380802	8392209	MH01g0170900	non-rhythmically	chr1	20426113	20436447	MH01g0415000	rhythmically	12044774	8
chr1	8380802	8392209	MH01g0170900	non-rhythmically	chr1	20745700	20760056	MH01g0420700	rhythmically	12366372	17
chr1	8380802	8392209	MH01g0170900	non-rhythmically	chr1	24059254	24068165	MH01g0483600	rhythmically	15677204	17
chr1	8380802	8392209	MH01g0170900	non-rhythmically	chr1	24125436	24134148	MH01g0484800	non-rhythmically	15743286	11
chr1	8380802	8392209	MH01g0170900	non-rhythmically	chr1	26211590	26213093	MH01g0517600	non-rhythmically	17825836	5
chr1	8380802	8392209	MH01g0170900	non-rhythmically	chr1	28105453	28109488	MH01g0547300	rhythmically	19720965	6
chr1	8380802	8392209	MH01g0170900	non-rhythmically	chr1	28720858	28727652	MH01g0567000	rhythmically	20337749	15
chr1	8380802	8392209	MH01g0170900	non-rhythmically	chr1	30339330	30348399	MH01g0595700	non-rhythmically	21957359	9
chr1	8380802	8392209	MH01g0170900	non-rhythmically	chr1	31662474	31675822	MH01g0626600	non-rhythmically	23282642	35
chr1	8380802	8392209	MH01g0170900	non-rhythmically	chr1	36715335	36721969	MH01g0731100	non-rhythmically	28332146	33
chr1	8380802	8392209	MH01g0170900	non-rhythmically	chr1	37906684	37915621	MH01g0750900	rhythmically	29524647	17
chr1	8380802	8392209	MH01g0170900	non-rhythmically	chr1	40568223	40570535	MH01g0807800	non-rhythmically	32182873	6
chr1	9309969	9312826	MH01g0186800	non-rhythmically	chr1	9395254	9402163	MH01g0188300	non-rhythmically	87311	5
chr1	9395254	9402163	MH01g0188300	non-rhythmically	chr1	9416657	9418407	MH01g0188400	rhythmically	18824	54
chr1	9395254	9402163	MH01g0188300	non-rhythmically	chr1	9418565	9419099	MH01g0188400	rhythmically	20123	11
chr1	9395254	9402163	MH01g0188300	non-rhythmically	chr1	9420110	9420497	MH01g0188400	rhythmically	21595	7
chr1	9395254	9402163	MH01g0188300	non-rhythmically	chr1	9422077	9422520	MH01g0188400	rhythmically	23590	11
chr1	9395254	9402163	MH01g0188300	non-rhythmically	chr1	9509524	9514474	MH01g0189800	non-expressed	113291	5
chr1	9395254	9402163	MH01g0188300	non-rhythmically	chr1	9524737	9526581	MH01g0190000	non-rhythmically	126950	5
chr1	9395254	9402163	MH01g0188300	non-rhythmically	chr1	9552117	9559664	MH01g0190300	rhythmically	157182	5
chr1	9395254	9402163	MH01g0188300	non-rhythmically	chr1	9631885	9640400	MH01g0191400	rhythmically	237434	12
chr1	9395254	9402163	MH01g0188300	non-rhythmically	chr1	10874231	10881082	MH01g0241600	non-rhythmically	1478948	14
chr1	9395254	9402163	MH01g0188300	non-rhythmically	chr1	11860396	11868180	MH01g0258300	non-rhythmically	2465579	13
chr1	9395254	9402163	MH01g0188300	non-rhythmically	chr1	15409330	15418519	MH01g0316600	non-rhythmically	6015216	16
chr1	9395254	9402163	MH01g0188300	non-rhythmically	chr1	24985354	25000709	MH01g0499100	rhythmically	15594323	30
chr1	9395254	9402163	MH01g0188300	non-rhythmically	chr1	33888790	33900493	MH01g0674100	rhythmically	24495933	11
chr1	9509524	9514474	MH01g0189800	non-expressed	chr1	9515504	9519791	MH01g0189900	non-rhythmically	5648	13
chr1	9509524	9514474	MH01g0189800	non-expressed	chr1	9520008	9520653	MH01g0189900	non-rhythmically	8331	7
chr1	9509524	9514474	MH01g0189800	non-expressed	chr1	9524737	9526581	MH01g0190000	non-rhythmically	13659	13
chr1	9509524	9514474	MH01g0189800	non-expressed	chr1	9552117	9559664	MH01g0190300	rhythmically	43891	8
chr1	9509524	9514474	MH01g0189800	non-expressed	chr1	9631885	9640400	MH01g0191400	rhythmically	124143	13
chr1	9515504	9519791	MH01g0189900	non-rhythmically	chr1	9552117	9559664	MH01g0190300	rhythmically	38243	8
chr1	9520008	9520653	MH01g0189900	non-rhythmically	chr1	9552117	9559664	MH01g0190300	rhythmically	35560	5
chr1	9524737	9526581	MH01g0190000	non-rhythmically	chr1	9552117	9559664	MH01g0190300	rhythmically	30231	15
chr1	9527577	9528429	MH01g0190000	non-rhythmically	chr1	9552117	9559664	MH01g0190300	rhythmically	27887	11
chr1	9552117	9559664	MH01g0190300	rhythmically	chr1	9559923	9562090	MH01g0190400	rhythmically	5116	7
chr1	9552117	9559664	MH01g0190300	rhythmically	chr1	9573939	9575210	MH01g0190600	non-rhythmically	18684	15
chr1	9552117	9559664	MH01g0190300	rhythmically	chr1	9631885	9640400	MH01g0191400	rhythmically	80252	19
chr1	9552117	9559664	MH01g0190300	rhythmically	chr1	23822185	23831610	MH01g0480100	rhythmically	14271007	5
chr1	9552117	9559664	MH01g0190300	rhythmically	chr1	34434175	34454206	MH01g0683400	rhythmically	24888300	5
chr1	9559923	9562090	MH01g0190400	rhythmically	chr1	9631885	9640400	MH01g0191400	rhythmically	75136	5
chr1	9573939	9575210	MH01g0190600	non-rhythmically	chr1	9631885	9640400	MH01g0191400	rhythmically	61568	6
chr1	9631885	9640400	MH01g0191400	rhythmically	chr1	9649052	9650072	MH01g0191700	rhythmically	13420	14
chr1	9631885	9640400	MH01g0191400	rhythmically	chr1	10589373	10594620	MH01g0227000	rhythmically	955854	5
chr1	9631885	9640400	MH01g0191400	rhythmically	chr1	10963167	10974695	MH01g0242700	rhythmically	1332788	5
chr1	9631885	9640400	MH01g0191400	rhythmically	chr1	20745700	20760056	MH01g0420700	rhythmically	11116735	6
chr1	9631885	9640400	MH01g0191400	rhythmically	chr1	24985354	25000709	MH01g0499100	rhythmically	15356889	24
chr1	9631885	9640400	MH01g0191400	rhythmically	chr1	28941456	28955227	MH01g0571200	non-rhythmically	19312199	15
chr1	9631885	9640400	MH01g0191400	rhythmically	chr1	40861026	40868610	MH01g0812800	rhythmically	31228675	8
chr1	9640564	9641173	MH01g0191600	non-expressed	chr1	9649052	9650072	MH01g0191700	rhythmically	8694	11
chr1	9739737	9741093	MH01g0193000	rhythmically	chr1	9749532	9756188	MH01g0193100	non-rhythmically	12445	52
chr1	9749532	9756188	MH01g0193100	non-rhythmically	chr1	10874231	10881082	MH01g0241600	non-rhythmically	1124796	5
chr1	9749532	9756188	MH01g0193100	non-rhythmically	chr1	24358976	24373677	MH01g0488600	rhythmically	14613466	5
chr1	9749532	9756188	MH01g0193100	non-rhythmically	chr1	39045738	39052168	MH01g0780200	non-rhythmically	29296093	5
chr1	9903150	9903878	MH01g0215800	non-rhythmically	chr1	9909231	9912885	MH01g0215900	non-rhythmically	7544	5
chr1	9909231	9912885	MH01g0215900	non-rhythmically	chr1	10060539	10065279	MH01g0218300	non-rhythmically	151851	5
chr1	10060539	10065279	MH01g0218300	non-rhythmically	chr1	10874231	10881082	MH01g0241600	non-rhythmically	814747	8
chr1	10060539	10065279	MH01g0218300	non-rhythmically	chr1	15541764	15550022	MH01g0319400	non-rhythmically	5482983	6
chr1	10060539	10065279	MH01g0218300	non-rhythmically	chr1	31662474	31675822	MH01g0626600	non-rhythmically	21606238	13
chr1	10060539	10065279	MH01g0218300	non-rhythmically	chr1	39045738	39052168	MH01g0780200	non-rhythmically	28986044	14
chr1	10480544	10483473	MH01g0225600	rhythmically	chr1	10874231	10881082	MH01g0241600	non-rhythmically	395648	5
chr1	10569450	10570487	MH01g0226600	non-rhythmically	chr1	10589373	10594620	MH01g0227000	rhythmically	22028	17
chr1	10589373	10594620	MH01g0227000	rhythmically	chr1	10874231	10881082	MH01g0241600	non-rhythmically	285660	8
chr1	10874231	10881082	MH01g0241600	non-rhythmically	chr1	10963167	10974695	MH01g0242700	rhythmically	91274	27
chr1	10874231	10881082	MH01g0241600	non-rhythmically	chr1	11435531	11440477	MH01g0250700	rhythmically	560347	8
chr1	10874231	10881082	MH01g0241600	non-rhythmically	chr1	11860396	11868180	MH01g0258300	non-rhythmically	986631	21
chr1	10874231	10881082	MH01g0241600	non-rhythmically	chr1	20282882	20291068	MH01g0412900	rhythmically	9409318	27
chr1	10874231	10881082	MH01g0241600	non-rhythmically	chr1	20349496	20355732	MH01g0413800	rhythmically	9474957	7
chr1	10874231	10881082	MH01g0241600	non-rhythmically	chr1	20905050	20913771	MH01g0422900	rhythmically	10031754	20
chr1	10874231	10881082	MH01g0241600	non-rhythmically	chr1	21632006	21638972	MH01g0443100	rhythmically	10757832	16
chr1	10874231	10881082	MH01g0241600	non-rhythmically	chr1	22874431	22880750	MH01g0464000	rhythmically	11999934	10
chr1	10874231	10881082	MH01g0241600	non-rhythmically	chr1	29026803	29031957	MH01g0572600	rhythmically	18151723	7
chr1	10874231	10881082	MH01g0241600	non-rhythmically	chr1	31662474	31675822	MH01g0626600	non-rhythmically	20791491	28
chr1	10874231	10881082	MH01g0241600	non-rhythmically	chr1	32822755	32828551	MH01g0656400	rhythmically	21947996	7
chr1	10874231	10881082	MH01g0241600	non-rhythmically	chr1	36125724	36137963	MH01g0710600	rhythmically	25254187	10
chr1	10874231	10881082	MH01g0241600	non-rhythmically	chr1	40861026	40868610	MH01g0812800	rhythmically	29987161	14
chr1	10956371	10957483	MH01g0242600	non-rhythmically	chr1	10963167	10974695	MH01g0242700	rhythmically	12004	9
chr1	10963167	10974695	MH01g0242700	rhythmically	chr1	10963167	10974695	MH01g0242700	rhythmically	0	17
chr1	10963167	10974695	MH01g0242700	rhythmically	chr1	10986339	10989496	MH01g0243000	non-rhythmically	18986	18
chr1	11327437	11328538	MH01g0249100	non-expressed	chr1	11370646	11375716	MH01g0249800	rhythmically	45194	5
chr1	11370646	11375716	MH01g0249800	rhythmically	chr1	11435531	11440477	MH01g0250700	rhythmically	64822	6
chr1	11435531	11440477	MH01g0250700	rhythmically	chr1	11860396	11868180	MH01g0258300	non-rhythmically	426284	13
chr1	11435531	11440477	MH01g0250700	rhythmically	chr1	22874431	22880750	MH01g0464000	rhythmically	11439586	5
chr1	11663915	11667858	MH01g0255000	rhythmically	chr1	11684265	11690356	MH01g0255400	non-rhythmically	21424	11
chr1	11684265	11690356	MH01g0255400	non-rhythmically	chr1	11860396	11868180	MH01g0258300	non-rhythmically	176977	5
chr1	11850966	11852153	MH01g0258200	non-rhythmically	chr1	11860396	11868180	MH01g0258300	non-rhythmically	12728	120
chr1	11850966	11852153	MH01g0258200	non-rhythmically	chr1	11901643	11908507	MH01g0258600	rhythmically	53515	8
chr1	11860396	11868180	MH01g0258300	non-rhythmically	chr1	11901643	11908507	MH01g0258600	rhythmically	40787	29
chr1	11860396	11868180	MH01g0258300	non-rhythmically	chr1	11910240	11914881	MH01g0258700	non-rhythmically	48272	25
chr1	11860396	11868180	MH01g0258300	non-rhythmically	chr1	11915753	11917748	MH01g0258700	non-rhythmically	52462	14
chr1	11860396	11868180	MH01g0258300	non-rhythmically	chr1	18631619	18639251	MH01g0386000	non-rhythmically	6771147	11
chr1	11860396	11868180	MH01g0258300	non-rhythmically	chr1	20282882	20291068	MH01g0412900	rhythmically	8422687	25
chr1	11860396	11868180	MH01g0258300	non-rhythmically	chr1	21976516	21989014	MH01g0448700	rhythmically	10118477	21
chr1	11860396	11868180	MH01g0258300	non-rhythmically	chr1	24985354	25000709	MH01g0499100	rhythmically	13128743	41
chr1	11860396	11868180	MH01g0258300	non-rhythmically	chr1	28272319	28281864	MH01g0549400	rhythmically	16412803	12
chr1	11860396	11868180	MH01g0258300	non-rhythmically	chr1	31662474	31675822	MH01g0626600	non-rhythmically	19804860	30
chr1	11860396	11868180	MH01g0258300	non-rhythmically	chr1	31976605	31985875	MH01g0632200	rhythmically	20116952	8
chr1	11860396	11868180	MH01g0258300	non-rhythmically	chr1	36715335	36721969	MH01g0731100	non-rhythmically	24854364	25
chr1	11860396	11868180	MH01g0258300	non-rhythmically	chr1	37186404	37194933	MH01g0738900	non-rhythmically	25326380	8
chr1	11901643	11908507	MH01g0258600	rhythmically	chr1	11910240	11914881	MH01g0258700	non-rhythmically	7485	18
chr1	11901643	11908507	MH01g0258600	rhythmically	chr1	11915753	11917748	MH01g0258700	non-rhythmically	11675	8
chr1	11901643	11908507	MH01g0258600	rhythmically	chr1	11927699	11928394	MH01g0258900	non-expressed	22971	13
chr1	11901643	11908507	MH01g0258600	rhythmically	chr1	26454061	26466948	MH01g0521700	non-rhythmically	14555429	7
chr1	11901643	11908507	MH01g0258600	rhythmically	chr1	31662474	31675822	MH01g0626600	non-rhythmically	19764073	7
chr1	11901643	11908507	MH01g0258600	rhythmically	chr1	39701603	39712492	MH01g0790900	rhythmically	27801972	5
chr1	11910240	11914881	MH01g0258700	non-rhythmically	chr1	11927699	11928394	MH01g0258900	non-expressed	15486	11
chr1	12182631	12185240	MH01g0262600	non-rhythmically	chr1	12193174	12197173	MH01g0262800	rhythmically	11238	20
chr1	12182631	12185240	MH01g0262600	non-rhythmically	chr1	12200178	12201133	MH01g0262800	rhythmically	16720	7
chr1	12949070	12952860	MH01g0276300	rhythmically	chr1	12962164	12962535	MH01g0276500	rhythmically	11384	5
chr1	12949070	12952860	MH01g0276300	rhythmically	chr1	12990941	12999785	MH01g0276900	non-rhythmically	44397	31
chr1	12953055	12953691	MH01g0276400	non-expressed	chr1	12990941	12999785	MH01g0276900	non-rhythmically	41990	7
chr1	12962164	12962535	MH01g0276500	rhythmically	chr1	12990941	12999785	MH01g0276900	non-rhythmically	33013	12
chr1	12990941	12999785	MH01g0276900	non-rhythmically	chr1	12990941	12999785	MH01g0276900	non-rhythmically	0	8
chr1	12990941	12999785	MH01g0276900	non-rhythmically	chr1	13170886	13179732	MH01g0280200	non-rhythmically	179946	17
chr1	12990941	12999785	MH01g0276900	non-rhythmically	chr1	20282882	20291068	MH01g0412900	rhythmically	7291612	8
chr1	13140883	13141601	MH01g0279500	non-rhythmically	chr1	13170886	13179732	MH01g0280200	non-rhythmically	34067	6
chr1	13146712	13147696	MH01g0279500	non-rhythmically	chr1	13170886	13179732	MH01g0280200	non-rhythmically	28105	11
chr1	13170886	13179732	MH01g0280200	non-rhythmically	chr1	13170886	13179732	MH01g0280200	non-rhythmically	0	7
chr1	13170886	13179732	MH01g0280200	non-rhythmically	chr1	13190508	13190738	MH01g0280500	non-expressed	15314	6
chr1	13170886	13179732	MH01g0280200	non-rhythmically	chr1	13330366	13336162	MH01g0283800	rhythmically	157955	5
chr1	13170886	13179732	MH01g0280200	non-rhythmically	chr1	13654506	13664394	MH01g0288000	rhythmically	484141	8
chr1	13170886	13179732	MH01g0280200	non-rhythmically	chr1	15328129	15346923	MH01g0315800	non-expressed	2162217	9
chr1	13170886	13179732	MH01g0280200	non-rhythmically	chr1	21632006	21638972	MH01g0443100	rhythmically	8460180	9
chr1	13170886	13179732	MH01g0280200	non-rhythmically	chr1	24985354	25000709	MH01g0499100	rhythmically	11817722	14
chr1	13330366	13336162	MH01g0283800	rhythmically	chr1	13371640	13374684	MH01g0284400	non-rhythmically	39898	6
chr1	13330366	13336162	MH01g0283800	rhythmically	chr1	13376186	13379453	MH01g0284400	non-rhythmically	44555	5
chr1	13594030	13595574	MH01g0287500	non-rhythmically	chr1	13603976	13606717	MH01g0287500	non-rhythmically	10544	12
chr1	13603976	13606717	MH01g0287500	non-rhythmically	chr1	13654506	13664394	MH01g0288000	rhythmically	54103	9
chr1	13603976	13606717	MH01g0287500	non-rhythmically	chr1	13664883	13676921	MH01g0288000	rhythmically	65555	7
chr1	13645718	13646152	MH01g0287900	non-rhythmically	chr1	13654506	13664394	MH01g0288000	rhythmically	13515	6
chr1	13654506	13664394	MH01g0288000	rhythmically	chr1	13664883	13676921	MH01g0288000	rhythmically	11452	179
chr1	13654506	13664394	MH01g0288000	rhythmically	chr1	13700818	13701135	MH01g0288300	non-rhythmically	41526	6
chr1	13654506	13664394	MH01g0288000	rhythmically	chr1	13816288	13821562	MH01g0289900	non-rhythmically	159475	7
chr1	13654506	13664394	MH01g0288000	rhythmically	chr1	36196695	36209578	MH01g0721700	non-rhythmically	22543686	6
chr1	13664883	13676921	MH01g0288000	rhythmically	chr1	13664883	13676921	MH01g0288000	rhythmically	0	38
chr1	13664883	13676921	MH01g0288000	rhythmically	chr1	13698953	13700656	MH01g0288300	non-rhythmically	28902	13
chr1	13664883	13676921	MH01g0288000	rhythmically	chr1	13816288	13821562	MH01g0289900	non-rhythmically	148023	12
chr1	13664883	13676921	MH01g0288000	rhythmically	chr1	17500334	17509262	MH01g0370600	rhythmically	3833896	6
chr1	13816288	13821562	MH01g0289900	non-rhythmically	chr1	13832312	13832763	MH01g0290500	rhythmically	13612	13
chr1	13816288	13821562	MH01g0289900	non-rhythmically	chr1	13833282	13834267	MH01g0290500	rhythmically	14849	8
chr1	13816288	13821562	MH01g0289900	non-rhythmically	chr1	13834789	13835183	MH01g0290500	rhythmically	16061	8
chr1	14076901	14078937	MH01g0294700	non-rhythmically	chr1	14134416	14137272	MH01g0295700	non-rhythmically	57925	5
chr1	14561568	14566275	MH01g0303000	rhythmically	chr1	15409330	15418519	MH01g0316600	non-rhythmically	850003	5
chr1	14561568	14566275	MH01g0303000	rhythmically	chr1	29435532	29446374	MH01g0580200	rhythmically	14877031	6
chr1	14899798	14907776	MH01g0308400	non-rhythmically	chr1	14927510	14931431	MH01g0309000	rhythmically	25683	13
chr1	14899798	14907776	MH01g0308400	non-rhythmically	chr1	15409330	15418519	MH01g0316600	non-rhythmically	510137	5
chr1	15297338	15298488	MH01g0315400	non-expressed	chr1	15328129	15346923	MH01g0315800	non-expressed	39612	5
chr1	15328129	15346923	MH01g0315800	non-expressed	chr1	15328129	15346923	MH01g0315800	non-expressed	0	102
chr1	15328129	15346923	MH01g0315800	non-expressed	chr1	15371422	15376922	MH01g0316100	non-rhythmically	36646	30
chr1	15328129	15346923	MH01g0315800	non-expressed	chr1	15409330	15418519	MH01g0316600	non-rhythmically	76398	105
chr1	15328129	15346923	MH01g0315800	non-expressed	chr1	15541764	15550022	MH01g0319400	non-rhythmically	208367	22
chr1	15328129	15346923	MH01g0315800	non-expressed	chr1	15844504	15847217	MH01g0324000	rhythmically	508334	6
chr1	15328129	15346923	MH01g0315800	non-expressed	chr1	15859163	15862579	MH01g0324300	rhythmically	523345	5
chr1	15328129	15346923	MH01g0315800	non-expressed	chr1	17500334	17509262	MH01g0370600	rhythmically	2167272	7
chr1	15328129	15346923	MH01g0315800	non-expressed	chr1	25959313	25971885	MH01g0514000	rhythmically	10628073	7
chr1	15328129	15346923	MH01g0315800	non-expressed	chr1	35847670	35852714	MH01g0705800	non-rhythmically	20512666	5
chr1	15328129	15346923	MH01g0315800	non-expressed	chr1	40047448	40053953	MH01g0797100	rhythmically	24713174	5
chr1	15371422	15376922	MH01g0316100	non-rhythmically	chr1	15409330	15418519	MH01g0316600	non-rhythmically	39752	26
chr1	15409330	15418519	MH01g0316600	non-rhythmically	chr1	15541764	15550022	MH01g0319400	non-rhythmically	131968	23
chr1	15409330	15418519	MH01g0316600	non-rhythmically	chr1	16589996	16600411	MH01g0344700	rhythmically	1181279	9
chr1	15409330	15418519	MH01g0316600	non-rhythmically	chr1	17206845	17210572	MH01g0365100	rhythmically	1794784	10
chr1	15409330	15418519	MH01g0316600	non-rhythmically	chr1	20282882	20291068	MH01g0412900	rhythmically	4873050	33
chr1	15409330	15418519	MH01g0316600	non-rhythmically	chr1	21632006	21638972	MH01g0443100	rhythmically	6221564	20
chr1	15409330	15418519	MH01g0316600	non-rhythmically	chr1	21976516	21989014	MH01g0448700	rhythmically	6568840	20
chr1	15409330	15418519	MH01g0316600	non-rhythmically	chr1	22860225	22866345	MH01g0463800	non-expressed	7449361	6
chr1	15409330	15418519	MH01g0316600	non-rhythmically	chr1	24027490	24037104	MH01g0483200	rhythmically	8618372	11
chr1	15409330	15418519	MH01g0316600	non-rhythmically	chr1	24985354	25000709	MH01g0499100	rhythmically	9579107	51
chr1	15409330	15418519	MH01g0316600	non-rhythmically	chr1	26454061	26466948	MH01g0521700	non-rhythmically	11046580	23
chr1	15409330	15418519	MH01g0316600	non-rhythmically	chr1	28720858	28727652	MH01g0567000	rhythmically	13310330	11
chr1	15409330	15418519	MH01g0316600	non-rhythmically	chr1	28993082	29011738	MH01g0572300	rhythmically	13588485	16
chr1	15409330	15418519	MH01g0316600	non-rhythmically	chr1	35392609	35396379	MH01g0698400	non-rhythmically	19980570	10
chr1	15409330	15418519	MH01g0316600	non-rhythmically	chr1	36715335	36721969	MH01g0731100	non-rhythmically	21304727	30
chr1	15409330	15418519	MH01g0316600	non-rhythmically	chr1	38436921	38443848	MH01g0760300	non-rhythmically	23026460	11
chr1	15541764	15550022	MH01g0319400	non-rhythmically	chr1	15602696	15604672	MH01g0320600	non-expressed	57791	7
chr1	15541764	15550022	MH01g0319400	non-rhythmically	chr1	29435532	29446374	MH01g0580200	rhythmically	13895060	5
chr1	15541764	15550022	MH01g0319400	non-rhythmically	chr1	33888790	33900493	MH01g0674100	rhythmically	18348748	5
chr1	15772871	15774151	MH01g0323300	rhythmically	chr1	15827655	15833891	MH01g0324000	rhythmically	57261	5
chr1	15827655	15833891	MH01g0324000	rhythmically	chr1	15844504	15847217	MH01g0324000	rhythmically	15087	17
chr1	15827655	15833891	MH01g0324000	rhythmically	chr1	15859163	15862579	MH01g0324300	rhythmically	30098	7
chr1	15844504	15847217	MH01g0324000	rhythmically	chr1	15859163	15862579	MH01g0324300	rhythmically	15010	17
chr1	15859163	15862579	MH01g0324300	rhythmically	chr1	15875320	15878545	MH01g0324300	rhythmically	16061	17
chr1	16589996	16600411	MH01g0344700	rhythmically	chr1	16589996	16600411	MH01g0344700	rhythmically	0	15
chr1	16589996	16600411	MH01g0344700	rhythmically	chr1	16684079	16685704	MH01g0346700	non-rhythmically	89688	12
chr1	16589996	16600411	MH01g0344700	rhythmically	chr1	17500334	17509262	MH01g0370600	rhythmically	909594	5
chr1	16589996	16600411	MH01g0344700	rhythmically	chr1	17758655	17768358	MH01g0374200	rhythmically	1168303	6
chr1	16589996	16600411	MH01g0344700	rhythmically	chr1	31662474	31675822	MH01g0626600	non-rhythmically	15073944	10
chr1	16758692	16760563	MH01g0357900	non-rhythmically	chr1	16782236	16786223	MH01g0358300	rhythmically	24602	7
chr1	16758692	16760563	MH01g0357900	non-rhythmically	chr1	16793853	16800888	MH01g0358400	rhythmically	37743	6
chr1	16760749	16761068	MH01g0357900	non-rhythmically	chr1	16790133	16790906	MH01g0358300	rhythmically	29611	5
chr1	16782236	16786223	MH01g0358300	rhythmically	chr1	16793853	16800888	MH01g0358400	rhythmically	13141	15
chr1	16793853	16800888	MH01g0358400	rhythmically	chr1	20282882	20291068	MH01g0412900	rhythmically	3489604	6
chr1	16793853	16800888	MH01g0358400	rhythmically	chr1	21976516	21989014	MH01g0448700	rhythmically	5185394	5
chr1	16956448	16958258	MH01g0361700	rhythmically	chr1	16993103	16996205	MH01g0362400	non-expressed	37300	9
chr1	16993103	16996205	MH01g0362400	non-expressed	chr1	17058792	17061807	MH01g0363300	non-rhythmically	65645	7
chr1	17155085	17161679	MH01g0364500	non-rhythmically	chr1	17206845	17210572	MH01g0365100	rhythmically	50326	34
chr1	17155085	17161679	MH01g0364500	non-rhythmically	chr1	17500334	17509262	MH01g0370600	rhythmically	346416	13
chr1	17182002	17182660	MH01g0364900	non-rhythmically	chr1	17206845	17210572	MH01g0365100	rhythmically	26377	10
chr1	17206845	17210572	MH01g0365100	rhythmically	chr1	17500334	17509262	MH01g0370600	rhythmically	296089	35
chr1	17233119	17235293	MH01g0365400	non-rhythmically	chr1	17500334	17509262	MH01g0370600	rhythmically	270592	7
chr1	17500334	17509262	MH01g0370600	rhythmically	chr1	17539704	17541381	MH01g0371000	rhythmically	35744	5
chr1	17500334	17509262	MH01g0370600	rhythmically	chr1	17552568	17553987	MH01g0371200	non-rhythmically	48479	8
chr1	17500334	17509262	MH01g0370600	rhythmically	chr1	17579112	17584596	MH01g0371500	non-rhythmically	77056	9
chr1	17500334	17509262	MH01g0370600	rhythmically	chr1	17706306	17711817	MH01g0373200	non-rhythmically	204263	7
chr1	17500334	17509262	MH01g0370600	rhythmically	chr1	17758655	17768358	MH01g0374200	rhythmically	258708	5
chr1	17500334	17509262	MH01g0370600	rhythmically	chr1	22560948	22566093	MH01g0458600	non-rhythmically	5058722	5
chr1	17500334	17509262	MH01g0370600	rhythmically	chr1	24059254	24068165	MH01g0483600	rhythmically	6558911	8
chr1	17500334	17509262	MH01g0370600	rhythmically	chr1	25246433	25256745	MH01g0503500	rhythmically	7746791	5
chr1	17500334	17509262	MH01g0370600	rhythmically	chr1	38025312	38036027	MH01g0753000	non-rhythmically	20525871	7
chr1	17539704	17541381	MH01g0371000	rhythmically	chr1	17552568	17553987	MH01g0371200	non-rhythmically	12735	5
chr1	17565661	17567391	MH01g0371300	non-rhythmically	chr1	17579112	17584596	MH01g0371500	non-rhythmically	15327	12
chr1	17579112	17584596	MH01g0371500	non-rhythmically	chr1	17758655	17768358	MH01g0374200	rhythmically	181652	7
chr1	17579112	17584596	MH01g0371500	non-rhythmically	chr1	20282882	20291068	MH01g0412900	rhythmically	2705121	7
chr1	17706306	17711817	MH01g0373200	non-rhythmically	chr1	17719101	17721466	MH01g0373300	non-rhythmically	11222	36
chr1	17706306	17711817	MH01g0373200	non-rhythmically	chr1	17758655	17768358	MH01g0374200	rhythmically	54445	47
chr1	17719101	17721466	MH01g0373300	non-rhythmically	chr1	17758655	17768358	MH01g0374200	rhythmically	43223	18
chr1	17758655	17768358	MH01g0374200	rhythmically	chr1	17758655	17768358	MH01g0374200	rhythmically	0	10
chr1	17758655	17768358	MH01g0374200	rhythmically	chr1	18631619	18639251	MH01g0386000	non-rhythmically	871928	5
chr1	18195477	18195880	MH01g0380300	rhythmically	chr1	18208501	18210615	MH01g0380300	rhythmically	13879	5
chr1	18457655	18458160	MH01g0383100	non-rhythmically	chr1	18631619	18639251	MH01g0386000	non-rhythmically	177527	5
chr1	18603169	18603635	MH01g0385100	non-rhythmically	chr1	18631619	18639251	MH01g0386000	non-rhythmically	32033	22
chr1	18631619	18639251	MH01g0386000	non-rhythmically	chr1	18786609	18787295	MH01g0388300	non-rhythmically	151517	7
chr1	18631619	18639251	MH01g0386000	non-rhythmically	chr1	19087944	19093833	MH01g0392400	non-rhythmically	455453	5
chr1	18631619	18639251	MH01g0386000	non-rhythmically	chr1	19100197	19103711	MH01g0392600	non-rhythmically	466519	5
chr1	18631619	18639251	MH01g0386000	non-rhythmically	chr1	19161981	19168459	MH01g0393700	rhythmically	529785	5
chr1	18631619	18639251	MH01g0386000	non-rhythmically	chr1	20745700	20760056	MH01g0420700	rhythmically	2117443	6
chr1	18631619	18639251	MH01g0386000	non-rhythmically	chr1	21632006	21638972	MH01g0443100	rhythmically	3000054	12
chr1	18631619	18639251	MH01g0386000	non-rhythmically	chr1	26698630	26713211	MH01g0526100	non-rhythmically	8070485	15
chr1	18631619	18639251	MH01g0386000	non-rhythmically	chr1	28720858	28727652	MH01g0567000	rhythmically	10088820	8
chr1	18631619	18639251	MH01g0386000	non-rhythmically	chr1	38040677	38051571	MH01g0753200	rhythmically	19410689	5
chr1	18631619	18639251	MH01g0386000	non-rhythmically	chr1	38180170	38188319	MH01g0755700	rhythmically	19548809	6
chr1	19087944	19093833	MH01g0392400	non-rhythmically	chr1	19100197	19103711	MH01g0392600	non-rhythmically	11065	34
chr1	19087944	19093833	MH01g0392400	non-rhythmically	chr1	19151821	19152287	MH01g0393400	rhythmically	61165	6
chr1	19087944	19093833	MH01g0392400	non-rhythmically	chr1	19161981	19168459	MH01g0393700	rhythmically	74331	11
chr1	19087944	19093833	MH01g0392400	non-rhythmically	chr1	38025312	38036027	MH01g0753000	non-rhythmically	18939781	8
chr1	19094101	19094433	MH01g0392600	non-rhythmically	chr1	19100197	19103711	MH01g0392600	non-rhythmically	7687	7
chr1	19151821	19152287	MH01g0393400	rhythmically	chr1	19161981	19168459	MH01g0393700	rhythmically	13166	11
chr1	19155664	19156492	MH01g0393500	non-rhythmically	chr1	19161981	19168459	MH01g0393700	rhythmically	9142	7
chr1	19726226	19730277	MH01g0404600	rhythmically	chr1	20282882	20291068	MH01g0412900	rhythmically	558723	8
chr1	20235351	20237373	MH01g0412300	rhythmically	chr1	20282882	20291068	MH01g0412900	rhythmically	50613	6
chr1	20264726	20266242	MH01g0412600	rhythmically	chr1	20282882	20291068	MH01g0412900	rhythmically	21491	18
chr1	20264726	20266242	MH01g0412600	rhythmically	chr1	24985354	25000709	MH01g0499100	rhythmically	4727547	5
chr1	20269182	20269996	MH01g0412700	non-rhythmically	chr1	20282882	20291068	MH01g0412900	rhythmically	17386	6
chr1	20282882	20291068	MH01g0412900	rhythmically	chr1	20293316	20293652	MH01g0412900	rhythmically	6509	10
chr1	20282882	20291068	MH01g0412900	rhythmically	chr1	20349496	20355732	MH01g0413800	rhythmically	65639	65
chr1	20282882	20291068	MH01g0412900	rhythmically	chr1	20416107	20418903	MH01g0414900	non-rhythmically	130530	6
chr1	20282882	20291068	MH01g0412900	rhythmically	chr1	20426113	20436447	MH01g0415000	rhythmically	144305	17
chr1	20282882	20291068	MH01g0412900	rhythmically	chr1	20670908	20674655	MH01g0419400	non-rhythmically	385806	5
chr1	20282882	20291068	MH01g0412900	rhythmically	chr1	20674913	20677272	MH01g0419400	non-rhythmically	389117	8
chr1	20282882	20291068	MH01g0412900	rhythmically	chr1	20745700	20760056	MH01g0420700	rhythmically	465903	20
chr1	20282882	20291068	MH01g0412900	rhythmically	chr1	20822050	20829739	MH01g0421900	rhythmically	538919	13
chr1	20282882	20291068	MH01g0412900	rhythmically	chr1	20905050	20913771	MH01g0422900	rhythmically	622435	42
chr1	20282882	20291068	MH01g0412900	rhythmically	chr1	21488535	21492927	MH01g0430900	non-rhythmically	1203756	5
chr1	20282882	20291068	MH01g0412900	rhythmically	chr1	21632006	21638972	MH01g0443100	rhythmically	1348514	39
chr1	20282882	20291068	MH01g0412900	rhythmically	chr1	21976516	21989014	MH01g0448700	rhythmically	1695790	26
chr1	20282882	20291068	MH01g0412900	rhythmically	chr1	22860225	22866345	MH01g0463800	non-expressed	2576310	8
chr1	20282882	20291068	MH01g0412900	rhythmically	chr1	24928176	24935948	MH01g0498400	rhythmically	4645087	8
chr1	20282882	20291068	MH01g0412900	rhythmically	chr1	24985354	25000709	MH01g0499100	rhythmically	4706056	77
chr1	20282882	20291068	MH01g0412900	rhythmically	chr1	28272319	28281864	MH01g0549400	rhythmically	7990116	15
chr1	20282882	20291068	MH01g0412900	rhythmically	chr1	29249962	29258469	MH01g0576800	rhythmically	8967240	13
chr1	20282882	20291068	MH01g0412900	rhythmically	chr1	29983744	29996080	MH01g0590000	rhythmically	9702937	19
chr1	20282882	20291068	MH01g0412900	rhythmically	chr1	31662474	31675822	MH01g0626600	non-rhythmically	11382173	39
chr1	20282882	20291068	MH01g0412900	rhythmically	chr1	36715335	36721969	MH01g0731100	non-rhythmically	16431677	40
chr1	20282882	20291068	MH01g0412900	rhythmically	chr1	37153963	37159835	MH01g0738600	non-rhythmically	16869924	10
chr1	20282882	20291068	MH01g0412900	rhythmically	chr1	37906684	37915621	MH01g0750900	rhythmically	17624177	20
chr1	20282882	20291068	MH01g0412900	rhythmically	chr1	38025312	38036027	MH01g0753000	non-rhythmically	17743694	21
chr1	20291359	20291636	MH01g0412900	rhythmically	chr1	20349496	20355732	MH01g0413800	rhythmically	61116	6
chr1	20292280	20292695	MH01g0412900	rhythmically	chr1	20349496	20355732	MH01g0413800	rhythmically	60126	7
chr1	20349496	20355732	MH01g0413800	rhythmically	chr1	20416107	20418903	MH01g0414900	non-rhythmically	64891	8
chr1	20349496	20355732	MH01g0413800	rhythmically	chr1	20426113	20436447	MH01g0415000	rhythmically	78666	17
chr1	20349496	20355732	MH01g0413800	rhythmically	chr1	20745700	20760056	MH01g0420700	rhythmically	400264	5
chr1	20349496	20355732	MH01g0413800	rhythmically	chr1	20822050	20829739	MH01g0421900	rhythmically	473280	6
chr1	20349496	20355732	MH01g0413800	rhythmically	chr1	24985354	25000709	MH01g0499100	rhythmically	4640417	18
chr1	20349496	20355732	MH01g0413800	rhythmically	chr1	28720858	28727652	MH01g0567000	rhythmically	8371641	6
chr1	20349496	20355732	MH01g0413800	rhythmically	chr1	29847085	29857244	MH01g0587900	non-rhythmically	9499550	7
chr1	20349496	20355732	MH01g0413800	rhythmically	chr1	29983744	29996080	MH01g0590000	rhythmically	9637298	7
chr1	20349496	20355732	MH01g0413800	rhythmically	chr1	37906684	37915621	MH01g0750900	rhythmically	17558538	7
chr1	20416107	20418903	MH01g0414900	non-rhythmically	chr1	20426113	20436447	MH01g0415000	rhythmically	13775	23
chr1	20419296	20420826	MH01g0414900	non-rhythmically	chr1	20426113	20436447	MH01g0415000	rhythmically	11218	21
chr1	20426113	20436447	MH01g0415000	rhythmically	chr1	20426113	20436447	MH01g0415000	rhythmically	0	15
chr1	20426113	20436447	MH01g0415000	rhythmically	chr1	20745700	20760056	MH01g0420700	rhythmically	321598	12
chr1	20426113	20436447	MH01g0415000	rhythmically	chr1	20822050	20829739	MH01g0421900	rhythmically	394614	9
chr1	20426113	20436447	MH01g0415000	rhythmically	chr1	31662474	31675822	MH01g0626600	non-rhythmically	11237868	9
chr1	20426113	20436447	MH01g0415000	rhythmically	chr1	38813512	38819629	MH01g0776000	non-rhythmically	18385290	5
chr1	20517645	20521187	MH01g0416600	non-expressed	chr1	31662474	31675822	MH01g0626600	non-rhythmically	11149732	6
chr1	20670908	20674655	MH01g0419400	non-rhythmically	chr1	20721858	20726122	MH01g0419800	non-rhythmically	51208	12
chr1	20670908	20674655	MH01g0419400	non-rhythmically	chr1	20745700	20760056	MH01g0420700	rhythmically	80096	26
chr1	20670908	20674655	MH01g0419400	non-rhythmically	chr1	20822050	20829739	MH01g0421900	rhythmically	153113	5
chr1	20674913	20677272	MH01g0419400	non-rhythmically	chr1	20721858	20726122	MH01g0419800	non-rhythmically	47897	15
chr1	20674913	20677272	MH01g0419400	non-rhythmically	chr1	20745700	20760056	MH01g0420700	rhythmically	76785	17
chr1	20721858	20726122	MH01g0419800	non-rhythmically	chr1	20745700	20760056	MH01g0420700	rhythmically	28888	12
chr1	20738040	20741206	MH01g0420300	rhythmically	chr1	20745700	20760056	MH01g0420700	rhythmically	13255	16
chr1	20745700	20760056	MH01g0420700	rhythmically	chr1	20745700	20760056	MH01g0420700	rhythmically	0	28
chr1	20745700	20760056	MH01g0420700	rhythmically	chr1	20807205	20808618	MH01g0421700	non-rhythmically	55033	10
chr1	20745700	20760056	MH01g0420700	rhythmically	chr1	20822050	20829739	MH01g0421900	rhythmically	73016	27
chr1	20745700	20760056	MH01g0420700	rhythmically	chr1	20833475	20838115	MH01g0422000	non-rhythmically	82917	5
chr1	20745700	20760056	MH01g0420700	rhythmically	chr1	20905050	20913771	MH01g0422900	rhythmically	156532	15
chr1	20745700	20760056	MH01g0420700	rhythmically	chr1	24985354	25000709	MH01g0499100	rhythmically	4240153	23
chr1	20745700	20760056	MH01g0420700	rhythmically	chr1	27928216	27938475	MH01g0544200	non-rhythmically	7180467	5
chr1	20807205	20808618	MH01g0421700	non-rhythmically	chr1	20822050	20829739	MH01g0421900	rhythmically	17983	24
chr1	20822050	20829739	MH01g0421900	rhythmically	chr1	20833475	20838115	MH01g0422000	non-rhythmically	9901	42
chr1	20822050	20829739	MH01g0421900	rhythmically	chr1	20895544	20897550	MH01g0422800	rhythmically	70652	5
chr1	20822050	20829739	MH01g0421900	rhythmically	chr1	20905050	20913771	MH01g0422900	rhythmically	83516	26
chr1	20822050	20829739	MH01g0421900	rhythmically	chr1	24059254	24068165	MH01g0483600	rhythmically	3237815	10
chr1	20822050	20829739	MH01g0421900	rhythmically	chr1	39701603	39712492	MH01g0790900	rhythmically	18881153	8
chr1	20833475	20838115	MH01g0422000	non-rhythmically	chr1	20850593	20851687	MH01g0422200	non-rhythmically	15344	7
chr1	20895544	20897550	MH01g0422800	rhythmically	chr1	20905050	20913771	MH01g0422900	rhythmically	12863	81
chr1	20899796	20901980	MH01g0422800	rhythmically	chr1	20905050	20913771	MH01g0422900	rhythmically	8522	17
chr1	20902155	20902460	MH01g0422800	rhythmically	chr1	20905050	20913771	MH01g0422900	rhythmically	7103	10
chr1	20905050	20913771	MH01g0422900	rhythmically	chr1	21632006	21638972	MH01g0443100	rhythmically	726078	24
chr1	20905050	20913771	MH01g0422900	rhythmically	chr1	22860225	22866345	MH01g0463800	non-expressed	1953875	7
chr1	20905050	20913771	MH01g0422900	rhythmically	chr1	23506259	23515268	MH01g0475300	rhythmically	2601353	15
chr1	20905050	20913771	MH01g0422900	rhythmically	chr1	24027490	24037104	MH01g0483200	rhythmically	3122886	14
chr1	20905050	20913771	MH01g0422900	rhythmically	chr1	24985354	25000709	MH01g0499100	rhythmically	4083621	54
chr1	20905050	20913771	MH01g0422900	rhythmically	chr1	26454061	26466948	MH01g0521700	non-rhythmically	5551094	30
chr1	20905050	20913771	MH01g0422900	rhythmically	chr1	26698630	26713211	MH01g0526100	non-rhythmically	5796510	24
chr1	20905050	20913771	MH01g0422900	rhythmically	chr1	28941456	28955227	MH01g0571200	non-rhythmically	8038931	31
chr1	20905050	20913771	MH01g0422900	rhythmically	chr1	29435532	29446374	MH01g0580200	rhythmically	8531542	17
chr1	20905050	20913771	MH01g0422900	rhythmically	chr1	35501323	35509060	MH01g0699700	non-rhythmically	14595781	6
chr1	20905050	20913771	MH01g0422900	rhythmically	chr1	36263368	36272427	MH01g0722700	rhythmically	15358487	9
chr1	20905050	20913771	MH01g0422900	rhythmically	chr1	36715335	36721969	MH01g0731100	non-rhythmically	15809241	35
chr1	20905050	20913771	MH01g0422900	rhythmically	chr1	37906684	37915621	MH01g0750900	rhythmically	17001742	18
chr1	20905050	20913771	MH01g0422900	rhythmically	chr1	38025312	38036027	MH01g0753000	non-rhythmically	17121259	18
chr1	20905050	20913771	MH01g0422900	rhythmically	chr1	38436921	38443848	MH01g0760300	non-rhythmically	17530974	11
chr1	20905050	20913771	MH01g0422900	rhythmically	chr1	39045738	39052168	MH01g0780200	non-rhythmically	18139543	25
chr1	20905050	20913771	MH01g0422900	rhythmically	chr1	40013113	40017497	MH01g0796600	rhythmically	19105894	5
chr1	21456294	21457364	MH01g0430500	non-rhythmically	chr1	21471913	21473674	MH01g0430600	rhythmically	15964	6
chr1	21471913	21473674	MH01g0430600	rhythmically	chr1	21488535	21492927	MH01g0430900	non-rhythmically	17937	12
chr1	21488535	21492927	MH01g0430900	non-rhythmically	chr1	21632006	21638972	MH01g0443100	rhythmically	144758	6
chr1	21632006	21638972	MH01g0443100	rhythmically	chr1	21657230	21665144	MH01g0443500	non-rhythmically	25698	134
chr1	21632006	21638972	MH01g0443100	rhythmically	chr1	21787498	21794151	MH01g0445500	rhythmically	155335	8
chr1	21632006	21638972	MH01g0443100	rhythmically	chr1	21976516	21989014	MH01g0448700	rhythmically	347276	26
chr1	21632006	21638972	MH01g0443100	rhythmically	chr1	22874431	22880750	MH01g0464000	rhythmically	1242101	12
chr1	21632006	21638972	MH01g0443100	rhythmically	chr1	24985354	25000709	MH01g0499100	rhythmically	3357542	39
chr1	21632006	21638972	MH01g0443100	rhythmically	chr1	28305056	28309888	MH01g0550000	non-rhythmically	6671983	7
chr1	21632006	21638972	MH01g0443100	rhythmically	chr1	36715335	36721969	MH01g0731100	non-rhythmically	15083163	32
chr1	21632006	21638972	MH01g0443100	rhythmically	chr1	37753066	37762217	MH01g0748400	non-rhythmically	16122152	11
chr1	21632006	21638972	MH01g0443100	rhythmically	chr1	38025312	38036027	MH01g0753000	non-rhythmically	16395180	14
chr1	21632006	21638972	MH01g0443100	rhythmically	chr1	39045738	39052168	MH01g0780200	non-rhythmically	17413464	28
chr1	21632006	21638972	MH01g0443100	rhythmically	chr1	39999268	40002135	MH01g0796000	rhythmically	18365212	7
chr1	21657230	21665144	MH01g0443500	non-rhythmically	chr1	21657230	21665144	MH01g0443500	non-rhythmically	0	5
chr1	21787498	21794151	MH01g0445500	rhythmically	chr1	21811072	21812504	MH01g0445800	non-rhythmically	20963	6
chr1	21787498	21794151	MH01g0445500	rhythmically	chr1	21819143	21820414	MH01g0445900	rhythmically	28954	5
chr1	21787498	21794151	MH01g0445500	rhythmically	chr1	21820788	21823271	MH01g0445900	rhythmically	31205	7
chr1	21787498	21794151	MH01g0445500	rhythmically	chr1	21976516	21989014	MH01g0448700	rhythmically	191940	6
chr1	21811072	21812504	MH01g0445800	non-rhythmically	chr1	21820788	21823271	MH01g0445900	rhythmically	10241	8
chr1	21966974	21968096	MH01g0448400	non-rhythmically	chr1	21976516	21989014	MH01g0448700	rhythmically	15230	8
chr1	21976516	21989014	MH01g0448700	rhythmically	chr1	22019907	22020821	MH01g0449000	non-rhythmically	37599	44
chr1	21976516	21989014	MH01g0448700	rhythmically	chr1	22029529	22029817	MH01g0449200	non-expressed	46908	39
chr1	21976516	21989014	MH01g0448700	rhythmically	chr1	22033298	22033881	MH01g0449400	non-rhythmically	50824	9
chr1	21976516	21989014	MH01g0448700	rhythmically	chr1	22034941	22035568	MH01g0449400	non-rhythmically	52489	6
chr1	21976516	21989014	MH01g0448700	rhythmically	chr1	22044970	22051264	MH01g0449800	non-rhythmically	65352	20
chr1	21976516	21989014	MH01g0448700	rhythmically	chr1	22958904	22962808	MH01g0466200	rhythmically	978091	5
chr1	21976516	21989014	MH01g0448700	rhythmically	chr1	23506259	23515268	MH01g0475300	rhythmically	1527998	11
chr1	21976516	21989014	MH01g0448700	rhythmically	chr1	24985354	25000709	MH01g0499100	rhythmically	3010266	54
chr1	21976516	21989014	MH01g0448700	rhythmically	chr1	26454061	26466948	MH01g0521700	non-rhythmically	4477739	23
chr1	21976516	21989014	MH01g0448700	rhythmically	chr1	31662474	31675822	MH01g0626600	non-rhythmically	9686383	29
chr1	21976516	21989014	MH01g0448700	rhythmically	chr1	34197869	34203727	MH01g0679600	rhythmically	12218033	6
chr1	21976516	21989014	MH01g0448700	rhythmically	chr1	39701603	39712492	MH01g0790900	rhythmically	17724282	18
chr1	21976516	21989014	MH01g0448700	rhythmically	chr1	40861026	40868610	MH01g0812800	rhythmically	18882053	18
chr1	22033298	22033881	MH01g0449400	non-rhythmically	chr1	22044970	22051264	MH01g0449800	non-rhythmically	14527	6
chr1	22034941	22035568	MH01g0449400	non-rhythmically	chr1	22044970	22051264	MH01g0449800	non-rhythmically	12862	5
chr1	22044970	22051264	MH01g0449800	non-rhythmically	chr1	22153011	22156400	MH01g0451500	non-rhythmically	106588	5
chr1	22143668	22144651	MH01g0451400	rhythmically	chr1	22153011	22156400	MH01g0451500	non-rhythmically	10546	17
chr1	22153011	22156400	MH01g0451500	non-rhythmically	chr1	22166916	22168451	MH01g0451700	non-rhythmically	12978	6
chr1	22153011	22156400	MH01g0451500	non-rhythmically	chr1	36715335	36721969	MH01g0731100	non-rhythmically	14563946	5
chr1	22542984	22543862	MH01g0458400	rhythmically	chr1	22560948	22566093	MH01g0458600	non-rhythmically	20097	13
chr1	22544629	22544951	MH01g0458400	rhythmically	chr1	22560948	22566093	MH01g0458600	non-rhythmically	18730	5
chr1	22560948	22566093	MH01g0458600	non-rhythmically	chr1	22874431	22880750	MH01g0464000	rhythmically	314070	5
chr1	22560948	22566093	MH01g0458600	non-rhythmically	chr1	24985354	25000709	MH01g0499100	rhythmically	2429511	11
chr1	22560948	22566093	MH01g0458600	non-rhythmically	chr1	28272319	28281864	MH01g0549400	rhythmically	5713571	5
chr1	22560948	22566093	MH01g0458600	non-rhythmically	chr1	29983744	29996080	MH01g0590000	rhythmically	7426391	6
chr1	22560948	22566093	MH01g0458600	non-rhythmically	chr1	40861026	40868610	MH01g0812800	rhythmically	18301297	8
chr1	22604768	22607395	MH01g0459800	non-rhythmically	chr1	22626843	22628805	MH01g0460000	non-rhythmically	21742	5
chr1	22680143	22682871	MH01g0461100	rhythmically	chr1	36715335	36721969	MH01g0731100	non-rhythmically	14037145	5
chr1	22779768	22784497	MH01g0462800	rhythmically	chr1	22860225	22866345	MH01g0463800	non-expressed	81153	5
chr1	22779768	22784497	MH01g0462800	rhythmically	chr1	22874431	22880750	MH01g0464000	rhythmically	95458	5
chr1	22843859	22845268	MH01g0463400	rhythmically	chr1	22860225	22866345	MH01g0463800	non-expressed	18722	13
chr1	22843859	22845268	MH01g0463400	rhythmically	chr1	22874431	22880750	MH01g0464000	rhythmically	33027	14
chr1	22860225	22866345	MH01g0463800	non-expressed	chr1	22874431	22880750	MH01g0464000	rhythmically	14305	132
chr1	22860225	22866345	MH01g0463800	non-expressed	chr1	22892696	22893012	MH01g0464100	non-rhythmically	29568	17
chr1	22860225	22866345	MH01g0463800	non-expressed	chr1	22958904	22962808	MH01g0466200	rhythmically	97570	7
chr1	22874431	22880750	MH01g0464000	rhythmically	chr1	22892696	22893012	MH01g0464100	non-rhythmically	15263	7
chr1	22874431	22880750	MH01g0464000	rhythmically	chr1	22958904	22962808	MH01g0466200	rhythmically	83265	5
chr1	22874431	22880750	MH01g0464000	rhythmically	chr1	24358976	24373677	MH01g0488600	rhythmically	1488736	11
chr1	22874431	22880750	MH01g0464000	rhythmically	chr1	24985354	25000709	MH01g0499100	rhythmically	2115441	24
chr1	22874431	22880750	MH01g0464000	rhythmically	chr1	25959313	25971885	MH01g0514000	rhythmically	3088008	6
chr1	22874431	22880750	MH01g0464000	rhythmically	chr1	30875270	30883728	MH01g0604300	rhythmically	8001908	5
chr1	22874431	22880750	MH01g0464000	rhythmically	chr1	36715335	36721969	MH01g0731100	non-rhythmically	13841061	26
chr1	22874431	22880750	MH01g0464000	rhythmically	chr1	37549873	37557845	MH01g0744900	non-rhythmically	14676268	6
chr1	22958904	22962808	MH01g0466200	rhythmically	chr1	22971790	22972654	MH01g0466600	non-rhythmically	11366	13
chr1	22958904	22962808	MH01g0466200	rhythmically	chr1	35936688	35956130	MH01g0707300	rhythmically	12985553	6
chr1	23095504	23097447	MH01g0469800	rhythmically	chr1	23102482	23108578	MH01g0469800	rhythmically	9054	18
chr1	23099685	23102322	MH01g0469800	rhythmically	chr1	23102482	23108578	MH01g0469800	rhythmically	4526	6
chr1	23102482	23108578	MH01g0469800	rhythmically	chr1	40861026	40868610	MH01g0812800	rhythmically	17759288	5
chr1	23497990	23498456	MH01g0475100	non-rhythmically	chr1	23506259	23515268	MH01g0475300	rhythmically	12540	29
chr1	23498721	23499227	MH01g0475100	non-rhythmically	chr1	23506259	23515268	MH01g0475300	rhythmically	11789	21
chr1	23506259	23515268	MH01g0475300	rhythmically	chr1	23575878	23578615	MH01g0476600	non-expressed	66483	6
chr1	23506259	23515268	MH01g0475300	rhythmically	chr1	23601244	23602699	MH01g0477200	non-rhythmically	91208	8
chr1	23506259	23515268	MH01g0475300	rhythmically	chr1	24027490	24037104	MH01g0483200	rhythmically	521533	8
chr1	23506259	23515268	MH01g0475300	rhythmically	chr1	33999885	34019167	MH01g0676500	rhythmically	10498762	6
chr1	23506259	23515268	MH01g0475300	rhythmically	chr1	39397082	39400652	MH01g0785700	rhythmically	15888104	5
chr1	23789892	23790840	MH01g0479700	rhythmically	chr1	23822185	23831610	MH01g0480100	rhythmically	36531	7
chr1	23815096	23815379	MH01g0479900	rhythmically	chr1	23822185	23831610	MH01g0480100	rhythmically	11660	5
chr1	23822185	23831610	MH01g0480100	rhythmically	chr1	23840493	23841511	MH01g0480200	rhythmically	14104	11
chr1	23822185	23831610	MH01g0480100	rhythmically	chr1	24027490	24037104	MH01g0483200	rhythmically	205399	8
chr1	23822185	23831610	MH01g0480100	rhythmically	chr1	24059254	24068165	MH01g0483600	rhythmically	236812	8
chr1	23822185	23831610	MH01g0480100	rhythmically	chr1	24125436	24134148	MH01g0484800	non-rhythmically	302894	5
chr1	24012670	24013679	MH01g0483100	non-rhythmically	chr1	24027490	24037104	MH01g0483200	rhythmically	19122	86
chr1	24012670	24013679	MH01g0483100	non-rhythmically	chr1	24037306	24040092	MH01g0483300	rhythmically	25524	7
chr1	24012670	24013679	MH01g0483100	non-rhythmically	chr1	24059254	24068165	MH01g0483600	rhythmically	50535	17
chr1	24013933	24014346	MH01g0483100	non-rhythmically	chr1	24027490	24037104	MH01g0483200	rhythmically	18157	30
chr1	24013933	24014346	MH01g0483100	non-rhythmically	chr1	24059254	24068165	MH01g0483600	rhythmically	49570	6
chr1	24014599	24016219	MH01g0483100	non-rhythmically	chr1	24027490	24037104	MH01g0483200	rhythmically	16887	215
chr1	24014599	24016219	MH01g0483100	non-rhythmically	chr1	24037306	24040092	MH01g0483300	rhythmically	23289	11
chr1	24014599	24016219	MH01g0483100	non-rhythmically	chr1	24040692	24041319	MH01g0483400	non-rhythmically	25596	5
chr1	24014599	24016219	MH01g0483100	non-rhythmically	chr1	24059254	24068165	MH01g0483600	rhythmically	48300	16
chr1	24027490	24037104	MH01g0483200	rhythmically	chr1	24027490	24037104	MH01g0483200	rhythmically	0	7
chr1	24027490	24037104	MH01g0483200	rhythmically	chr1	24037306	24040092	MH01g0483300	rhythmically	6402	45
chr1	24027490	24037104	MH01g0483200	rhythmically	chr1	24041802	24042145	MH01g0483400	non-rhythmically	9676	6
chr1	24027490	24037104	MH01g0483200	rhythmically	chr1	24059254	24068165	MH01g0483600	rhythmically	31412	155
chr1	24027490	24037104	MH01g0483200	rhythmically	chr1	24125436	24134148	MH01g0484800	non-rhythmically	97495	29
chr1	24027490	24037104	MH01g0483200	rhythmically	chr1	24358976	24373677	MH01g0488600	rhythmically	334029	16
chr1	24027490	24037104	MH01g0483200	rhythmically	chr1	24985354	25000709	MH01g0499100	rhythmically	960734	24
chr1	24027490	24037104	MH01g0483200	rhythmically	chr1	26454061	26466948	MH01g0521700	non-rhythmically	2428207	17
chr1	24037306	24040092	MH01g0483300	rhythmically	chr1	24059254	24068165	MH01g0483600	rhythmically	25010	78
chr1	24037306	24040092	MH01g0483300	rhythmically	chr1	24125436	24134148	MH01g0484800	non-rhythmically	91093	6
chr1	24040692	24041319	MH01g0483400	non-rhythmically	chr1	24059254	24068165	MH01g0483600	rhythmically	22704	43
chr1	24040692	24041319	MH01g0483400	non-rhythmically	chr1	24125436	24134148	MH01g0484800	non-rhythmically	88786	5
chr1	24041802	24042145	MH01g0483400	non-rhythmically	chr1	24059254	24068165	MH01g0483600	rhythmically	21736	20
chr1	24059254	24068165	MH01g0483600	rhythmically	chr1	24125436	24134148	MH01g0484800	non-rhythmically	66082	64
chr1	24059254	24068165	MH01g0483600	rhythmically	chr1	24358976	24373677	MH01g0488600	rhythmically	302617	29
chr1	24059254	24068165	MH01g0483600	rhythmically	chr1	24928176	24935948	MH01g0498400	rhythmically	868352	8
chr1	24059254	24068165	MH01g0483600	rhythmically	chr1	24985354	25000709	MH01g0499100	rhythmically	929322	30
chr1	24059254	24068165	MH01g0483600	rhythmically	chr1	28941456	28955227	MH01g0571200	non-rhythmically	4884632	21
chr1	24059254	24068165	MH01g0483600	rhythmically	chr1	30283782	30290031	MH01g0594800	rhythmically	6223197	8
chr1	24059254	24068165	MH01g0483600	rhythmically	chr1	31234764	31239288	MH01g0610500	rhythmically	7173316	6
chr1	24059254	24068165	MH01g0483600	rhythmically	chr1	36629085	36639082	MH01g0729600	rhythmically	12570374	7
chr1	24125436	24134148	MH01g0484800	non-rhythmically	chr1	24176933	24180004	MH01g0485900	non-rhythmically	48676	6
chr1	24125436	24134148	MH01g0484800	non-rhythmically	chr1	24358976	24373677	MH01g0488600	rhythmically	236534	19
chr1	24278503	24282348	MH01g0487700	rhythmically	chr1	24358976	24373677	MH01g0488600	rhythmically	85901	9
chr1	24282556	24284626	MH01g0487700	rhythmically	chr1	24358976	24373677	MH01g0488600	rhythmically	82735	10
chr1	24287764	24288245	MH01g0487700	rhythmically	chr1	24358976	24373677	MH01g0488600	rhythmically	78322	8
chr1	24341903	24345325	MH01g0488200	non-rhythmically	chr1	24358976	24373677	MH01g0488600	rhythmically	22712	16
chr1	24358976	24373677	MH01g0488600	rhythmically	chr1	24358976	24373677	MH01g0488600	rhythmically	0	158
chr1	24358976	24373677	MH01g0488600	rhythmically	chr1	24376308	24378884	MH01g0489000	non-rhythmically	11269	60
chr1	24358976	24373677	MH01g0488600	rhythmically	chr1	24379079	24379421	MH01g0489100	non-rhythmically	12923	6
chr1	24358976	24373677	MH01g0488600	rhythmically	chr1	24379667	24380296	MH01g0489100	non-rhythmically	13655	19
chr1	24358976	24373677	MH01g0488600	rhythmically	chr1	24380914	24381140	MH01g0489100	non-rhythmically	14700	13
chr1	24358976	24373677	MH01g0488600	rhythmically	chr1	24382462	24382696	MH01g0489100	non-rhythmically	16252	12
chr1	24358976	24373677	MH01g0488600	rhythmically	chr1	24383825	24384224	MH01g0489100	non-rhythmically	17698	9
chr1	24358976	24373677	MH01g0488600	rhythmically	chr1	24928176	24935948	MH01g0498400	rhythmically	565735	12
chr1	24358976	24373677	MH01g0488600	rhythmically	chr1	24985354	25000709	MH01g0499100	rhythmically	626705	62
chr1	24358976	24373677	MH01g0488600	rhythmically	chr1	26698630	26713211	MH01g0526100	non-rhythmically	2339594	18
chr1	24358976	24373677	MH01g0488600	rhythmically	chr1	29838689	29846725	MH01g0587600	rhythmically	5476380	9
chr1	24358976	24373677	MH01g0488600	rhythmically	chr1	30875270	30883728	MH01g0604300	rhythmically	6513172	6
chr1	24358976	24373677	MH01g0488600	rhythmically	chr1	34434175	34454206	MH01g0683400	rhythmically	10077864	14
chr1	24616223	24617004	MH01g0492900	non-rhythmically	chr1	24627834	24629416	MH01g0493000	non-rhythmically	12011	8
chr1	24835619	24841497	MH01g0496400	non-rhythmically	chr1	24928176	24935948	MH01g0498400	rhythmically	93504	8
chr1	24835619	24841497	MH01g0496400	non-rhythmically	chr1	24985354	25000709	MH01g0499100	rhythmically	154473	8
chr1	24928176	24935948	MH01g0498400	rhythmically	chr1	24971297	24974750	MH01g0498900	rhythmically	40961	26
chr1	24928176	24935948	MH01g0498400	rhythmically	chr1	24985354	25000709	MH01g0499100	rhythmically	60969	114
chr1	24971297	24974750	MH01g0498900	rhythmically	chr1	24985354	25000709	MH01g0499100	rhythmically	20008	80
chr1	24985354	25000709	MH01g0499100	rhythmically	chr1	25040298	25040694	MH01g0499800	non-rhythmically	47464	6
chr1	24985354	25000709	MH01g0499100	rhythmically	chr1	25067230	25069707	MH01g0500600	non-expressed	75437	12
chr1	24985354	25000709	MH01g0499100	rhythmically	chr1	25070571	25072391	MH01g0500700	rhythmically	78450	10
chr1	24985354	25000709	MH01g0499100	rhythmically	chr1	25082392	25086683	MH01g0500900	non-rhythmically	91506	13
chr1	24985354	25000709	MH01g0499100	rhythmically	chr1	25816118	25821229	MH01g0511400	rhythmically	825642	10
chr1	24985354	25000709	MH01g0499100	rhythmically	chr1	26454061	26466948	MH01g0521700	non-rhythmically	1467473	67
chr1	24985354	25000709	MH01g0499100	rhythmically	chr1	26477144	26481055	MH01g0522000	non-rhythmically	1486068	17
chr1	24985354	25000709	MH01g0499100	rhythmically	chr1	27164950	27176538	MH01g0532700	non-rhythmically	2177712	21
chr1	24985354	25000709	MH01g0499100	rhythmically	chr1	27428706	27431237	MH01g0536000	rhythmically	2436940	11
chr1	24985354	25000709	MH01g0499100	rhythmically	chr1	28272319	28281864	MH01g0549400	rhythmically	3284060	27
chr1	24985354	25000709	MH01g0499100	rhythmically	chr1	28305056	28309888	MH01g0550000	non-rhythmically	3314440	10
chr1	24985354	25000709	MH01g0499100	rhythmically	chr1	28720858	28727652	MH01g0567000	rhythmically	3731223	20
chr1	24985354	25000709	MH01g0499100	rhythmically	chr1	28941456	28955227	MH01g0571200	non-rhythmically	3955310	66
chr1	24985354	25000709	MH01g0499100	rhythmically	chr1	29249962	29258469	MH01g0576800	rhythmically	4261184	19
chr1	24985354	25000709	MH01g0499100	rhythmically	chr1	29716335	29728263	MH01g0585500	rhythmically	4729267	17
chr1	24985354	25000709	MH01g0499100	rhythmically	chr1	31662474	31675822	MH01g0626600	non-rhythmically	6676116	77
chr1	24985354	25000709	MH01g0499100	rhythmically	chr1	33298769	33313193	MH01g0664500	rhythmically	8312949	26
chr1	24985354	25000709	MH01g0499100	rhythmically	chr1	34434175	34454206	MH01g0683400	rhythmically	9451159	29
chr1	24985354	25000709	MH01g0499100	rhythmically	chr1	35801364	35805969	MH01g0704900	non-rhythmically	10810635	15
chr1	24985354	25000709	MH01g0499100	rhythmically	chr1	36125724	36137963	MH01g0710600	rhythmically	11138812	25
chr1	24985354	25000709	MH01g0499100	rhythmically	chr1	36629085	36639082	MH01g0729600	rhythmically	11641052	17
chr1	24985354	25000709	MH01g0499100	rhythmically	chr1	36715335	36721969	MH01g0731100	non-rhythmically	11725620	99
chr1	24985354	25000709	MH01g0499100	rhythmically	chr1	38025312	38036027	MH01g0753000	non-rhythmically	13037638	30
chr1	24985354	25000709	MH01g0499100	rhythmically	chr1	38436921	38443848	MH01g0760300	non-rhythmically	13447353	20
chr1	24985354	25000709	MH01g0499100	rhythmically	chr1	39045738	39052168	MH01g0780200	non-rhythmically	14055922	44
chr1	24985354	25000709	MH01g0499100	rhythmically	chr1	40861026	40868610	MH01g0812800	rhythmically	15871786	36
chr1	25056897	25057402	MH01g0500100	non-rhythmically	chr1	25067230	25069707	MH01g0500600	non-expressed	11319	10
chr1	25060346	25066966	MH01g0500500	non-expressed	chr1	25067230	25069707	MH01g0500600	non-expressed	4812	5
chr1	25067230	25069707	MH01g0500600	non-expressed	chr1	25082392	25086683	MH01g0500900	non-rhythmically	16069	30
chr1	25067230	25069707	MH01g0500600	non-expressed	chr1	25088794	25094599	MH01g0500900	non-rhythmically	23228	20
chr1	25067230	25069707	MH01g0500600	non-expressed	chr1	25246433	25256745	MH01g0503500	rhythmically	183120	5
chr1	25069951	25070325	MH01g0500700	rhythmically	chr1	25088794	25094599	MH01g0500900	non-rhythmically	21558	6
chr1	25070571	25072391	MH01g0500700	rhythmically	chr1	25082392	25086683	MH01g0500900	non-rhythmically	13056	24
chr1	25070571	25072391	MH01g0500700	rhythmically	chr1	25088794	25094599	MH01g0500900	non-rhythmically	20215	31
chr1	25082392	25086683	MH01g0500900	non-rhythmically	chr1	25088794	25094599	MH01g0500900	non-rhythmically	7159	12
chr1	25088794	25094599	MH01g0500900	non-rhythmically	chr1	25246433	25256745	MH01g0503500	rhythmically	159892	8
chr1	25246433	25256745	MH01g0503500	rhythmically	chr1	25246433	25256745	MH01g0503500	rhythmically	0	7
chr1	25246433	25256745	MH01g0503500	rhythmically	chr1	28720858	28727652	MH01g0567000	rhythmically	3472666	7
chr1	25246433	25256745	MH01g0503500	rhythmically	chr1	29847085	29857244	MH01g0587900	non-rhythmically	4600575	7
chr1	25246433	25256745	MH01g0503500	rhythmically	chr1	30260996	30270341	MH01g0594200	rhythmically	5014079	6
chr1	25246433	25256745	MH01g0503500	rhythmically	chr1	33888790	33900493	MH01g0674100	rhythmically	8643052	8
chr1	25246433	25256745	MH01g0503500	rhythmically	chr1	36715335	36721969	MH01g0731100	non-rhythmically	11467063	13
chr1	25692599	25693535	MH01g0510100	non-rhythmically	chr1	25771234	25773450	MH01g0510700	non-rhythmically	79275	5
chr1	25810569	25812497	MH01g0511400	rhythmically	chr1	25816118	25821229	MH01g0511400	rhythmically	7140	7
chr1	25816118	25821229	MH01g0511400	rhythmically	chr1	25830718	25832628	MH01g0511700	rhythmically	13000	15
chr1	25816118	25821229	MH01g0511400	rhythmically	chr1	25835774	25838498	MH01g0511700	rhythmically	18462	11
chr1	25816118	25821229	MH01g0511400	rhythmically	chr1	25959313	25971885	MH01g0514000	rhythmically	146925	6
chr1	25816118	25821229	MH01g0511400	rhythmically	chr1	26454061	26466948	MH01g0521700	non-rhythmically	641831	8
chr1	25816118	25821229	MH01g0511400	rhythmically	chr1	26698630	26713211	MH01g0526100	non-rhythmically	887247	6
chr1	25816118	25821229	MH01g0511400	rhythmically	chr1	31662474	31675822	MH01g0626600	non-rhythmically	5850474	10
chr1	25835774	25838498	MH01g0511700	rhythmically	chr1	25876814	25877310	MH01g0512100	rhythmically	39926	5
chr1	25903519	25904703	MH01g0512500	non-rhythmically	chr1	25959313	25971885	MH01g0514000	rhythmically	61488	13
chr1	25907033	25908820	MH01g0512600	non-rhythmically	chr1	25959313	25971885	MH01g0514000	rhythmically	57672	8
chr1	25959313	25971885	MH01g0514000	rhythmically	chr1	25959313	25971885	MH01g0514000	rhythmically	0	51
chr1	25959313	25971885	MH01g0514000	rhythmically	chr1	25998896	25999846	MH01g0514500	rhythmically	33772	10
chr1	25959313	25971885	MH01g0514000	rhythmically	chr1	26002875	26005093	MH01g0514500	rhythmically	38385	21
chr1	25959313	25971885	MH01g0514000	rhythmically	chr1	26163141	26170158	MH01g0516800	non-expressed	201050	11
chr1	25959313	25971885	MH01g0514000	rhythmically	chr1	26300235	26312225	MH01g0519500	non-rhythmically	340631	12
chr1	25959313	25971885	MH01g0514000	rhythmically	chr1	26454061	26466948	MH01g0521700	non-rhythmically	494905	20
chr1	25959313	25971885	MH01g0514000	rhythmically	chr1	26477144	26481055	MH01g0522000	non-rhythmically	513500	6
chr1	25959313	25971885	MH01g0514000	rhythmically	chr1	26768043	26774814	MH01g0526700	non-rhythmically	805829	6
chr1	25959313	25971885	MH01g0514000	rhythmically	chr1	27703897	27717431	MH01g0540900	non-rhythmically	1745065	5
chr1	25959313	25971885	MH01g0514000	rhythmically	chr1	31976605	31985875	MH01g0632200	rhythmically	6015641	6
chr1	25959313	25971885	MH01g0514000	rhythmically	chr1	33888790	33900493	MH01g0674100	rhythmically	7929042	8
chr1	25959313	25971885	MH01g0514000	rhythmically	chr1	36196695	36209578	MH01g0721700	non-rhythmically	10237537	6
chr1	26124509	26128044	MH01g0515800	non-rhythmically	chr1	26163141	26170158	MH01g0516800	non-expressed	40373	20
chr1	26124509	26128044	MH01g0515800	non-rhythmically	chr1	26454061	26466948	MH01g0521700	non-rhythmically	334228	5
chr1	26163141	26170158	MH01g0516800	non-expressed	chr1	26300235	26312225	MH01g0519500	non-rhythmically	139581	9
chr1	26211590	26213093	MH01g0517600	non-rhythmically	chr1	26300235	26312225	MH01g0519500	non-rhythmically	93889	7
chr1	26300235	26312225	MH01g0519500	non-rhythmically	chr1	26300235	26312225	MH01g0519500	non-rhythmically	0	27
chr1	26300235	26312225	MH01g0519500	non-rhythmically	chr1	26324712	26326718	MH01g0519800	non-rhythmically	19484	9
chr1	26300235	26312225	MH01g0519500	non-rhythmically	chr1	26399747	26405194	MH01g0520800	rhythmically	96240	6
chr1	26300235	26312225	MH01g0519500	non-rhythmically	chr1	26422852	26424763	MH01g0521200	non-expressed	117577	5
chr1	26300235	26312225	MH01g0519500	non-rhythmically	chr1	26454061	26466948	MH01g0521700	non-rhythmically	154274	25
chr1	26300235	26312225	MH01g0519500	non-rhythmically	chr1	26477144	26481055	MH01g0522000	non-rhythmically	172869	5
chr1	26300235	26312225	MH01g0519500	non-rhythmically	chr1	26698630	26713211	MH01g0526100	non-rhythmically	399690	16
chr1	26300235	26312225	MH01g0519500	non-rhythmically	chr1	28711712	28720496	MH01g0566700	non-rhythmically	2409873	5
chr1	26300235	26312225	MH01g0519500	non-rhythmically	chr1	33298769	33313193	MH01g0664500	rhythmically	6999750	6
chr1	26300235	26312225	MH01g0519500	non-rhythmically	chr1	36125724	36137963	MH01g0710600	rhythmically	9825613	6
chr1	26324712	26326718	MH01g0519800	non-rhythmically	chr1	26454061	26466948	MH01g0521700	non-rhythmically	134789	6
chr1	26399747	26405194	MH01g0520800	rhythmically	chr1	26454061	26466948	MH01g0521700	non-rhythmically	58034	9
chr1	26422852	26424763	MH01g0521200	non-expressed	chr1	26454061	26466948	MH01g0521700	non-rhythmically	36697	15
chr1	26431526	26432167	MH01g0521400	non-rhythmically	chr1	26454061	26466948	MH01g0521700	non-rhythmically	28658	6
chr1	26454061	26466948	MH01g0521700	non-rhythmically	chr1	26454061	26466948	MH01g0521700	non-rhythmically	0	50
chr1	26454061	26466948	MH01g0521700	non-rhythmically	chr1	26467258	26467681	MH01g0521800	non-rhythmically	6965	14
chr1	26454061	26466948	MH01g0521700	non-rhythmically	chr1	26477144	26481055	MH01g0522000	non-rhythmically	18595	112
chr1	26454061	26466948	MH01g0521700	non-rhythmically	chr1	26492410	26494442	MH01g0522200	non-expressed	32921	21
chr1	26454061	26466948	MH01g0521700	non-rhythmically	chr1	26698630	26713211	MH01g0526100	non-rhythmically	245416	53
chr1	26454061	26466948	MH01g0521700	non-rhythmically	chr1	26768043	26774814	MH01g0526700	non-rhythmically	310924	11
chr1	26454061	26466948	MH01g0521700	non-rhythmically	chr1	27058355	27061276	MH01g0530800	rhythmically	599311	5
chr1	26454061	26466948	MH01g0521700	non-rhythmically	chr1	27164950	27176538	MH01g0532700	non-rhythmically	710239	14
chr1	26454061	26466948	MH01g0521700	non-rhythmically	chr1	28272319	28281864	MH01g0549400	rhythmically	1816587	15
chr1	26454061	26466948	MH01g0521700	non-rhythmically	chr1	29026803	29031957	MH01g0572600	rhythmically	2568875	11
chr1	26454061	26466948	MH01g0521700	non-rhythmically	chr1	29838689	29846725	MH01g0587600	rhythmically	3382202	12
chr1	26454061	26466948	MH01g0521700	non-rhythmically	chr1	30397618	30406988	MH01g0596800	non-rhythmically	3941799	17
chr1	26454061	26466948	MH01g0521700	non-rhythmically	chr1	31082920	31093084	MH01g0607900	rhythmically	4627497	7
chr1	26454061	26466948	MH01g0521700	non-rhythmically	chr1	31662474	31675822	MH01g0626600	non-rhythmically	5208643	41
chr1	26454061	26466948	MH01g0521700	non-rhythmically	chr1	33567590	33572760	MH01g0668500	non-rhythmically	7109671	8
chr1	26454061	26466948	MH01g0521700	non-rhythmically	chr1	36431621	36442447	MH01g0725600	rhythmically	9976529	9
chr1	26454061	26466948	MH01g0521700	non-rhythmically	chr1	36715335	36721969	MH01g0731100	non-rhythmically	10258147	38
chr1	26454061	26466948	MH01g0521700	non-rhythmically	chr1	37549873	37557845	MH01g0744900	non-rhythmically	11093354	8
chr1	26454061	26466948	MH01g0521700	non-rhythmically	chr1	38468227	38474226	MH01g0761100	rhythmically	12010722	5
chr1	26454061	26466948	MH01g0521700	non-rhythmically	chr1	39701603	39712492	MH01g0790900	rhythmically	13246543	23
chr1	26454061	26466948	MH01g0521700	non-rhythmically	chr1	40819192	40829484	MH01g0812100	rhythmically	14363833	15
chr1	26477144	26481055	MH01g0522000	non-rhythmically	chr1	26698630	26713211	MH01g0526100	non-rhythmically	226821	21
chr1	26477144	26481055	MH01g0522000	non-rhythmically	chr1	40861026	40868610	MH01g0812800	rhythmically	14385718	8
chr1	26698630	26713211	MH01g0526100	non-rhythmically	chr1	26698630	26713211	MH01g0526100	non-rhythmically	0	91
chr1	26698630	26713211	MH01g0526100	non-rhythmically	chr1	26722374	26722770	MH01g0526300	non-rhythmically	16651	97
chr1	26698630	26713211	MH01g0526100	non-rhythmically	chr1	26729431	26733801	MH01g0526300	non-rhythmically	25696	123
chr1	26698630	26713211	MH01g0526100	non-rhythmically	chr1	26761664	26762717	MH01g0526500	non-rhythmically	56270	8
chr1	26698630	26713211	MH01g0526100	non-rhythmically	chr1	26762913	26763303	MH01g0526600	non-rhythmically	57188	8
chr1	26698630	26713211	MH01g0526100	non-rhythmically	chr1	26768043	26774814	MH01g0526700	non-rhythmically	65508	45
chr1	26698630	26713211	MH01g0526100	non-rhythmically	chr1	26779637	26782675	MH01g0526900	rhythmically	75235	12
chr1	26698630	26713211	MH01g0526100	non-rhythmically	chr1	26802301	26808837	MH01g0527200	non-rhythmically	99648	15
chr1	26698630	26713211	MH01g0526100	non-rhythmically	chr1	26830120	26837945	MH01g0527400	rhythmically	128112	22
chr1	26698630	26713211	MH01g0526100	non-rhythmically	chr1	26855888	26864531	MH01g0527800	rhythmically	154289	14
chr1	26698630	26713211	MH01g0526100	non-rhythmically	chr1	26877686	26878217	MH01g0527900	non-rhythmically	172031	5
chr1	26698630	26713211	MH01g0526100	non-rhythmically	chr1	27164950	27176538	MH01g0532700	non-rhythmically	464823	13
chr1	26698630	26713211	MH01g0526100	non-rhythmically	chr1	27428706	27431237	MH01g0536000	rhythmically	724051	6
chr1	26698630	26713211	MH01g0526100	non-rhythmically	chr1	27547415	27552433	MH01g0538000	non-rhythmically	844003	7
chr1	26698630	26713211	MH01g0526100	non-rhythmically	chr1	27628396	27635559	MH01g0539200	non-rhythmically	926057	6
chr1	26698630	26713211	MH01g0526100	non-rhythmically	chr1	27892990	27903368	MH01g0543900	rhythmically	1192258	10
chr1	26698630	26713211	MH01g0526100	non-rhythmically	chr1	28272319	28281864	MH01g0549400	rhythmically	1571171	15
chr1	26698630	26713211	MH01g0526100	non-rhythmically	chr1	28350043	28359805	MH01g0560700	non-rhythmically	1649003	9
chr1	26698630	26713211	MH01g0526100	non-rhythmically	chr1	35082957	35089798	MH01g0693200	non-rhythmically	8380457	6
chr1	26698630	26713211	MH01g0526100	non-rhythmically	chr1	36167818	36171852	MH01g0720900	rhythmically	9463914	5
chr1	26698630	26713211	MH01g0526100	non-rhythmically	chr1	36715335	36721969	MH01g0731100	non-rhythmically	10012731	43
chr1	26698630	26713211	MH01g0526100	non-rhythmically	chr1	37153963	37159835	MH01g0738600	non-rhythmically	10450978	8
chr1	26698630	26713211	MH01g0526100	non-rhythmically	chr1	40819192	40829484	MH01g0812100	rhythmically	14118417	20
chr1	26722374	26722770	MH01g0526300	non-rhythmically	chr1	26768043	26774814	MH01g0526700	non-rhythmically	48856	5
chr1	26729431	26733801	MH01g0526300	non-rhythmically	chr1	26761664	26762717	MH01g0526500	non-rhythmically	30574	13
chr1	26729431	26733801	MH01g0526300	non-rhythmically	chr1	26762913	26763303	MH01g0526600	non-rhythmically	31492	6
chr1	26729431	26733801	MH01g0526300	non-rhythmically	chr1	26768043	26774814	MH01g0526700	non-rhythmically	39812	36
chr1	26729431	26733801	MH01g0526300	non-rhythmically	chr1	26779637	26782675	MH01g0526900	rhythmically	49539	7
chr1	26729431	26733801	MH01g0526300	non-rhythmically	chr1	26802301	26808837	MH01g0527200	non-rhythmically	73952	10
chr1	26729431	26733801	MH01g0526300	non-rhythmically	chr1	26830120	26837945	MH01g0527400	rhythmically	102416	10
chr1	26759486	26759820	MH01g0526500	non-rhythmically	chr1	26768043	26774814	MH01g0526700	non-rhythmically	11775	5
chr1	26761664	26762717	MH01g0526500	non-rhythmically	chr1	26768043	26774814	MH01g0526700	non-rhythmically	9238	6
chr1	26768043	26774814	MH01g0526700	non-rhythmically	chr1	26779637	26782675	MH01g0526900	rhythmically	9727	39
chr1	26768043	26774814	MH01g0526700	non-rhythmically	chr1	26802301	26808837	MH01g0527200	non-rhythmically	34140	27
chr1	26768043	26774814	MH01g0526700	non-rhythmically	chr1	26830120	26837945	MH01g0527400	rhythmically	62604	23
chr1	26768043	26774814	MH01g0526700	non-rhythmically	chr1	27164950	27176538	MH01g0532700	non-rhythmically	399315	6
chr1	26779637	26782675	MH01g0526900	rhythmically	chr1	26802301	26808837	MH01g0527200	non-rhythmically	24413	15
chr1	26779637	26782675	MH01g0526900	rhythmically	chr1	26830120	26837945	MH01g0527400	rhythmically	52876	7
chr1	26779637	26782675	MH01g0526900	rhythmically	chr1	26855888	26864531	MH01g0527800	rhythmically	79053	5
chr1	26783291	26783772	MH01g0526900	rhythmically	chr1	26802301	26808837	MH01g0527200	non-rhythmically	22037	5
chr1	26783944	26784250	MH01g0526900	rhythmically	chr1	26802301	26808837	MH01g0527200	non-rhythmically	21472	6
chr1	26802301	26808837	MH01g0527200	non-rhythmically	chr1	26830120	26837945	MH01g0527400	rhythmically	28463	36
chr1	26802301	26808837	MH01g0527200	non-rhythmically	chr1	26855888	26864531	MH01g0527800	rhythmically	54640	9
chr1	26809114	26809553	MH01g0527200	non-rhythmically	chr1	26830120	26837945	MH01g0527400	rhythmically	24699	8
chr1	26830120	26837945	MH01g0527400	rhythmically	chr1	26855888	26864531	MH01g0527800	rhythmically	26177	30
chr1	26830120	26837945	MH01g0527400	rhythmically	chr1	26872645	26874620	MH01g0527900	non-rhythmically	39600	8
chr1	26830120	26837945	MH01g0527400	rhythmically	chr1	27164950	27176538	MH01g0532700	non-rhythmically	336711	10
chr1	26830120	26837945	MH01g0527400	rhythmically	chr1	29435532	29446374	MH01g0580200	rhythmically	2606920	7
chr1	26855888	26864531	MH01g0527800	rhythmically	chr1	26872645	26874620	MH01g0527900	non-rhythmically	13423	27
chr1	26855888	26864531	MH01g0527800	rhythmically	chr1	26877686	26878217	MH01g0527900	non-rhythmically	17742	5
chr1	26855888	26864531	MH01g0527800	rhythmically	chr1	27058355	27061276	MH01g0530800	rhythmically	199606	5
chr1	26855888	26864531	MH01g0527800	rhythmically	chr1	27164950	27176538	MH01g0532700	non-rhythmically	310534	5
chr1	27000092	27002734	MH01g0530000	rhythmically	chr1	27029432	27033972	MH01g0530600	non-expressed	30289	8
chr1	27000092	27002734	MH01g0530000	rhythmically	chr1	27042258	27046458	MH01g0530700	non-expressed	42945	5
chr1	27015184	27016093	MH01g0530300	non-rhythmically	chr1	27029432	27033972	MH01g0530600	non-expressed	16064	8
chr1	27018278	27018746	MH01g0530400	non-rhythmically	chr1	27042258	27046458	MH01g0530700	non-expressed	25846	5
chr1	27029432	27033972	MH01g0530600	non-expressed	chr1	27037897	27039766	MH01g0530600	non-expressed	7129	5
chr1	27029432	27033972	MH01g0530600	non-expressed	chr1	27042258	27046458	MH01g0530700	non-expressed	12656	10
chr1	27042258	27046458	MH01g0530700	non-expressed	chr1	27056895	27057758	MH01g0530800	rhythmically	12968	5
chr1	27042258	27046458	MH01g0530700	non-expressed	chr1	27058355	27061276	MH01g0530800	rhythmically	15457	10
chr1	27042258	27046458	MH01g0530700	non-expressed	chr1	27079755	27081067	MH01g0531200	rhythmically	36052	6
chr1	27042258	27046458	MH01g0530700	non-expressed	chr1	27136860	27146963	MH01g0532300	rhythmically	97553	5
chr1	27047521	27047783	MH01g0530800	rhythmically	chr1	27058355	27061276	MH01g0530800	rhythmically	12163	5
chr1	27058355	27061276	MH01g0530800	rhythmically	chr1	27079755	27081067	MH01g0531200	rhythmically	20595	5
chr1	27058355	27061276	MH01g0530800	rhythmically	chr1	27136860	27146963	MH01g0532300	rhythmically	82096	5
chr1	27058355	27061276	MH01g0530800	rhythmically	chr1	27164950	27176538	MH01g0532700	non-rhythmically	110928	5
chr1	27136860	27146963	MH01g0532300	rhythmically	chr1	27136860	27146963	MH01g0532300	rhythmically	0	13
chr1	27136860	27146963	MH01g0532300	rhythmically	chr1	27162099	27163197	MH01g0532500	non-rhythmically	20736	17
chr1	27136860	27146963	MH01g0532300	rhythmically	chr1	27164950	27176538	MH01g0532700	non-rhythmically	28832	56
chr1	27136860	27146963	MH01g0532300	rhythmically	chr1	28993082	29011738	MH01g0572300	rhythmically	1860498	9
chr1	27164950	27176538	MH01g0532700	non-rhythmically	chr1	27164950	27176538	MH01g0532700	non-rhythmically	0	26
chr1	27164950	27176538	MH01g0532700	non-rhythmically	chr1	27225326	27226882	MH01g0533500	rhythmically	55360	6
chr1	27164950	27176538	MH01g0532700	non-rhythmically	chr1	27227150	27228800	MH01g0533600	rhythmically	57231	5
chr1	27164950	27176538	MH01g0532700	non-rhythmically	chr1	27269083	27274654	MH01g0534100	rhythmically	101124	6
chr1	27164950	27176538	MH01g0532700	non-rhythmically	chr1	27428706	27431237	MH01g0536000	rhythmically	259227	5
chr1	27164950	27176538	MH01g0532700	non-rhythmically	chr1	27480893	27491115	MH01g0537200	non-rhythmically	315260	9
chr1	27164950	27176538	MH01g0532700	non-rhythmically	chr1	27892990	27903368	MH01g0543900	rhythmically	727435	8
chr1	27164950	27176538	MH01g0532700	non-rhythmically	chr1	28941456	28955227	MH01g0571200	non-rhythmically	1777597	16
chr1	27164950	27176538	MH01g0532700	non-rhythmically	chr1	32822755	32828551	MH01g0656400	rhythmically	5654909	5
chr1	27269083	27274654	MH01g0534100	rhythmically	chr1	27290130	27291754	MH01g0534200	rhythmically	19073	11
chr1	27269083	27274654	MH01g0534100	rhythmically	chr1	28941456	28955227	MH01g0571200	non-rhythmically	1676473	5
chr1	27428706	27431237	MH01g0536000	rhythmically	chr1	27439381	27442715	MH01g0536100	non-rhythmically	11076	8
chr1	27428706	27431237	MH01g0536000	rhythmically	chr1	27480893	27491115	MH01g0537200	non-rhythmically	56032	6
chr1	27439381	27442715	MH01g0536100	non-rhythmically	chr1	27456581	27458009	MH01g0536500	non-rhythmically	16247	5
chr1	27439381	27442715	MH01g0536100	non-rhythmically	chr1	27480893	27491115	MH01g0537200	non-rhythmically	44956	7
chr1	27480893	27491115	MH01g0537200	non-rhythmically	chr1	27480893	27491115	MH01g0537200	non-rhythmically	0	15
chr1	27480893	27491115	MH01g0537200	non-rhythmically	chr1	27547415	27552433	MH01g0538000	non-rhythmically	63920	8
chr1	27480893	27491115	MH01g0537200	non-rhythmically	chr1	27576278	27584931	MH01g0538700	non-rhythmically	94600	11
chr1	27480893	27491115	MH01g0537200	non-rhythmically	chr1	27628396	27635559	MH01g0539200	non-rhythmically	145973	5
chr1	27480893	27491115	MH01g0537200	non-rhythmically	chr1	27689920	27695394	MH01g0540200	rhythmically	206653	5
chr1	27480893	27491115	MH01g0537200	non-rhythmically	chr1	27703897	27717431	MH01g0540900	non-rhythmically	224660	5
chr1	27480893	27491115	MH01g0537200	non-rhythmically	chr1	27892990	27903368	MH01g0543900	rhythmically	412175	5
chr1	27480893	27491115	MH01g0537200	non-rhythmically	chr1	34172122	34184240	MH01g0679100	rhythmically	6692177	5
chr1	27546178	27547013	MH01g0537900	non-expressed	chr1	27566417	27569540	MH01g0538400	non-rhythmically	21383	5
chr1	27546178	27547013	MH01g0537900	non-expressed	chr1	27576278	27584931	MH01g0538700	non-rhythmically	34009	14
chr1	27547415	27552433	MH01g0538000	non-rhythmically	chr1	27566417	27569540	MH01g0538400	non-rhythmically	18054	50
chr1	27547415	27552433	MH01g0538000	non-rhythmically	chr1	27575267	27575769	MH01g0538500	non-expressed	25594	5
chr1	27547415	27552433	MH01g0538000	non-rhythmically	chr1	27576278	27584931	MH01g0538700	non-rhythmically	30680	153
chr1	27547415	27552433	MH01g0538000	non-rhythmically	chr1	27585214	27586175	MH01g0538700	non-rhythmically	35770	7
chr1	27547415	27552433	MH01g0538000	non-rhythmically	chr1	27586483	27587137	MH01g0538700	non-rhythmically	36886	8
chr1	27547415	27552433	MH01g0538000	non-rhythmically	chr1	27588325	27589189	MH01g0538700	non-rhythmically	38833	7
chr1	27547415	27552433	MH01g0538000	non-rhythmically	chr1	27628396	27635559	MH01g0539200	non-rhythmically	82053	12
chr1	27547415	27552433	MH01g0538000	non-rhythmically	chr1	27703897	27717431	MH01g0540900	non-rhythmically	160740	7
chr1	27547415	27552433	MH01g0538000	non-rhythmically	chr1	27892990	27903368	MH01g0543900	rhythmically	348255	7
chr1	27547415	27552433	MH01g0538000	non-rhythmically	chr1	39701603	39712492	MH01g0790900	rhythmically	12157123	6
chr1	27566417	27569540	MH01g0538400	non-rhythmically	chr1	27576278	27584931	MH01g0538700	non-rhythmically	12626	63
chr1	27576278	27584931	MH01g0538700	non-rhythmically	chr1	27586483	27587137	MH01g0538700	non-rhythmically	6205	5
chr1	27576278	27584931	MH01g0538700	non-rhythmically	chr1	27588325	27589189	MH01g0538700	non-rhythmically	8152	6
chr1	27576278	27584931	MH01g0538700	non-rhythmically	chr1	27592528	27593198	MH01g0538700	non-rhythmically	12259	12
chr1	27576278	27584931	MH01g0538700	non-rhythmically	chr1	27611074	27611527	MH01g0539000	non-expressed	30696	5
chr1	27576278	27584931	MH01g0538700	non-rhythmically	chr1	27613291	27613932	MH01g0539100	non-rhythmically	33007	6
chr1	27576278	27584931	MH01g0538700	non-rhythmically	chr1	27628396	27635559	MH01g0539200	non-rhythmically	51373	10
chr1	27576278	27584931	MH01g0538700	non-rhythmically	chr1	27703897	27717431	MH01g0540900	non-rhythmically	130059	6
chr1	27576278	27584931	MH01g0538700	non-rhythmically	chr1	29847085	29857244	MH01g0587900	non-rhythmically	2271560	6
chr1	27592528	27593198	MH01g0538700	non-rhythmically	chr1	27689920	27695394	MH01g0540200	rhythmically	99793	6
chr1	27611964	27612370	MH01g0539100	non-rhythmically	chr1	27628396	27635559	MH01g0539200	non-rhythmically	19810	5
chr1	27613291	27613932	MH01g0539100	non-rhythmically	chr1	27628396	27635559	MH01g0539200	non-rhythmically	18366	7
chr1	27628396	27635559	MH01g0539200	non-rhythmically	chr1	27650098	27650847	MH01g0539600	rhythmically	18495	11
chr1	27628396	27635559	MH01g0539200	non-rhythmically	chr1	27655208	27657978	MH01g0539600	rhythmically	24616	5
chr1	27628396	27635559	MH01g0539200	non-rhythmically	chr1	27668459	27670530	MH01g0539900	rhythmically	37517	5
chr1	27628396	27635559	MH01g0539200	non-rhythmically	chr1	27684736	27686635	MH01g0540100	non-rhythmically	53708	5
chr1	27628396	27635559	MH01g0539200	non-rhythmically	chr1	27689920	27695394	MH01g0540200	rhythmically	60679	10
chr1	27628396	27635559	MH01g0539200	non-rhythmically	chr1	27892990	27903368	MH01g0543900	rhythmically	266201	7
chr1	27655208	27657978	MH01g0539600	rhythmically	chr1	27703897	27717431	MH01g0540900	non-rhythmically	54070	5
chr1	27668459	27670530	MH01g0539900	rhythmically	chr1	27689920	27695394	MH01g0540200	rhythmically	23162	7
chr1	27668459	27670530	MH01g0539900	rhythmically	chr1	27703897	27717431	MH01g0540900	non-rhythmically	41169	5
chr1	27684736	27686635	MH01g0540100	non-rhythmically	chr1	27703897	27717431	MH01g0540900	non-rhythmically	24978	9
chr1	27686831	27688149	MH01g0540200	rhythmically	chr1	27703897	27717431	MH01g0540900	non-rhythmically	23174	17
chr1	27689920	27695394	MH01g0540200	rhythmically	chr1	27703897	27717431	MH01g0540900	non-rhythmically	18007	85
chr1	27689920	27695394	MH01g0540200	rhythmically	chr1	27763210	27765336	MH01g0541900	non-rhythmically	71616	5
chr1	27689920	27695394	MH01g0540200	rhythmically	chr1	27892990	27903368	MH01g0543900	rhythmically	205522	8
chr1	27703897	27717431	MH01g0540900	non-rhythmically	chr1	27703897	27717431	MH01g0540900	non-rhythmically	0	32
chr1	27703897	27717431	MH01g0540900	non-rhythmically	chr1	27761402	27763018	MH01g0541900	non-rhythmically	51546	5
chr1	27703897	27717431	MH01g0540900	non-rhythmically	chr1	27763210	27765336	MH01g0541900	non-rhythmically	53609	13
chr1	27703897	27717431	MH01g0540900	non-rhythmically	chr1	27773131	27778077	MH01g0542100	non-rhythmically	64940	6
chr1	27703897	27717431	MH01g0540900	non-rhythmically	chr1	27892990	27903368	MH01g0543900	rhythmically	187515	9
chr1	27763210	27765336	MH01g0541900	non-rhythmically	chr1	27804808	27805046	MH01g0542500	non-expressed	40654	6
chr1	27773131	27778077	MH01g0542100	non-rhythmically	chr1	27892990	27903368	MH01g0543900	rhythmically	122575	5
chr1	27773131	27778077	MH01g0542100	non-rhythmically	chr1	34172122	34184240	MH01g0679100	rhythmically	6402577	5
chr1	27773131	27778077	MH01g0542100	non-rhythmically	chr1	39045738	39052168	MH01g0780200	non-rhythmically	11273349	6
chr1	27845940	27848583	MH01g0543100	rhythmically	chr1	27886623	27890511	MH01g0543700	rhythmically	41305	5
chr1	27845940	27848583	MH01g0543100	rhythmically	chr1	27892990	27903368	MH01g0543900	rhythmically	50917	6
chr1	27886623	27890511	MH01g0543700	rhythmically	chr1	27892990	27903368	MH01g0543900	rhythmically	9612	36
chr1	27886623	27890511	MH01g0543700	rhythmically	chr1	27924284	27927758	MH01g0544100	rhythmically	37454	6
chr1	27886623	27890511	MH01g0543700	rhythmically	chr1	27928216	27938475	MH01g0544200	non-rhythmically	44778	17
chr1	27890746	27892708	MH01g0543700	rhythmically	chr1	27892990	27903368	MH01g0543900	rhythmically	6452	6
chr1	27892990	27903368	MH01g0543900	rhythmically	chr1	27892990	27903368	MH01g0543900	rhythmically	0	23
chr1	27892990	27903368	MH01g0543900	rhythmically	chr1	27915542	27916915	MH01g0544100	rhythmically	18049	18
chr1	27892990	27903368	MH01g0543900	rhythmically	chr1	27917164	27917509	MH01g0544100	rhythmically	19157	10
chr1	27892990	27903368	MH01g0543900	rhythmically	chr1	27921950	27922232	MH01g0544100	rhythmically	23912	7
chr1	27892990	27903368	MH01g0543900	rhythmically	chr1	27924284	27927758	MH01g0544100	rhythmically	27842	28
chr1	27892990	27903368	MH01g0543900	rhythmically	chr1	27928216	27938475	MH01g0544200	non-rhythmically	35166	78
chr1	27892990	27903368	MH01g0543900	rhythmically	chr1	27939216	27939646	MH01g0544200	non-rhythmically	41252	7
chr1	27892990	27903368	MH01g0543900	rhythmically	chr1	28105453	28109488	MH01g0547300	rhythmically	209291	5
chr1	27892990	27903368	MH01g0543900	rhythmically	chr1	28272319	28281864	MH01g0549400	rhythmically	378912	8
chr1	27915542	27916915	MH01g0544100	rhythmically	chr1	27928216	27938475	MH01g0544200	non-rhythmically	17117	6
chr1	27917164	27917509	MH01g0544100	rhythmically	chr1	27928216	27938475	MH01g0544200	non-rhythmically	16009	9
chr1	27924284	27927758	MH01g0544100	rhythmically	chr1	27928216	27938475	MH01g0544200	non-rhythmically	7324	6
chr1	27928216	27938475	MH01g0544200	non-rhythmically	chr1	27928216	27938475	MH01g0544200	non-rhythmically	0	10
chr1	27928216	27938475	MH01g0544200	non-rhythmically	chr1	29838689	29846725	MH01g0587600	rhythmically	1909361	5
chr1	27928216	27938475	MH01g0544200	non-rhythmically	chr1	36868152	36881630	MH01g0734100	rhythmically	8941545	5
chr1	28066483	28068778	MH01g0546700	rhythmically	chr1	28073155	28075824	MH01g0546900	non-rhythmically	6859	8
chr1	28073155	28075824	MH01g0546900	non-rhythmically	chr1	28105453	28109488	MH01g0547300	rhythmically	32981	7
chr1	28073155	28075824	MH01g0546900	non-rhythmically	chr1	28720858	28727652	MH01g0567000	rhythmically	649765	5
chr1	28105453	28109488	MH01g0547300	rhythmically	chr1	28272319	28281864	MH01g0549400	rhythmically	169621	9
chr1	28272319	28281864	MH01g0549400	rhythmically	chr1	28272319	28281864	MH01g0549400	rhythmically	0	23
chr1	28272319	28281864	MH01g0549400	rhythmically	chr1	28300946	28302902	MH01g0549900	non-rhythmically	24832	16
chr1	28272319	28281864	MH01g0549400	rhythmically	chr1	28303095	28304725	MH01g0550000	non-rhythmically	26819	8
chr1	28272319	28281864	MH01g0549400	rhythmically	chr1	28305056	28309888	MH01g0550000	non-rhythmically	30380	29
chr1	28272319	28281864	MH01g0549400	rhythmically	chr1	28311280	28311750	MH01g0550100	non-rhythmically	34424	5
chr1	28272319	28281864	MH01g0549400	rhythmically	chr1	28327173	28330468	MH01g0550400	non-rhythmically	51729	12
chr1	28272319	28281864	MH01g0549400	rhythmically	chr1	28350043	28359805	MH01g0560700	non-rhythmically	77832	7
chr1	28272319	28281864	MH01g0549400	rhythmically	chr1	28396848	28405292	MH01g0561300	non-rhythmically	123978	6
chr1	28272319	28281864	MH01g0549400	rhythmically	chr1	29983744	29996080	MH01g0590000	rhythmically	1712820	10
chr1	28272319	28281864	MH01g0549400	rhythmically	chr1	39045738	39052168	MH01g0780200	non-rhythmically	10771862	14
chr1	28300946	28302902	MH01g0549900	non-rhythmically	chr1	28311280	28311750	MH01g0550100	non-rhythmically	9591	5
chr1	28300946	28302902	MH01g0549900	non-rhythmically	chr1	28327173	28330468	MH01g0550400	non-rhythmically	26896	6
chr1	28303095	28304725	MH01g0550000	non-rhythmically	chr1	28327173	28330468	MH01g0550400	non-rhythmically	24910	6
chr1	28305056	28309888	MH01g0550000	non-rhythmically	chr1	28327173	28330468	MH01g0550400	non-rhythmically	21348	8
chr1	28333652	28334852	MH01g0550500	non-expressed	chr1	28350043	28359805	MH01g0560700	non-rhythmically	20671	6
chr1	28350043	28359805	MH01g0560700	non-rhythmically	chr1	28350043	28359805	MH01g0560700	non-rhythmically	0	10
chr1	28350043	28359805	MH01g0560700	non-rhythmically	chr1	28360436	28361037	MH01g0560800	rhythmically	5812	5
chr1	28350043	28359805	MH01g0560700	non-rhythmically	chr1	28361365	28361724	MH01g0560800	rhythmically	6620	8
chr1	28350043	28359805	MH01g0560700	non-rhythmically	chr1	28362453	28364626	MH01g0560800	rhythmically	8615	53
chr1	28350043	28359805	MH01g0560700	non-rhythmically	chr1	28378993	28379938	MH01g0560900	rhythmically	24541	5
chr1	28350043	28359805	MH01g0560700	non-rhythmically	chr1	28396848	28405292	MH01g0561300	non-rhythmically	46146	43
chr1	28362453	28364626	MH01g0560800	rhythmically	chr1	28396848	28405292	MH01g0561300	non-rhythmically	37530	8
chr1	28395820	28396555	MH01g0561200	non-rhythmically	chr1	28396848	28405292	MH01g0561300	non-rhythmically	4882	12
chr1	28396848	28405292	MH01g0561300	non-rhythmically	chr1	28396848	28405292	MH01g0561300	non-rhythmically	0	12
chr1	28396848	28405292	MH01g0561300	non-rhythmically	chr1	28411963	28412963	MH01g0561400	non-rhythmically	11393	6
chr1	28396848	28405292	MH01g0561300	non-rhythmically	chr1	28423953	28428309	MH01g0561800	rhythmically	25061	10
chr1	28396848	28405292	MH01g0561300	non-rhythmically	chr1	28449395	28449928	MH01g0562300	non-rhythmically	48591	5
chr1	28396848	28405292	MH01g0561300	non-rhythmically	chr1	28476869	28480826	MH01g0563100	rhythmically	77777	5
chr1	28396848	28405292	MH01g0561300	non-rhythmically	chr1	28941456	28955227	MH01g0571200	non-rhythmically	547271	9
chr1	28396848	28405292	MH01g0561300	non-rhythmically	chr1	28993082	29011738	MH01g0572300	rhythmically	601340	9
chr1	28411963	28412963	MH01g0561400	non-rhythmically	chr1	28423953	28428309	MH01g0561800	rhythmically	13667	7
chr1	28564767	28568212	MH01g0564100	rhythmically	chr1	28941456	28955227	MH01g0571200	non-rhythmically	381852	9
chr1	28702944	28703309	MH01g0566500	rhythmically	chr1	28711712	28720496	MH01g0566700	non-rhythmically	12977	8
chr1	28702944	28703309	MH01g0566500	rhythmically	chr1	28720858	28727652	MH01g0567000	rhythmically	21128	5
chr1	28704057	28705408	MH01g0566600	non-expressed	chr1	28711712	28720496	MH01g0566700	non-rhythmically	11371	10
chr1	28704057	28705408	MH01g0566600	non-expressed	chr1	28720858	28727652	MH01g0567000	rhythmically	19522	5
chr1	28705661	28706128	MH01g0566600	non-expressed	chr1	28711712	28720496	MH01g0566700	non-rhythmically	10209	17
chr1	28705661	28706128	MH01g0566600	non-expressed	chr1	28720858	28727652	MH01g0567000	rhythmically	18360	9
chr1	28711712	28720496	MH01g0566700	non-rhythmically	chr1	28720858	28727652	MH01g0567000	rhythmically	8151	30
chr1	28711712	28720496	MH01g0566700	non-rhythmically	chr1	28911057	28916032	MH01g0570600	rhythmically	197440	5
chr1	28711712	28720496	MH01g0566700	non-rhythmically	chr1	28941456	28955227	MH01g0571200	non-rhythmically	232237	21
chr1	28711712	28720496	MH01g0566700	non-rhythmically	chr1	28993082	29011738	MH01g0572300	rhythmically	286306	7
chr1	28711712	28720496	MH01g0566700	non-rhythmically	chr1	31521195	31532805	MH01g0624600	rhythmically	2810896	6
chr1	28711712	28720496	MH01g0566700	non-rhythmically	chr1	36715335	36721969	MH01g0731100	non-rhythmically	8002548	10
chr1	28711712	28720496	MH01g0566700	non-rhythmically	chr1	39701603	39712492	MH01g0790900	rhythmically	10990943	7
chr1	28711712	28720496	MH01g0566700	non-rhythmically	chr1	40861026	40868610	MH01g0812800	rhythmically	12148714	6
chr1	28720858	28727652	MH01g0567000	rhythmically	chr1	28941456	28955227	MH01g0571200	non-rhythmically	224086	24
chr1	28720858	28727652	MH01g0567000	rhythmically	chr1	31662474	31675822	MH01g0626600	non-rhythmically	2944893	16
chr1	28720858	28727652	MH01g0567000	rhythmically	chr1	35476049	35488185	MH01g0699400	rhythmically	6757862	6
chr1	28720858	28727652	MH01g0567000	rhythmically	chr1	38040677	38051571	MH01g0753200	rhythmically	9321869	5
chr1	28862313	28864834	MH01g0570000	rhythmically	chr1	28941456	28955227	MH01g0571200	non-rhythmically	84768	16
chr1	28887877	28889027	MH01g0570500	non-rhythmically	chr1	28911057	28916032	MH01g0570600	rhythmically	25092	5
chr1	28887877	28889027	MH01g0570500	non-rhythmically	chr1	28941456	28955227	MH01g0571200	non-rhythmically	59889	7
chr1	28911057	28916032	MH01g0570600	rhythmically	chr1	28941456	28955227	MH01g0571200	non-rhythmically	34797	20
chr1	28911057	28916032	MH01g0570600	rhythmically	chr1	28993082	29011738	MH01g0572300	rhythmically	88865	13
chr1	28931853	28933814	MH01g0571000	non-rhythmically	chr1	28941456	28955227	MH01g0571200	non-rhythmically	15508	24
chr1	28931853	28933814	MH01g0571000	non-rhythmically	chr1	28993082	29011738	MH01g0572300	rhythmically	69576	5
chr1	28941456	28955227	MH01g0571200	non-rhythmically	chr1	28941456	28955227	MH01g0571200	non-rhythmically	0	103
chr1	28941456	28955227	MH01g0571200	non-rhythmically	chr1	28993082	29011738	MH01g0572300	rhythmically	54068	111
chr1	28941456	28955227	MH01g0571200	non-rhythmically	chr1	29015652	29020206	MH01g0572500	rhythmically	69587	11
chr1	28941456	28955227	MH01g0571200	non-rhythmically	chr1	29026803	29031957	MH01g0572600	rhythmically	81038	29
chr1	28941456	28955227	MH01g0571200	non-rhythmically	chr1	29045599	29046408	MH01g0572900	non-rhythmically	97662	5
chr1	28941456	28955227	MH01g0571200	non-rhythmically	chr1	29249962	29258469	MH01g0576800	rhythmically	305874	16
chr1	28941456	28955227	MH01g0571200	non-rhythmically	chr1	29435532	29446374	MH01g0580200	rhythmically	492611	22
chr1	28941456	28955227	MH01g0571200	non-rhythmically	chr1	30565888	30568606	MH01g0599800	non-rhythmically	1618905	5
chr1	28941456	28955227	MH01g0571200	non-rhythmically	chr1	31082920	31093084	MH01g0607900	rhythmically	2139660	8
chr1	28941456	28955227	MH01g0571200	non-rhythmically	chr1	31662474	31675822	MH01g0626600	non-rhythmically	2720806	44
chr1	28941456	28955227	MH01g0571200	non-rhythmically	chr1	32589420	32601054	MH01g0653000	rhythmically	3646895	8
chr1	28941456	28955227	MH01g0571200	non-rhythmically	chr1	36715335	36721969	MH01g0731100	non-rhythmically	7770310	42
chr1	28941456	28955227	MH01g0571200	non-rhythmically	chr1	37186404	37194933	MH01g0738900	non-rhythmically	8242327	10
chr1	28941456	28955227	MH01g0571200	non-rhythmically	chr1	38025312	38036027	MH01g0753000	non-rhythmically	9082328	19
chr1	28941456	28955227	MH01g0571200	non-rhythmically	chr1	38436921	38443848	MH01g0760300	non-rhythmically	9492043	16
chr1	28941456	28955227	MH01g0571200	non-rhythmically	chr1	40861026	40868610	MH01g0812800	rhythmically	11916476	22
chr1	28993082	29011738	MH01g0572300	rhythmically	chr1	28993082	29011738	MH01g0572300	rhythmically	0	169
chr1	28993082	29011738	MH01g0572300	rhythmically	chr1	29015652	29020206	MH01g0572500	rhythmically	15519	83
chr1	28993082	29011738	MH01g0572300	rhythmically	chr1	29025889	29026115	MH01g0572400	non-rhythmically	23592	8
chr1	28993082	29011738	MH01g0572300	rhythmically	chr1	29026803	29031957	MH01g0572600	rhythmically	26970	214
chr1	28993082	29011738	MH01g0572300	rhythmically	chr1	29249962	29258469	MH01g0576800	rhythmically	251805	14
chr1	28993082	29011738	MH01g0572300	rhythmically	chr1	29435532	29446374	MH01g0580200	rhythmically	438543	21
chr1	28993082	29011738	MH01g0572300	rhythmically	chr1	29847085	29857244	MH01g0587900	non-rhythmically	849754	11
chr1	28993082	29011738	MH01g0572300	rhythmically	chr1	30875270	30883728	MH01g0604300	rhythmically	1877089	5
chr1	28993082	29011738	MH01g0572300	rhythmically	chr1	35936688	35956130	MH01g0707300	rhythmically	6943999	16
chr1	28993082	29011738	MH01g0572300	rhythmically	chr1	37409801	37416834	MH01g0743500	non-rhythmically	8410907	5
chr1	29015652	29020206	MH01g0572500	rhythmically	chr1	29026803	29031957	MH01g0572600	rhythmically	11451	42
chr1	29026803	29031957	MH01g0572600	rhythmically	chr1	29043971	29044271	MH01g0572900	non-rhythmically	14741	13
chr1	29026803	29031957	MH01g0572600	rhythmically	chr1	29045599	29046408	MH01g0572900	non-rhythmically	16623	7
chr1	29162122	29167862	MH01g0575300	non-rhythmically	chr1	29249962	29258469	MH01g0576800	rhythmically	89223	8
chr1	29249962	29258469	MH01g0576800	rhythmically	chr1	29249962	29258469	MH01g0576800	rhythmically	0	6
chr1	29249962	29258469	MH01g0576800	rhythmically	chr1	29326684	29329244	MH01g0578400	non-rhythmically	73749	9
chr1	29249962	29258469	MH01g0576800	rhythmically	chr1	29435532	29446374	MH01g0580200	rhythmically	186737	21
chr1	29249962	29258469	MH01g0576800	rhythmically	chr1	29455974	29463539	MH01g0580600	rhythmically	205541	6
chr1	29249962	29258469	MH01g0576800	rhythmically	chr1	30397618	30406988	MH01g0596800	non-rhythmically	1148088	7
chr1	29249962	29258469	MH01g0576800	rhythmically	chr1	31568951	31578662	MH01g0625300	rhythmically	2319591	5
chr1	29326684	29329244	MH01g0578400	non-rhythmically	chr1	29343966	29345386	MH01g0578600	non-rhythmically	16712	7
chr1	29326684	29329244	MH01g0578400	non-rhythmically	chr1	29347874	29348267	MH01g0578700	non-rhythmically	20106	8
chr1	29379304	29382340	MH01g0579200	non-rhythmically	chr1	29435532	29446374	MH01g0580200	rhythmically	60131	6
chr1	29382596	29385741	MH01g0579200	non-rhythmically	chr1	29407604	29409587	MH01g0579600	rhythmically	24427	5
chr1	29382596	29385741	MH01g0579200	non-rhythmically	chr1	29435532	29446374	MH01g0580200	rhythmically	56784	8
chr1	29407604	29409587	MH01g0579600	rhythmically	chr1	29435532	29446374	MH01g0580200	rhythmically	32357	9
chr1	29407604	29409587	MH01g0579600	rhythmically	chr1	29455974	29463539	MH01g0580600	rhythmically	51161	5
chr1	29409783	29410212	MH01g0579600	rhythmically	chr1	29435532	29446374	MH01g0580200	rhythmically	30955	5
chr1	29409783	29410212	MH01g0579600	rhythmically	chr1	29455974	29463539	MH01g0580600	rhythmically	49759	5
chr1	29435532	29446374	MH01g0580200	rhythmically	chr1	29435532	29446374	MH01g0580200	rhythmically	0	11
chr1	29435532	29446374	MH01g0580200	rhythmically	chr1	29447392	29447738	MH01g0580500	non-rhythmically	6612	10
chr1	29435532	29446374	MH01g0580200	rhythmically	chr1	29450610	29451314	MH01g0580500	non-rhythmically	10009	32
chr1	29435532	29446374	MH01g0580200	rhythmically	chr1	29455974	29463539	MH01g0580600	rhythmically	18803	92
chr1	29435532	29446374	MH01g0580200	rhythmically	chr1	29464794	29465118	MH01g0580700	non-expressed	24003	8
chr1	29435532	29446374	MH01g0580200	rhythmically	chr1	29470218	29472345	MH01g0580800	rhythmically	30328	12
chr1	29435532	29446374	MH01g0580200	rhythmically	chr1	29487396	29489870	MH01g0581200	rhythmically	47680	13
chr1	29435532	29446374	MH01g0580200	rhythmically	chr1	29494158	29495274	MH01g0581300	non-rhythmically	53763	7
chr1	29435532	29446374	MH01g0580200	rhythmically	chr1	29495504	29498008	MH01g0581400	rhythmically	55803	11
chr1	29435532	29446374	MH01g0580200	rhythmically	chr1	29665092	29672610	MH01g0584200	rhythmically	227898	8
chr1	29435532	29446374	MH01g0580200	rhythmically	chr1	29847085	29857244	MH01g0587900	non-rhythmically	411211	15
chr1	29435532	29446374	MH01g0580200	rhythmically	chr1	30260996	30270341	MH01g0594200	rhythmically	824715	8
chr1	29435532	29446374	MH01g0580200	rhythmically	chr1	30397618	30406988	MH01g0596800	non-rhythmically	961350	11
chr1	29455974	29463539	MH01g0580600	rhythmically	chr1	29470218	29472345	MH01g0580800	rhythmically	11525	16
chr1	29455974	29463539	MH01g0580600	rhythmically	chr1	29473221	29474301	MH01g0581000	non-expressed	14005	7
chr1	29455974	29463539	MH01g0580600	rhythmically	chr1	29487396	29489870	MH01g0581200	rhythmically	28876	9
chr1	29455974	29463539	MH01g0580600	rhythmically	chr1	29716335	29728263	MH01g0585500	rhythmically	262542	5
chr1	29487396	29489870	MH01g0581200	rhythmically	chr1	29495504	29498008	MH01g0581400	rhythmically	8123	10
chr1	29646814	29647292	MH01g0583900	non-expressed	chr1	29665092	29672610	MH01g0584200	rhythmically	21798	11
chr1	29656193	29657660	MH01g0584100	non-rhythmically	chr1	29665092	29672610	MH01g0584200	rhythmically	11924	14
chr1	29657920	29658587	MH01g0584100	non-rhythmically	chr1	29665092	29672610	MH01g0584200	rhythmically	10597	12
chr1	29665092	29672610	MH01g0584200	rhythmically	chr1	29675913	29677766	MH01g0584400	non-rhythmically	7988	9
chr1	29665092	29672610	MH01g0584200	rhythmically	chr1	29678382	29681381	MH01g0584500	non-rhythmically	11030	28
chr1	29665092	29672610	MH01g0584200	rhythmically	chr1	29681634	29684340	MH01g0584600	non-rhythmically	14136	12
chr1	29665092	29672610	MH01g0584200	rhythmically	chr1	29716335	29728263	MH01g0585500	rhythmically	53448	24
chr1	29665092	29672610	MH01g0584200	rhythmically	chr1	29838689	29846725	MH01g0587600	rhythmically	173856	7
chr1	29665092	29672610	MH01g0584200	rhythmically	chr1	29983744	29996080	MH01g0590000	rhythmically	321061	5
chr1	29707318	29707645	MH01g0585200	non-expressed	chr1	29716335	29728263	MH01g0585500	rhythmically	14817	18
chr1	29708077	29708499	MH01g0585200	non-expressed	chr1	29716335	29728263	MH01g0585500	rhythmically	14011	14
chr1	29716335	29728263	MH01g0585500	rhythmically	chr1	29716335	29728263	MH01g0585500	rhythmically	0	37
chr1	29716335	29728263	MH01g0585500	rhythmically	chr1	29838689	29846725	MH01g0587600	rhythmically	120408	14
chr1	29716335	29728263	MH01g0585500	rhythmically	chr1	29847085	29857244	MH01g0587900	non-rhythmically	129865	24
chr1	29716335	29728263	MH01g0585500	rhythmically	chr1	29858302	29859423	MH01g0587800	rhythmically	136563	6
chr1	29716335	29728263	MH01g0585500	rhythmically	chr1	29983744	29996080	MH01g0590000	rhythmically	267613	14
chr1	29716335	29728263	MH01g0585500	rhythmically	chr1	34172122	34184240	MH01g0679100	rhythmically	4455882	9
chr1	29806364	29808780	MH01g0587000	non-rhythmically	chr1	29819620	29820097	MH01g0587300	non-rhythmically	12286	6
chr1	29806364	29808780	MH01g0587000	non-rhythmically	chr1	29838689	29846725	MH01g0587600	rhythmically	35135	6
chr1	29806364	29808780	MH01g0587000	non-rhythmically	chr1	29847085	29857244	MH01g0587900	non-rhythmically	44592	6
chr1	29819620	29820097	MH01g0587300	non-rhythmically	chr1	29847085	29857244	MH01g0587900	non-rhythmically	32306	6
chr1	29838689	29846725	MH01g0587600	rhythmically	chr1	29847085	29857244	MH01g0587900	non-rhythmically	9457	192
chr1	29838689	29846725	MH01g0587600	rhythmically	chr1	29858302	29859423	MH01g0587800	rhythmically	16155	26
chr1	29838689	29846725	MH01g0587600	rhythmically	chr1	29983744	29996080	MH01g0590000	rhythmically	147205	20
chr1	29838689	29846725	MH01g0587600	rhythmically	chr1	30017546	30023300	MH01g0590500	non-rhythmically	177716	5
chr1	29838689	29846725	MH01g0587600	rhythmically	chr1	30397618	30406988	MH01g0596800	non-rhythmically	559596	7
chr1	29847085	29857244	MH01g0587900	non-rhythmically	chr1	29847085	29857244	MH01g0587900	non-rhythmically	0	28
chr1	29847085	29857244	MH01g0587900	non-rhythmically	chr1	29858302	29859423	MH01g0587800	rhythmically	6698	6
chr1	29847085	29857244	MH01g0587900	non-rhythmically	chr1	29983744	29996080	MH01g0590000	rhythmically	137747	34
chr1	29847085	29857244	MH01g0587900	non-rhythmically	chr1	30017546	30023300	MH01g0590500	non-rhythmically	168258	12
chr1	29847085	29857244	MH01g0587900	non-rhythmically	chr1	30260996	30270341	MH01g0594200	rhythmically	413504	8
chr1	29847085	29857244	MH01g0587900	non-rhythmically	chr1	30875270	30883728	MH01g0604300	rhythmically	1027334	6
chr1	29847085	29857244	MH01g0587900	non-rhythmically	chr1	34434175	34454206	MH01g0683400	rhythmically	4592026	11
chr1	29966905	29967156	MH01g0589700	non-rhythmically	chr1	29983744	29996080	MH01g0590000	rhythmically	22881	11
chr1	29983744	29996080	MH01g0590000	rhythmically	chr1	29983744	29996080	MH01g0590000	rhythmically	0	29
chr1	29983744	29996080	MH01g0590000	rhythmically	chr1	30005010	30007410	MH01g0590400	rhythmically	16298	28
chr1	29983744	29996080	MH01g0590000	rhythmically	chr1	30017546	30023300	MH01g0590500	non-rhythmically	30511	61
chr1	29983744	29996080	MH01g0590000	rhythmically	chr1	30025396	30025838	MH01g0590600	rhythmically	35705	6
chr1	29983744	29996080	MH01g0590000	rhythmically	chr1	30260996	30270341	MH01g0594200	rhythmically	275756	8
chr1	29983744	29996080	MH01g0590000	rhythmically	chr1	30283782	30290031	MH01g0594800	rhythmically	296994	7
chr1	29983744	29996080	MH01g0590000	rhythmically	chr1	30339330	30348399	MH01g0595700	non-rhythmically	353952	6
chr1	29983744	29996080	MH01g0590000	rhythmically	chr1	30397618	30406988	MH01g0596800	non-rhythmically	412391	20
chr1	30005010	30007410	MH01g0590400	rhythmically	chr1	30017546	30023300	MH01g0590500	non-rhythmically	14212	42
chr1	30005010	30007410	MH01g0590400	rhythmically	chr1	30025396	30025838	MH01g0590600	rhythmically	19406	6
chr1	30017546	30023300	MH01g0590500	non-rhythmically	chr1	30397618	30406988	MH01g0596800	non-rhythmically	381880	6
chr1	30260996	30270341	MH01g0594200	rhythmically	chr1	30283782	30290031	MH01g0594800	rhythmically	21238	63
chr1	30260996	30270341	MH01g0594200	rhythmically	chr1	30321146	30326996	MH01g0595500	rhythmically	58403	9
chr1	30260996	30270341	MH01g0594200	rhythmically	chr1	30339330	30348399	MH01g0595700	non-rhythmically	78196	9
chr1	30260996	30270341	MH01g0594200	rhythmically	chr1	30397618	30406988	MH01g0596800	non-rhythmically	136635	10
chr1	30260996	30270341	MH01g0594200	rhythmically	chr1	31521195	31532805	MH01g0624600	rhythmically	1261332	8
chr1	30283782	30290031	MH01g0594800	rhythmically	chr1	30321146	30326996	MH01g0595500	rhythmically	37165	16
chr1	30283782	30290031	MH01g0594800	rhythmically	chr1	30339330	30348399	MH01g0595700	non-rhythmically	56958	13
chr1	30283782	30290031	MH01g0594800	rhythmically	chr1	30397618	30406988	MH01g0596800	non-rhythmically	115397	13
chr1	30321146	30326996	MH01g0595500	rhythmically	chr1	30339330	30348399	MH01g0595700	non-rhythmically	19793	70
chr1	30321146	30326996	MH01g0595500	rhythmically	chr1	30397618	30406988	MH01g0596800	non-rhythmically	78232	5
chr1	30339330	30348399	MH01g0595700	non-rhythmically	chr1	30355064	30356508	MH01g0595900	non-rhythmically	11921	15
chr1	30339330	30348399	MH01g0595700	non-rhythmically	chr1	30356719	30356992	MH01g0596000	rhythmically	12991	5
chr1	30339330	30348399	MH01g0595700	non-rhythmically	chr1	30397618	30406988	MH01g0596800	non-rhythmically	58439	35
chr1	30339330	30348399	MH01g0595700	non-rhythmically	chr1	30408399	30410577	MH01g0596900	non-expressed	65623	5
chr1	30355064	30356508	MH01g0595900	non-rhythmically	chr1	30397618	30406988	MH01g0596800	non-rhythmically	46517	8
chr1	30386074	30387302	MH01g0596500	non-rhythmically	chr1	30397618	30406988	MH01g0596800	non-rhythmically	15615	27
chr1	30395404	30397357	MH01g0596500	non-rhythmically	chr1	30397618	30406988	MH01g0596800	non-rhythmically	5923	11
chr1	30395404	30397357	MH01g0596500	non-rhythmically	chr1	30408399	30410577	MH01g0596900	non-expressed	13107	7
chr1	30397618	30406988	MH01g0596800	non-rhythmically	chr1	30408399	30410577	MH01g0596900	non-expressed	7184	44
chr1	30397618	30406988	MH01g0596800	non-rhythmically	chr1	30446522	30448150	MH01g0597900	rhythmically	45032	5
chr1	30397618	30406988	MH01g0596800	non-rhythmically	chr1	30451761	30457189	MH01g0598100	non-expressed	52171	6
chr1	30397618	30406988	MH01g0596800	non-rhythmically	chr1	30496260	30498950	MH01g0598500	rhythmically	95302	6
chr1	30397618	30406988	MH01g0596800	non-rhythmically	chr1	30574821	30575799	MH01g0599900	rhythmically	173006	5
chr1	30397618	30406988	MH01g0596800	non-rhythmically	chr1	31124402	31133725	MH01g0608800	rhythmically	726760	6
chr1	30397618	30406988	MH01g0596800	non-rhythmically	chr1	31662474	31675822	MH01g0626600	non-rhythmically	1266844	22
chr1	30397618	30406988	MH01g0596800	non-rhythmically	chr1	35501323	35509060	MH01g0699700	non-rhythmically	5102888	5
chr1	30408399	30410577	MH01g0596900	non-expressed	chr1	39045738	39052168	MH01g0780200	non-rhythmically	8639465	6
chr1	30451761	30457189	MH01g0598100	non-expressed	chr1	30464434	30465070	MH01g0598200	non-rhythmically	10277	5
chr1	30451761	30457189	MH01g0598100	non-expressed	chr1	30496260	30498950	MH01g0598500	rhythmically	43130	7
chr1	30451761	30457189	MH01g0598100	non-expressed	chr1	30499166	30500348	MH01g0598600	non-expressed	45282	9
chr1	30451761	30457189	MH01g0598100	non-expressed	chr1	31662474	31675822	MH01g0626600	non-rhythmically	1214673	5
chr1	30558622	30561754	MH01g0599700	rhythmically	chr1	30565888	30568606	MH01g0599800	non-rhythmically	7059	9
chr1	30558622	30561754	MH01g0599700	rhythmically	chr1	30576166	30576392	MH01g0599900	rhythmically	16091	5
chr1	30558622	30561754	MH01g0599700	rhythmically	chr1	30577401	30577670	MH01g0599900	rhythmically	17347	5
chr1	30558622	30561754	MH01g0599700	rhythmically	chr1	30580254	30580951	MH01g0599900	rhythmically	20414	6
chr1	30811486	30816936	MH01g0603500	rhythmically	chr1	30826643	30828477	MH01g0603700	non-expressed	13348	6
chr1	30811486	30816936	MH01g0603500	rhythmically	chr1	30875270	30883728	MH01g0604300	rhythmically	65287	17
chr1	30875270	30883728	MH01g0604300	rhythmically	chr1	30875270	30883728	MH01g0604300	rhythmically	0	15
chr1	30875270	30883728	MH01g0604300	rhythmically	chr1	31082920	31093084	MH01g0607900	rhythmically	208503	7
chr1	30875270	30883728	MH01g0604300	rhythmically	chr1	31124402	31133725	MH01g0608800	rhythmically	249564	5
chr1	31046687	31048346	MH01g0607100	rhythmically	chr1	31082920	31093084	MH01g0607900	rhythmically	40485	8
chr1	31066320	31067311	MH01g0607500	non-rhythmically	chr1	31082920	31093084	MH01g0607900	rhythmically	21186	6
chr1	31082920	31093084	MH01g0607900	rhythmically	chr1	31082920	31093084	MH01g0607900	rhythmically	0	8
chr1	31082920	31093084	MH01g0607900	rhythmically	chr1	31124402	31133725	MH01g0608800	rhythmically	41061	49
chr1	31082920	31093084	MH01g0607900	rhythmically	chr1	31662474	31675822	MH01g0626600	non-rhythmically	581146	8
chr1	31082920	31093084	MH01g0607900	rhythmically	chr1	35936688	35956130	MH01g0707300	rhythmically	4858407	7
chr1	31124402	31133725	MH01g0608800	rhythmically	chr1	31124402	31133725	MH01g0608800	rhythmically	0	11
chr1	31124402	31133725	MH01g0608800	rhythmically	chr1	31199695	31203704	MH01g0609800	rhythmically	72636	6
chr1	31124402	31133725	MH01g0608800	rhythmically	chr1	31234764	31239288	MH01g0610500	rhythmically	107962	6
chr1	31124402	31133725	MH01g0608800	rhythmically	chr1	31662474	31675822	MH01g0626600	non-rhythmically	540084	12
chr1	31199695	31203704	MH01g0609800	rhythmically	chr1	31209457	31210427	MH01g0610000	non-rhythmically	8243	5
chr1	31199695	31203704	MH01g0609800	rhythmically	chr1	31234764	31239288	MH01g0610500	rhythmically	35326	11
chr1	31204821	31206218	MH01g0609800	rhythmically	chr1	31230890	31234467	MH01g0610400	rhythmically	27159	6
chr1	31209457	31210427	MH01g0610000	non-rhythmically	chr1	31230890	31234467	MH01g0610400	rhythmically	22736	5
chr1	31209457	31210427	MH01g0610000	non-rhythmically	chr1	31234764	31239288	MH01g0610500	rhythmically	27083	5
chr1	31229477	31229984	MH01g0610300	non-rhythmically	chr1	31234764	31239288	MH01g0610500	rhythmically	7295	5
chr1	31315113	31315788	MH01g0621500	non-rhythmically	chr1	31326311	31333417	MH01g0621600	rhythmically	14413	17
chr1	31315113	31315788	MH01g0621500	non-rhythmically	chr1	31336412	31342827	MH01g0621700	rhythmically	24169	8
chr1	31316243	31317721	MH01g0621500	non-rhythmically	chr1	31326311	31333417	MH01g0621600	rhythmically	12882	41
chr1	31316243	31317721	MH01g0621500	non-rhythmically	chr1	31336412	31342827	MH01g0621700	rhythmically	22637	27
chr1	31318507	31319056	MH01g0621500	non-rhythmically	chr1	31326311	31333417	MH01g0621600	rhythmically	11082	7
chr1	31318507	31319056	MH01g0621500	non-rhythmically	chr1	31336412	31342827	MH01g0621700	rhythmically	20838	8
chr1	31320150	31321489	MH01g0621500	non-rhythmically	chr1	31326311	31333417	MH01g0621600	rhythmically	9044	25
chr1	31320150	31321489	MH01g0621500	non-rhythmically	chr1	31336412	31342827	MH01g0621700	rhythmically	18800	10
chr1	31326311	31333417	MH01g0621600	rhythmically	chr1	31336412	31342827	MH01g0621700	rhythmically	9755	45
chr1	31326311	31333417	MH01g0621600	rhythmically	chr1	31662474	31675822	MH01g0626600	non-rhythmically	339284	6
chr1	31336412	31342827	MH01g0621700	rhythmically	chr1	31349141	31351772	MH01g0622000	rhythmically	10837	29
chr1	31336412	31342827	MH01g0621700	rhythmically	chr1	31401672	31402887	MH01g0622800	rhythmically	62660	7
chr1	31336412	31342827	MH01g0621700	rhythmically	chr1	31521195	31532805	MH01g0624600	rhythmically	187381	5
chr1	31336412	31342827	MH01g0621700	rhythmically	chr1	31662474	31675822	MH01g0626600	non-rhythmically	329528	14
chr1	31470298	31470982	MH01g0623600	non-rhythmically	chr1	31479077	31481668	MH01g0623700	non-rhythmically	9732	5
chr1	31521195	31532805	MH01g0624600	rhythmically	chr1	31521195	31532805	MH01g0624600	rhythmically	0	37
chr1	31521195	31532805	MH01g0624600	rhythmically	chr1	31537230	31542402	MH01g0624700	non-expressed	12815	91
chr1	31521195	31532805	MH01g0624600	rhythmically	chr1	31542674	31542913	MH01g0624800	non-expressed	15793	10
chr1	31521195	31532805	MH01g0624600	rhythmically	chr1	31568951	31578662	MH01g0625300	rhythmically	46806	70
chr1	31521195	31532805	MH01g0624600	rhythmically	chr1	31662474	31675822	MH01g0626600	non-rhythmically	142147	42
chr1	31521195	31532805	MH01g0624600	rhythmically	chr1	37753066	37762217	MH01g0748400	non-rhythmically	6230641	6
chr1	31537230	31542402	MH01g0624700	non-expressed	chr1	31568951	31578662	MH01g0625300	rhythmically	33990	24
chr1	31537230	31542402	MH01g0624700	non-expressed	chr1	31662474	31675822	MH01g0626600	non-rhythmically	129332	22
chr1	31568951	31578662	MH01g0625300	rhythmically	chr1	31568951	31578662	MH01g0625300	rhythmically	0	9
chr1	31568951	31578662	MH01g0625300	rhythmically	chr1	31586967	31587601	MH01g0625500	non-rhythmically	13477	22
chr1	31568951	31578662	MH01g0625300	rhythmically	chr1	31662474	31675822	MH01g0626600	non-rhythmically	95341	36
chr1	31586967	31587601	MH01g0625500	non-rhythmically	chr1	31662474	31675822	MH01g0626600	non-rhythmically	81864	6
chr1	31629930	31631493	MH01g0625800	rhythmically	chr1	31662474	31675822	MH01g0626600	non-rhythmically	38436	11
chr1	31653511	31653815	MH01g0626100	non-rhythmically	chr1	31662474	31675822	MH01g0626600	non-rhythmically	15485	6
chr1	31662474	31675822	MH01g0626600	non-rhythmically	chr1	31662474	31675822	MH01g0626600	non-rhythmically	0	64
chr1	31662474	31675822	MH01g0626600	non-rhythmically	chr1	31678235	31678461	MH01g0626700	non-rhythmically	9200	6
chr1	31662474	31675822	MH01g0626600	non-rhythmically	chr1	31685922	31686151	MH01g0626800	non-rhythmically	16888	12
chr1	31662474	31675822	MH01g0626600	non-rhythmically	chr1	31703466	31705399	MH01g0626900	non-rhythmically	35284	21
chr1	31662474	31675822	MH01g0626600	non-rhythmically	chr1	31708767	31709712	MH01g0626900	non-rhythmically	40091	25
chr1	31662474	31675822	MH01g0626600	non-rhythmically	chr1	31717977	31720160	MH01g0627200	non-rhythmically	49920	16
chr1	31662474	31675822	MH01g0626600	non-rhythmically	chr1	31801157	31802189	MH01g0629100	non-rhythmically	132525	5
chr1	31662474	31675822	MH01g0626600	non-rhythmically	chr1	31908969	31913439	MH01g0630500	rhythmically	242056	6
chr1	31662474	31675822	MH01g0626600	non-rhythmically	chr1	31934469	31941419	MH01g0631300	rhythmically	268796	9
chr1	31662474	31675822	MH01g0626600	non-rhythmically	chr1	33191518	33196687	MH01g0663200	rhythmically	1524954	11
chr1	31662474	31675822	MH01g0626600	non-rhythmically	chr1	33298769	33313193	MH01g0664500	rhythmically	1636833	24
chr1	31662474	31675822	MH01g0626600	non-rhythmically	chr1	33861481	33865452	MH01g0673800	non-rhythmically	2194318	12
chr1	31662474	31675822	MH01g0626600	non-rhythmically	chr1	34698220	34705990	MH01g0687500	rhythmically	3032957	17
chr1	31662474	31675822	MH01g0626600	non-rhythmically	chr1	35936688	35956130	MH01g0707300	rhythmically	4277261	26
chr1	31662474	31675822	MH01g0626600	non-rhythmically	chr1	36629085	36639082	MH01g0729600	rhythmically	4964935	12
chr1	31662474	31675822	MH01g0626600	non-rhythmically	chr1	36715335	36721969	MH01g0731100	non-rhythmically	5049504	53
chr1	31662474	31675822	MH01g0626600	non-rhythmically	chr1	37906684	37915621	MH01g0750900	rhythmically	6242004	22
chr1	31662474	31675822	MH01g0626600	non-rhythmically	chr1	40819192	40829484	MH01g0812100	rhythmically	9155190	17
chr1	31813267	31815699	MH01g0629100	non-rhythmically	chr1	31835546	31838701	MH01g0629500	rhythmically	22640	7
chr1	31813267	31815699	MH01g0629100	non-rhythmically	chr1	31839856	31840906	MH01g0629500	rhythmically	25898	5
chr1	31880835	31881937	MH01g0630100	rhythmically	chr1	31908969	31913439	MH01g0630500	rhythmically	29818	9
chr1	31886699	31888344	MH01g0630200	non-expressed	chr1	31908969	31913439	MH01g0630500	rhythmically	23683	5
chr1	31886699	31888344	MH01g0630200	non-expressed	chr1	31934469	31941419	MH01g0631300	rhythmically	50423	5
chr1	31889423	31890243	MH01g0630200	non-expressed	chr1	31899368	31901272	MH01g0630400	non-rhythmically	10486	5
chr1	31889423	31890243	MH01g0630200	non-expressed	chr1	31908969	31913439	MH01g0630500	rhythmically	21371	5
chr1	31893354	31895227	MH01g0630300	non-expressed	chr1	31908969	31913439	MH01g0630500	rhythmically	16914	9
chr1	31899368	31901272	MH01g0630400	non-rhythmically	chr1	31908969	31913439	MH01g0630500	rhythmically	10884	12
chr1	31908969	31913439	MH01g0630500	rhythmically	chr1	31934469	31941419	MH01g0631300	rhythmically	26740	26
chr1	31908969	31913439	MH01g0630500	rhythmically	chr1	31941839	31943069	MH01g0631300	rhythmically	31250	8
chr1	31908969	31913439	MH01g0630500	rhythmically	chr1	31976605	31985875	MH01g0632200	rhythmically	70036	5
chr1	31913651	31914829	MH01g0630600	non-rhythmically	chr1	31934469	31941419	MH01g0631300	rhythmically	23704	5
chr1	31916066	31916918	MH01g0630700	non-expressed	chr1	31934469	31941419	MH01g0631300	rhythmically	21452	6
chr1	31934469	31941419	MH01g0631300	rhythmically	chr1	31976605	31985875	MH01g0632200	rhythmically	43296	6
chr1	31941839	31943069	MH01g0631300	rhythmically	chr1	31976605	31985875	MH01g0632200	rhythmically	38786	6
chr1	31976605	31985875	MH01g0632200	rhythmically	chr1	31995609	31998159	MH01g0632700	non-rhythmically	15644	19
chr1	31976605	31985875	MH01g0632200	rhythmically	chr1	31998372	32000069	MH01g0632700	non-rhythmically	17980	19
chr1	31976605	31985875	MH01g0632200	rhythmically	chr1	32000565	32000849	MH01g0632700	non-rhythmically	19466	7
chr1	32051662	32057770	MH01g0633200	non-rhythmically	chr1	32070184	32072848	MH01g0633400	non-rhythmically	16800	11
chr1	32051662	32057770	MH01g0633200	non-rhythmically	chr1	32073587	32075343	MH01g0633400	non-rhythmically	19749	7
chr1	32336813	32339042	MH01g0638500	non-rhythmically	chr1	32352470	32355648	MH01g0638700	non-expressed	16131	9
chr1	32344712	32345624	MH01g0638500	non-rhythmically	chr1	32352470	32355648	MH01g0638700	non-expressed	8891	12
chr1	32478395	32480683	MH01g0650700	rhythmically	chr1	32589420	32601054	MH01g0653000	rhythmically	115698	8
chr1	32562284	32570442	MH01g0652400	non-expressed	chr1	32589420	32601054	MH01g0653000	rhythmically	28874	47
chr1	32589420	32601054	MH01g0653000	rhythmically	chr1	32589420	32601054	MH01g0653000	rhythmically	0	13
chr1	32589420	32601054	MH01g0653000	rhythmically	chr1	32607116	32608518	MH01g0653300	rhythmically	12580	26
chr1	32589420	32601054	MH01g0653000	rhythmically	chr1	32614003	32614708	MH01g0653300	rhythmically	19118	10
chr1	32589420	32601054	MH01g0653000	rhythmically	chr1	32619553	32620441	MH01g0653400	non-rhythmically	24760	7
chr1	32799670	32800629	MH01g0656100	non-rhythmically	chr1	32822755	32828551	MH01g0656400	rhythmically	25503	7
chr1	32802323	32810937	MH01g0656200	non-rhythmically	chr1	32822755	32828551	MH01g0656400	rhythmically	19023	86
chr1	32802323	32810937	MH01g0656200	non-rhythmically	chr1	32829321	32829621	MH01g0656400	rhythmically	22841	8
chr1	32822755	32828551	MH01g0656400	rhythmically	chr1	33072083	33080574	MH01g0660600	rhythmically	250675	5
chr1	33014731	33019298	MH01g0659900	non-rhythmically	chr1	33052609	33054691	MH01g0660300	rhythmically	36635	12
chr1	33014731	33019298	MH01g0659900	non-rhythmically	chr1	33072083	33080574	MH01g0660600	rhythmically	59314	11
chr1	33052609	33054691	MH01g0660300	rhythmically	chr1	33072083	33080574	MH01g0660600	rhythmically	22678	22
chr1	33055509	33055781	MH01g0660400	rhythmically	chr1	33072083	33080574	MH01g0660600	rhythmically	20683	11
chr1	33064637	33065277	MH01g0660500	non-expressed	chr1	33072083	33080574	MH01g0660600	rhythmically	11371	8
chr1	33072083	33080574	MH01g0660600	rhythmically	chr1	33118707	33124053	MH01g0661600	non-rhythmically	45051	10
chr1	33072083	33080574	MH01g0660600	rhythmically	chr1	33298769	33313193	MH01g0664500	rhythmically	229652	10
chr1	33072083	33080574	MH01g0660600	rhythmically	chr1	34434175	34454206	MH01g0683400	rhythmically	1367862	6
chr1	33118707	33124053	MH01g0661600	non-rhythmically	chr1	33144843	33146319	MH01g0662100	rhythmically	24201	8
chr1	33118707	33124053	MH01g0661600	non-rhythmically	chr1	33150065	33152372	MH01g0662200	rhythmically	29838	10
chr1	33182270	33184384	MH01g0663000	non-rhythmically	chr1	33298769	33313193	MH01g0664500	rhythmically	122654	6
chr1	33191518	33196687	MH01g0663200	rhythmically	chr1	33206247	33208642	MH01g0663300	rhythmically	13342	41
chr1	33191518	33196687	MH01g0663200	rhythmically	chr1	33225233	33226642	MH01g0663900	non-rhythmically	31835	7
chr1	33191518	33196687	MH01g0663200	rhythmically	chr1	33298769	33313193	MH01g0664500	rhythmically	111878	12
chr1	33191518	33196687	MH01g0663200	rhythmically	chr1	33366215	33378391	MH01g0665500	rhythmically	178200	7
chr1	33191518	33196687	MH01g0663200	rhythmically	chr1	34172122	34184240	MH01g0679100	rhythmically	984078	6
chr1	33206247	33208642	MH01g0663300	rhythmically	chr1	33298769	33313193	MH01g0664500	rhythmically	98536	6
chr1	33225233	33226642	MH01g0663900	non-rhythmically	chr1	33236715	33237876	MH01g0664000	rhythmically	11358	9
chr1	33236715	33237876	MH01g0664000	rhythmically	chr1	33298769	33313193	MH01g0664500	rhythmically	68685	10
chr1	33298769	33313193	MH01g0664500	rhythmically	chr1	33298769	33313193	MH01g0664500	rhythmically	0	99
chr1	33298769	33313193	MH01g0664500	rhythmically	chr1	33349588	33350366	MH01g0665300	rhythmically	43996	6
chr1	33298769	33313193	MH01g0664500	rhythmically	chr1	33366215	33378391	MH01g0665500	rhythmically	66322	45
chr1	33298769	33313193	MH01g0664500	rhythmically	chr1	33410819	33412711	MH01g0666100	rhythmically	105784	5
chr1	33298769	33313193	MH01g0664500	rhythmically	chr1	33420324	33427291	MH01g0666200	non-rhythmically	117826	11
chr1	33298769	33313193	MH01g0664500	rhythmically	chr1	33567590	33572760	MH01g0668500	non-rhythmically	264194	7
chr1	33298769	33313193	MH01g0664500	rhythmically	chr1	33596605	33600776	MH01g0669000	non-rhythmically	292709	6
chr1	33298769	33313193	MH01g0664500	rhythmically	chr1	34698220	34705990	MH01g0687500	rhythmically	1396124	8
chr1	33298769	33313193	MH01g0664500	rhythmically	chr1	36715335	36721969	MH01g0731100	non-rhythmically	3412671	21
chr1	33346061	33346401	MH01g0665300	rhythmically	chr1	33366215	33378391	MH01g0665500	rhythmically	26071	19
chr1	33349588	33350366	MH01g0665300	rhythmically	chr1	33366215	33378391	MH01g0665500	rhythmically	22326	34
chr1	33366215	33378391	MH01g0665500	rhythmically	chr1	33366215	33378391	MH01g0665500	rhythmically	0	9
chr1	33366215	33378391	MH01g0665500	rhythmically	chr1	33408979	33409676	MH01g0666100	rhythmically	37024	7
chr1	33366215	33378391	MH01g0665500	rhythmically	chr1	33410819	33412711	MH01g0666100	rhythmically	39462	12
chr1	33366215	33378391	MH01g0665500	rhythmically	chr1	33420324	33427291	MH01g0666200	non-rhythmically	51504	17
chr1	33366215	33378391	MH01g0665500	rhythmically	chr1	33487344	33493262	MH01g0667000	non-rhythmically	118000	6
chr1	33366215	33378391	MH01g0665500	rhythmically	chr1	34434175	34454206	MH01g0683400	rhythmically	1071887	7
chr1	33408979	33409676	MH01g0666100	rhythmically	chr1	33420324	33427291	MH01g0666200	non-rhythmically	14480	6
chr1	33410179	33410453	MH01g0666100	rhythmically	chr1	33420324	33427291	MH01g0666200	non-rhythmically	13491	5
chr1	33410819	33412711	MH01g0666100	rhythmically	chr1	33420324	33427291	MH01g0666200	non-rhythmically	12042	28
chr1	33420324	33427291	MH01g0666200	non-rhythmically	chr1	33487344	33493262	MH01g0667000	non-rhythmically	66495	10
chr1	33478244	33479466	MH01g0666900	non-rhythmically	chr1	33487344	33493262	MH01g0667000	non-rhythmically	11448	12
chr1	33487344	33493262	MH01g0667000	non-rhythmically	chr1	33567590	33572760	MH01g0668500	non-rhythmically	79872	7
chr1	33567590	33572760	MH01g0668500	non-rhythmically	chr1	33596605	33600776	MH01g0669000	non-rhythmically	28515	43
chr1	33567590	33572760	MH01g0668500	non-rhythmically	chr1	34434175	34454206	MH01g0683400	rhythmically	874015	5
chr1	33630065	33630509	MH01g0669500	rhythmically	chr1	33658451	33663565	MH01g0670200	rhythmically	30721	8
chr1	33658451	33663565	MH01g0670200	rhythmically	chr1	33719815	33724978	MH01g0671400	rhythmically	61388	5
chr1	33719815	33724978	MH01g0671400	rhythmically	chr1	33727744	33732399	MH01g0671600	non-rhythmically	7675	5
chr1	33719815	33724978	MH01g0671400	rhythmically	chr1	33811712	33818451	MH01g0673100	rhythmically	92685	8
chr1	33727744	33732399	MH01g0671600	non-rhythmically	chr1	33811712	33818451	MH01g0673100	rhythmically	85010	10
chr1	33811712	33818451	MH01g0673100	rhythmically	chr1	33861481	33865452	MH01g0673800	non-rhythmically	48385	6
chr1	33811712	33818451	MH01g0673100	rhythmically	chr1	34172122	34184240	MH01g0679100	rhythmically	363099	6
chr1	33826083	33827758	MH01g0673200	non-expressed	chr1	33861481	33865452	MH01g0673800	non-rhythmically	36546	5
chr1	33861481	33865452	MH01g0673800	non-rhythmically	chr1	33888790	33900493	MH01g0674100	rhythmically	31175	18
chr1	33861481	33865452	MH01g0673800	non-rhythmically	chr1	33900769	33904575	MH01g0674200	rhythmically	39205	5
chr1	33888790	33900493	MH01g0674100	rhythmically	chr1	33888790	33900493	MH01g0674100	rhythmically	0	13
chr1	33888790	33900493	MH01g0674100	rhythmically	chr1	33900769	33904575	MH01g0674200	rhythmically	8030	91
chr1	33888790	33900493	MH01g0674100	rhythmically	chr1	33918158	33919967	MH01g0674500	non-rhythmically	24421	22
chr1	33888790	33900493	MH01g0674100	rhythmically	chr1	33920537	33921179	MH01g0674500	non-rhythmically	26216	6
chr1	33888790	33900493	MH01g0674100	rhythmically	chr1	33926203	33927668	MH01g0674700	non-expressed	32294	9
chr1	33888790	33900493	MH01g0674100	rhythmically	chr1	33928171	33928453	MH01g0674800	non-expressed	33670	5
chr1	33888790	33900493	MH01g0674100	rhythmically	chr1	33999885	34019167	MH01g0676500	rhythmically	114884	9
chr1	33888790	33900493	MH01g0674100	rhythmically	chr1	34172122	34184240	MH01g0679100	rhythmically	283539	8
chr1	33888790	33900493	MH01g0674100	rhythmically	chr1	34197869	34203727	MH01g0679600	rhythmically	306156	6
chr1	33888790	33900493	MH01g0674100	rhythmically	chr1	37153963	37159835	MH01g0738600	non-rhythmically	3262257	5
chr1	33900769	33904575	MH01g0674200	rhythmically	chr1	33918158	33919967	MH01g0674500	non-rhythmically	16390	7
chr1	33900769	33904575	MH01g0674200	rhythmically	chr1	34434175	34454206	MH01g0683400	rhythmically	541518	5
chr1	33926203	33927668	MH01g0674700	non-expressed	chr1	33999885	34019167	MH01g0676500	rhythmically	82590	5
chr1	33999885	34019167	MH01g0676500	rhythmically	chr1	33999885	34019167	MH01g0676500	rhythmically	0	82
chr1	33999885	34019167	MH01g0676500	rhythmically	chr1	34044290	34047722	MH01g0677300	non-rhythmically	36480	17
chr1	33999885	34019167	MH01g0676500	rhythmically	chr1	34047938	34048891	MH01g0677300	non-rhythmically	38888	8
chr1	33999885	34019167	MH01g0676500	rhythmically	chr1	34050378	34051001	MH01g0677300	non-rhythmically	41163	13
chr1	33999885	34019167	MH01g0676500	rhythmically	chr1	34055104	34055330	MH01g0677300	non-rhythmically	45691	7
chr1	33999885	34019167	MH01g0676500	rhythmically	chr1	34085418	34092039	MH01g0677800	non-rhythmically	79202	33
chr1	33999885	34019167	MH01g0676500	rhythmically	chr1	34101946	34102257	MH01g0678200	non-rhythmically	92575	7
chr1	33999885	34019167	MH01g0676500	rhythmically	chr1	34108425	34110981	MH01g0678300	non-expressed	100177	13
chr1	33999885	34019167	MH01g0676500	rhythmically	chr1	34161015	34166887	MH01g0678900	rhythmically	154425	13
chr1	33999885	34019167	MH01g0676500	rhythmically	chr1	34172122	34184240	MH01g0679100	rhythmically	168655	18
chr1	33999885	34019167	MH01g0676500	rhythmically	chr1	34197869	34203727	MH01g0679600	rhythmically	191272	7
chr1	33999885	34019167	MH01g0676500	rhythmically	chr1	34434175	34454206	MH01g0683400	rhythmically	434664	8
chr1	33999885	34019167	MH01g0676500	rhythmically	chr1	34539933	34547498	MH01g0685300	non-rhythmically	534189	5
chr1	33999885	34019167	MH01g0676500	rhythmically	chr1	34921273	34928907	MH01g0690600	non-rhythmically	915564	6
chr1	34027365	34028159	MH01g0677000	rhythmically	chr1	34044290	34047722	MH01g0677300	non-rhythmically	18244	5
chr1	34044290	34047722	MH01g0677300	non-rhythmically	chr1	34085418	34092039	MH01g0677800	non-rhythmically	42722	8
chr1	34085418	34092039	MH01g0677800	non-rhythmically	chr1	34099647	34101787	MH01g0678100	non-expressed	11989	10
chr1	34085418	34092039	MH01g0677800	non-rhythmically	chr1	34101946	34102257	MH01g0678200	non-rhythmically	13373	7
chr1	34085418	34092039	MH01g0677800	non-rhythmically	chr1	34108425	34110981	MH01g0678300	non-expressed	20974	8
chr1	34085418	34092039	MH01g0677800	non-rhythmically	chr1	34161015	34166887	MH01g0678900	rhythmically	75222	6
chr1	34085418	34092039	MH01g0677800	non-rhythmically	chr1	34172122	34184240	MH01g0679100	rhythmically	89452	9
chr1	34085418	34092039	MH01g0677800	non-rhythmically	chr1	35936688	35956130	MH01g0707300	rhythmically	1857680	6
chr1	34108425	34110981	MH01g0678300	non-expressed	chr1	34161015	34166887	MH01g0678900	rhythmically	54248	5
chr1	34156344	34157068	MH01g0678800	rhythmically	chr1	34172122	34184240	MH01g0679100	rhythmically	21475	12
chr1	34160208	34160856	MH01g0678800	rhythmically	chr1	34172122	34184240	MH01g0679100	rhythmically	17649	5
chr1	34161015	34166887	MH01g0678900	rhythmically	chr1	34172122	34184240	MH01g0679100	rhythmically	14230	137
chr1	34161015	34166887	MH01g0678900	rhythmically	chr1	34197869	34203727	MH01g0679600	rhythmically	36847	9
chr1	34161015	34166887	MH01g0678900	rhythmically	chr1	34434175	34454206	MH01g0683400	rhythmically	280239	6
chr1	34172122	34184240	MH01g0679100	rhythmically	chr1	34172122	34184240	MH01g0679100	rhythmically	0	25
chr1	34172122	34184240	MH01g0679100	rhythmically	chr1	34197869	34203727	MH01g0679600	rhythmically	22617	80
chr1	34172122	34184240	MH01g0679100	rhythmically	chr1	34222388	34224509	MH01g0680000	non-rhythmically	45267	7
chr1	34172122	34184240	MH01g0679100	rhythmically	chr1	34434175	34454206	MH01g0683400	rhythmically	266009	10
chr1	34172122	34184240	MH01g0679100	rhythmically	chr1	34539933	34547498	MH01g0685300	non-rhythmically	365534	5
chr1	34172122	34184240	MH01g0679100	rhythmically	chr1	34698220	34705990	MH01g0687500	rhythmically	523924	7
chr1	34172122	34184240	MH01g0679100	rhythmically	chr1	35142994	35152734	MH01g0694100	non-rhythmically	969683	8
chr1	34172122	34184240	MH01g0679100	rhythmically	chr1	37186404	37194933	MH01g0738900	non-rhythmically	3012487	7
chr1	34197869	34203727	MH01g0679600	rhythmically	chr1	34222388	34224509	MH01g0680000	non-rhythmically	22650	8
chr1	34197869	34203727	MH01g0679600	rhythmically	chr1	34224886	34225130	MH01g0680000	non-rhythmically	24210	7
chr1	34197869	34203727	MH01g0679600	rhythmically	chr1	34225749	34226362	MH01g0680000	non-rhythmically	25257	6
chr1	34197869	34203727	MH01g0679600	rhythmically	chr1	34434175	34454206	MH01g0683400	rhythmically	243392	6
chr1	34222388	34224509	MH01g0680000	non-rhythmically	chr1	34232637	34235078	MH01g0680000	non-rhythmically	10409	15
chr1	34374648	34375804	MH01g0682000	non-rhythmically	chr1	34390798	34395187	MH01g0682500	rhythmically	17766	6
chr1	34390798	34395187	MH01g0682500	rhythmically	chr1	34434175	34454206	MH01g0683400	rhythmically	51198	13
chr1	34409014	34410364	MH01g0682700	rhythmically	chr1	34434175	34454206	MH01g0683400	rhythmically	34501	17
chr1	34430805	34431226	MH01g0683100	rhythmically	chr1	34434175	34454206	MH01g0683400	rhythmically	13175	47
chr1	34434175	34454206	MH01g0683400	rhythmically	chr1	34434175	34454206	MH01g0683400	rhythmically	0	151
chr1	34434175	34454206	MH01g0683400	rhythmically	chr1	34482697	34483143	MH01g0683800	non-expressed	38729	6
chr1	34434175	34454206	MH01g0683400	rhythmically	chr1	34539933	34547498	MH01g0685300	non-rhythmically	99525	13
chr1	34434175	34454206	MH01g0683400	rhythmically	chr1	34564816	34571888	MH01g0685700	rhythmically	124161	8
chr1	34434175	34454206	MH01g0683400	rhythmically	chr1	34698220	34705990	MH01g0687500	rhythmically	257915	12
chr1	34434175	34454206	MH01g0683400	rhythmically	chr1	34882182	34892777	MH01g0689900	non-rhythmically	443289	13
chr1	34434175	34454206	MH01g0683400	rhythmically	chr1	34921273	34928907	MH01g0690600	non-rhythmically	480899	11
chr1	34434175	34454206	MH01g0683400	rhythmically	chr1	35142994	35152734	MH01g0694100	non-rhythmically	703674	8
chr1	34434175	34454206	MH01g0683400	rhythmically	chr1	36715335	36721969	MH01g0731100	non-rhythmically	2274461	21
chr1	34434175	34454206	MH01g0683400	rhythmically	chr1	36763310	36773639	MH01g0731600	rhythmically	2324284	6
chr1	34434175	34454206	MH01g0683400	rhythmically	chr1	38698860	38703319	MH01g0774000	non-expressed	4256899	5
chr1	34434175	34454206	MH01g0683400	rhythmically	chr1	38813512	38819629	MH01g0776000	non-rhythmically	4372380	10
chr1	34524947	34525864	MH01g0684800	non-expressed	chr1	34539933	34547498	MH01g0685300	non-rhythmically	18310	5
chr1	34539933	34547498	MH01g0685300	non-rhythmically	chr1	34564816	34571888	MH01g0685700	rhythmically	24636	15
chr1	34539933	34547498	MH01g0685300	non-rhythmically	chr1	34698220	34705990	MH01g0687500	rhythmically	158390	5
chr1	34539933	34547498	MH01g0685300	non-rhythmically	chr1	40861026	40868610	MH01g0812800	rhythmically	6321102	6
chr1	34564816	34571888	MH01g0685700	rhythmically	chr1	34698220	34705990	MH01g0687500	rhythmically	133753	10
chr1	34674682	34677863	MH01g0687200	non-rhythmically	chr1	34698220	34705990	MH01g0687500	rhythmically	25833	18
chr1	34698220	34705990	MH01g0687500	rhythmically	chr1	34882182	34892777	MH01g0689900	non-rhythmically	185374	9
chr1	34698220	34705990	MH01g0687500	rhythmically	chr1	34921273	34928907	MH01g0690600	non-rhythmically	222984	7
chr1	34698220	34705990	MH01g0687500	rhythmically	chr1	35936688	35956130	MH01g0707300	rhythmically	1244303	10
chr1	34698220	34705990	MH01g0687500	rhythmically	chr1	36263368	36272427	MH01g0722700	rhythmically	1565792	5
chr1	34698220	34705990	MH01g0687500	rhythmically	chr1	38690557	38698496	MH01g0773900	rhythmically	3992421	7
chr1	34810785	34813375	MH01g0689000	non-rhythmically	chr1	34882182	34892777	MH01g0689900	non-rhythmically	75399	5
chr1	34810785	34813375	MH01g0689000	non-rhythmically	chr1	34929098	34931633	MH01g0690800	non-expressed	118285	5
chr1	34882182	34892777	MH01g0689900	non-rhythmically	chr1	34882182	34892777	MH01g0689900	non-rhythmically	0	23
chr1	34882182	34892777	MH01g0689900	non-rhythmically	chr1	34893005	34893927	MH01g0690200	non-rhythmically	5986	5
chr1	34882182	34892777	MH01g0689900	non-rhythmically	chr1	34896919	34898466	MH01g0690200	non-rhythmically	10213	26
chr1	34882182	34892777	MH01g0689900	non-rhythmically	chr1	34921273	34928907	MH01g0690600	non-rhythmically	37610	17
chr1	34882182	34892777	MH01g0689900	non-rhythmically	chr1	34929098	34931633	MH01g0690800	non-expressed	42886	5
chr1	34882182	34892777	MH01g0689900	non-rhythmically	chr1	34934451	34941604	MH01g0691100	non-rhythmically	50548	15
chr1	34918318	34920790	MH01g0690600	non-rhythmically	chr1	34921273	34928907	MH01g0690600	non-rhythmically	5536	6
chr1	34918318	34920790	MH01g0690600	non-rhythmically	chr1	34929098	34931633	MH01g0690800	non-expressed	10811	12
chr1	34918318	34920790	MH01g0690600	non-rhythmically	chr1	34934451	34941604	MH01g0691100	non-rhythmically	18473	10
chr1	34921273	34928907	MH01g0690600	non-rhythmically	chr1	34929098	34931633	MH01g0690800	non-expressed	5275	11
chr1	34921273	34928907	MH01g0690600	non-rhythmically	chr1	34934451	34941604	MH01g0691100	non-rhythmically	12937	45
chr1	34921273	34928907	MH01g0690600	non-rhythmically	chr1	34971903	34973390	MH01g0691700	rhythmically	47556	6
chr1	34921273	34928907	MH01g0690600	non-rhythmically	chr1	35082957	35089798	MH01g0693200	non-rhythmically	161287	6
chr1	34921273	34928907	MH01g0690600	non-rhythmically	chr1	35142994	35152734	MH01g0694100	non-rhythmically	222774	5
chr1	34934451	34941604	MH01g0691100	non-rhythmically	chr1	34949696	34950089	MH01g0691400	rhythmically	11865	5
chr1	34934451	34941604	MH01g0691100	non-rhythmically	chr1	34969560	34971656	MH01g0691700	rhythmically	32580	8
chr1	34934451	34941604	MH01g0691100	non-rhythmically	chr1	35142994	35152734	MH01g0694100	non-rhythmically	209837	6
chr1	35034317	35039631	MH01g0692400	non-rhythmically	chr1	35070839	35075024	MH01g0693100	rhythmically	35957	5
chr1	35034317	35039631	MH01g0692400	non-rhythmically	chr1	35082957	35089798	MH01g0693200	non-rhythmically	49403	5
chr1	35070839	35075024	MH01g0693100	rhythmically	chr1	35082957	35089798	MH01g0693200	non-rhythmically	13446	15
chr1	35082957	35089798	MH01g0693200	non-rhythmically	chr1	35096180	35096870	MH01g0693300	rhythmically	10148	18
chr1	35082957	35089798	MH01g0693200	non-rhythmically	chr1	35142994	35152734	MH01g0694100	non-rhythmically	61487	11
chr1	35142994	35152734	MH01g0694100	non-rhythmically	chr1	35142994	35152734	MH01g0694100	non-rhythmically	0	6
chr1	35142994	35152734	MH01g0694100	non-rhythmically	chr1	35392609	35396379	MH01g0698400	non-rhythmically	246630	5
chr1	35142994	35152734	MH01g0694100	non-rhythmically	chr1	36715335	36721969	MH01g0731100	non-rhythmically	1570787	16
chr1	35260544	35262483	MH01g0696100	non-rhythmically	chr1	35285736	35289304	MH01g0696600	rhythmically	26006	5
chr1	35273045	35275143	MH01g0696500	non-rhythmically	chr1	35285736	35289304	MH01g0696600	rhythmically	13426	6
chr1	35285736	35289304	MH01g0696600	rhythmically	chr1	35308471	35310901	MH01g0696800	rhythmically	22166	16
chr1	35285736	35289304	MH01g0696600	rhythmically	chr1	35456746	35457916	MH01g0699000	non-rhythmically	169811	5
chr1	35392609	35396379	MH01g0698400	non-rhythmically	chr1	35454864	35456255	MH01g0699000	non-rhythmically	61065	6
chr1	35392609	35396379	MH01g0698400	non-rhythmically	chr1	35476049	35488185	MH01g0699400	rhythmically	87622	6
chr1	35392609	35396379	MH01g0698400	non-rhythmically	chr1	35501323	35509060	MH01g0699700	non-rhythmically	110697	8
chr1	35392609	35396379	MH01g0698400	non-rhythmically	chr1	35936688	35956130	MH01g0707300	rhythmically	551914	12
chr1	35392609	35396379	MH01g0698400	non-rhythmically	chr1	40861026	40868610	MH01g0812800	rhythmically	5470323	14
chr1	35456746	35457916	MH01g0699000	non-rhythmically	chr1	35476049	35488185	MH01g0699400	rhythmically	24785	6
chr1	35459779	35461496	MH01g0699000	non-rhythmically	chr1	35476049	35488185	MH01g0699400	rhythmically	21479	6
chr1	35476049	35488185	MH01g0699400	rhythmically	chr1	35476049	35488185	MH01g0699400	rhythmically	0	27
chr1	35476049	35488185	MH01g0699400	rhythmically	chr1	35501323	35509060	MH01g0699700	non-rhythmically	23074	57
chr1	35476049	35488185	MH01g0699400	rhythmically	chr1	35535849	35539611	MH01g0700200	non-rhythmically	55613	5
chr1	35476049	35488185	MH01g0699400	rhythmically	chr1	35553271	35557770	MH01g0700600	non-rhythmically	73403	5
chr1	35476049	35488185	MH01g0699400	rhythmically	chr1	35841817	35846238	MH01g0705500	non-rhythmically	361910	5
chr1	35476049	35488185	MH01g0699400	rhythmically	chr1	35936688	35956130	MH01g0707300	rhythmically	464292	7
chr1	35501323	35509060	MH01g0699700	non-rhythmically	chr1	35535849	35539611	MH01g0700200	non-rhythmically	32538	6
chr1	35501323	35509060	MH01g0699700	non-rhythmically	chr1	35553271	35557770	MH01g0700600	non-rhythmically	50329	7
chr1	35553271	35557770	MH01g0700600	non-rhythmically	chr1	35574782	35575261	MH01g0700800	non-rhythmically	19501	12
chr1	35631135	35633236	MH01g0701700	non-rhythmically	chr1	35639924	35641892	MH01g0701900	rhythmically	8722	11
chr1	35732875	35733214	MH01g0703700	non-rhythmically	chr1	35794393	35800584	MH01g0704500	non-expressed	64444	6
chr1	35743505	35744004	MH01g0703900	non-rhythmically	chr1	35751457	35755253	MH01g0704100	non-rhythmically	9600	5
chr1	35743505	35744004	MH01g0703900	non-rhythmically	chr1	35794393	35800584	MH01g0704500	non-expressed	53734	9
chr1	35747185	35747454	MH01g0704000	non-expressed	chr1	35794393	35800584	MH01g0704500	non-expressed	50169	6
chr1	35751457	35755253	MH01g0704100	non-rhythmically	chr1	35794393	35800584	MH01g0704500	non-expressed	44133	8
chr1	35794393	35800584	MH01g0704500	non-expressed	chr1	35801364	35805969	MH01g0704900	non-rhythmically	6178	8
chr1	35794393	35800584	MH01g0704500	non-expressed	chr1	35806177	35807177	MH01g0704900	non-rhythmically	9189	13
chr1	35794393	35800584	MH01g0704500	non-expressed	chr1	35936688	35956130	MH01g0707300	rhythmically	148920	8
chr1	35801364	35805969	MH01g0704900	non-rhythmically	chr1	35847670	35852714	MH01g0705800	non-rhythmically	46525	5
chr1	35801364	35805969	MH01g0704900	non-rhythmically	chr1	35936688	35956130	MH01g0707300	rhythmically	142742	9
chr1	35841817	35846238	MH01g0705500	non-rhythmically	chr1	35847670	35852714	MH01g0705800	non-rhythmically	6164	7
chr1	35841817	35846238	MH01g0705500	non-rhythmically	chr1	35854028	35855480	MH01g0705900	rhythmically	10726	6
chr1	35841817	35846238	MH01g0705500	non-rhythmically	chr1	35936688	35956130	MH01g0707300	rhythmically	102381	6
chr1	35847670	35852714	MH01g0705800	non-rhythmically	chr1	35936688	35956130	MH01g0707300	rhythmically	96217	20
chr1	35847670	35852714	MH01g0705800	non-rhythmically	chr1	36196695	36209578	MH01g0721700	non-rhythmically	352944	5
chr1	35847670	35852714	MH01g0705800	non-rhythmically	chr1	39045738	39052168	MH01g0780200	non-rhythmically	3198761	8
chr1	35906971	35909416	MH01g0706500	non-rhythmically	chr1	35936688	35956130	MH01g0707300	rhythmically	38215	10
chr1	35936688	35956130	MH01g0707300	rhythmically	chr1	35936688	35956130	MH01g0707300	rhythmically	0	223
chr1	35936688	35956130	MH01g0707300	rhythmically	chr1	35962871	35968864	MH01g0707900	non-rhythmically	19458	119
chr1	35936688	35956130	MH01g0707300	rhythmically	chr1	35983554	35984341	MH01g0708300	rhythmically	37538	11
chr1	35936688	35956130	MH01g0707300	rhythmically	chr1	35984746	35985085	MH01g0708300	rhythmically	38506	5
chr1	35936688	35956130	MH01g0707300	rhythmically	chr1	35985482	35987163	MH01g0708300	rhythmically	39913	16
chr1	35936688	35956130	MH01g0707300	rhythmically	chr1	35993527	35994604	MH01g0708500	non-rhythmically	47656	9
chr1	35936688	35956130	MH01g0707300	rhythmically	chr1	36004507	36004921	MH01g0708600	non-rhythmically	58305	5
chr1	35936688	35956130	MH01g0707300	rhythmically	chr1	36008348	36015857	MH01g0708800	rhythmically	65693	56
chr1	35936688	35956130	MH01g0707300	rhythmically	chr1	36052765	36053007	MH01g0709300	non-rhythmically	106477	5
chr1	35936688	35956130	MH01g0707300	rhythmically	chr1	36125724	36137963	MH01g0710600	rhythmically	185434	22
chr1	35936688	35956130	MH01g0707300	rhythmically	chr1	36143847	36145585	MH01g0710700	rhythmically	198307	5
chr1	35936688	35956130	MH01g0707300	rhythmically	chr1	36146631	36149120	MH01g0710700	rhythmically	201466	6
chr1	35936688	35956130	MH01g0707300	rhythmically	chr1	36196695	36209578	MH01g0721700	non-rhythmically	256727	10
chr1	35936688	35956130	MH01g0707300	rhythmically	chr1	36715335	36721969	MH01g0731100	non-rhythmically	772243	27
chr1	35936688	35956130	MH01g0707300	rhythmically	chr1	37186404	37194933	MH01g0738900	non-rhythmically	1244259	10
chr1	35936688	35956130	MH01g0707300	rhythmically	chr1	37906684	37915621	MH01g0750900	rhythmically	1964743	15
chr1	35936688	35956130	MH01g0707300	rhythmically	chr1	39045738	39052168	MH01g0780200	non-rhythmically	3102544	20
chr1	35962871	35968864	MH01g0707900	non-rhythmically	chr1	36008348	36015857	MH01g0708800	rhythmically	46235	17
chr1	35993527	35994604	MH01g0708500	non-rhythmically	chr1	36008348	36015857	MH01g0708800	rhythmically	18037	16
chr1	36003817	36004356	MH01g0708600	non-rhythmically	chr1	36008348	36015857	MH01g0708800	rhythmically	8016	6
chr1	36004507	36004921	MH01g0708600	non-rhythmically	chr1	36008348	36015857	MH01g0708800	rhythmically	7388	7
chr1	36008348	36015857	MH01g0708800	rhythmically	chr1	36051197	36052106	MH01g0709300	non-rhythmically	39549	20
chr1	36008348	36015857	MH01g0708800	rhythmically	chr1	36052765	36053007	MH01g0709300	non-rhythmically	40783	24
chr1	36008348	36015857	MH01g0708800	rhythmically	chr1	36125724	36137963	MH01g0710600	rhythmically	119741	13
chr1	36008348	36015857	MH01g0708800	rhythmically	chr1	36196695	36209578	MH01g0721700	non-rhythmically	191034	5
chr1	36125724	36137963	MH01g0710600	rhythmically	chr1	36125724	36137963	MH01g0710600	rhythmically	0	19
chr1	36125724	36137963	MH01g0710600	rhythmically	chr1	36142629	36143565	MH01g0710700	rhythmically	11253	13
chr1	36125724	36137963	MH01g0710600	rhythmically	chr1	36143847	36145585	MH01g0710700	rhythmically	12872	33
chr1	36125724	36137963	MH01g0710600	rhythmically	chr1	36146631	36149120	MH01g0710700	rhythmically	16032	51
chr1	36125724	36137963	MH01g0710600	rhythmically	chr1	36196695	36209578	MH01g0721700	non-rhythmically	71293	7
chr1	36125724	36137963	MH01g0710600	rhythmically	chr1	36629085	36639082	MH01g0729600	rhythmically	502240	8
chr1	36167818	36171852	MH01g0720900	rhythmically	chr1	36190192	36196465	MH01g0721500	non-rhythmically	23493	20
chr1	36167818	36171852	MH01g0720900	rhythmically	chr1	36196695	36209578	MH01g0721700	non-rhythmically	33301	16
chr1	36167818	36171852	MH01g0720900	rhythmically	chr1	36263368	36272427	MH01g0722700	rhythmically	98062	6
chr1	36190192	36196465	MH01g0721500	non-rhythmically	chr1	36196695	36209578	MH01g0721700	non-rhythmically	9808	88
chr1	36190192	36196465	MH01g0721500	non-rhythmically	chr1	36263368	36272427	MH01g0722700	rhythmically	74569	8
chr1	36196695	36209578	MH01g0721700	non-rhythmically	chr1	36196695	36209578	MH01g0721700	non-rhythmically	0	41
chr1	36196695	36209578	MH01g0721700	non-rhythmically	chr1	36233121	36235952	MH01g0722200	non-rhythmically	31400	13
chr1	36196695	36209578	MH01g0721700	non-rhythmically	chr1	36263368	36272427	MH01g0722700	rhythmically	64761	19
chr1	36196695	36209578	MH01g0721700	non-rhythmically	chr1	36431621	36442447	MH01g0725600	rhythmically	233897	5
chr1	36196695	36209578	MH01g0721700	non-rhythmically	chr1	36868152	36881630	MH01g0734100	rhythmically	671754	6
chr1	36196695	36209578	MH01g0721700	non-rhythmically	chr1	38499807	38520559	MH01g0761500	non-rhythmically	2307046	10
chr1	36233121	36235952	MH01g0722200	non-rhythmically	chr1	36715335	36721969	MH01g0731100	non-rhythmically	484115	6
chr1	36263368	36272427	MH01g0722700	rhythmically	chr1	36327104	36327795	MH01g0724000	rhythmically	59552	5
chr1	36263368	36272427	MH01g0722700	rhythmically	chr1	36329849	36331644	MH01g0724000	rhythmically	62849	7
chr1	36263368	36272427	MH01g0722700	rhythmically	chr1	36431621	36442447	MH01g0725600	rhythmically	169136	5
chr1	36263368	36272427	MH01g0722700	rhythmically	chr1	36587911	36597242	MH01g0728200	non-rhythmically	324679	5
chr1	36405645	36408696	MH01g0725200	non-rhythmically	chr1	36431621	36442447	MH01g0725600	rhythmically	29863	11
chr1	36405645	36408696	MH01g0725200	non-rhythmically	chr1	36587911	36597242	MH01g0728200	non-rhythmically	185406	5
chr1	36431621	36442447	MH01g0725600	rhythmically	chr1	36431621	36442447	MH01g0725600	rhythmically	0	16
chr1	36431621	36442447	MH01g0725600	rhythmically	chr1	36461220	36461507	MH01g0725900	non-rhythmically	24329	6
chr1	36491146	36493372	MH01g0726700	non-expressed	chr1	36528482	36537444	MH01g0727100	rhythmically	40704	5
chr1	36528482	36537444	MH01g0727100	rhythmically	chr1	36547333	36548571	MH01g0727300	non-rhythmically	14989	10
chr1	36528482	36537444	MH01g0727100	rhythmically	chr1	36587911	36597242	MH01g0728200	non-rhythmically	59613	8
chr1	36528482	36537444	MH01g0727100	rhythmically	chr1	39045738	39052168	MH01g0780200	non-rhythmically	2515990	7
chr1	36547333	36548571	MH01g0727300	non-rhythmically	chr1	36587911	36597242	MH01g0728200	non-rhythmically	44624	7
chr1	36587911	36597242	MH01g0728200	non-rhythmically	chr1	36587911	36597242	MH01g0728200	non-rhythmically	0	8
chr1	36587911	36597242	MH01g0728200	non-rhythmically	chr1	36603429	36605931	MH01g0728500	rhythmically	12103	19
chr1	36587911	36597242	MH01g0728200	non-rhythmically	chr1	36629085	36639082	MH01g0729600	rhythmically	41507	16
chr1	36587911	36597242	MH01g0728200	non-rhythmically	chr1	36715335	36721969	MH01g0731100	non-rhythmically	126075	14
chr1	36587911	36597242	MH01g0728200	non-rhythmically	chr1	36763310	36773639	MH01g0731600	rhythmically	175898	10
chr1	36587911	36597242	MH01g0728200	non-rhythmically	chr1	36777616	36783614	MH01g0731900	non-rhythmically	188038	5
chr1	36587911	36597242	MH01g0728200	non-rhythmically	chr1	36846862	36854625	MH01g0733700	rhythmically	258167	6
chr1	36587911	36597242	MH01g0728200	non-rhythmically	chr1	36868152	36881630	MH01g0734100	rhythmically	282314	5
chr1	36603429	36605931	MH01g0728500	rhythmically	chr1	36629085	36639082	MH01g0729600	rhythmically	29403	7
chr1	36620604	36621095	MH01g0728800	non-expressed	chr1	36629085	36639082	MH01g0729600	rhythmically	13234	7
chr1	36621302	36621636	MH01g0728900	non-rhythmically	chr1	36629085	36639082	MH01g0729600	rhythmically	12614	26
chr1	36621302	36621636	MH01g0728900	non-rhythmically	chr1	36640738	36642695	MH01g0730000	non-rhythmically	20247	5
chr1	36629085	36639082	MH01g0729600	rhythmically	chr1	36649187	36652742	MH01g0730200	non-rhythmically	16881	38
chr1	36629085	36639082	MH01g0729600	rhythmically	chr1	36653267	36654024	MH01g0730200	non-rhythmically	19562	8
chr1	36629085	36639082	MH01g0729600	rhythmically	chr1	36666572	36668106	MH01g0730500	rhythmically	33255	10
chr1	36629085	36639082	MH01g0729600	rhythmically	chr1	36715335	36721969	MH01g0731100	non-rhythmically	84568	19
chr1	36629085	36639082	MH01g0729600	rhythmically	chr1	36763310	36773639	MH01g0731600	rhythmically	134391	7
chr1	36629085	36639082	MH01g0729600	rhythmically	chr1	36777616	36783614	MH01g0731900	non-rhythmically	146531	5
chr1	36629085	36639082	MH01g0729600	rhythmically	chr1	36868152	36881630	MH01g0734100	rhythmically	240807	7
chr1	36666572	36668106	MH01g0730500	rhythmically	chr1	36704600	36707484	MH01g0730900	non-rhythmically	38703	5
chr1	36666572	36668106	MH01g0730500	rhythmically	chr1	36707648	36709250	MH01g0730900	non-rhythmically	41110	5
chr1	36666572	36668106	MH01g0730500	rhythmically	chr1	36715335	36721969	MH01g0731100	non-rhythmically	51313	11
chr1	36704600	36707484	MH01g0730900	non-rhythmically	chr1	36715335	36721969	MH01g0731100	non-rhythmically	12610	14
chr1	36707648	36709250	MH01g0730900	non-rhythmically	chr1	36715335	36721969	MH01g0731100	non-rhythmically	10203	5
chr1	36715335	36721969	MH01g0731100	non-rhythmically	chr1	36732597	36733236	MH01g0731300	rhythmically	14264	16
chr1	36715335	36721969	MH01g0731100	non-rhythmically	chr1	36763310	36773639	MH01g0731600	rhythmically	49822	52
chr1	36715335	36721969	MH01g0731100	non-rhythmically	chr1	36775533	36777397	MH01g0731900	non-rhythmically	57813	5
chr1	36715335	36721969	MH01g0731100	non-rhythmically	chr1	36777616	36783614	MH01g0731900	non-rhythmically	61963	18
chr1	36715335	36721969	MH01g0731100	non-rhythmically	chr1	36817976	36819867	MH01g0733100	non-rhythmically	100269	8
chr1	36715335	36721969	MH01g0731100	non-rhythmically	chr1	36868152	36881630	MH01g0734100	rhythmically	156239	19
chr1	36715335	36721969	MH01g0731100	non-rhythmically	chr1	37186404	37194933	MH01g0738900	non-rhythmically	472016	11
chr1	36715335	36721969	MH01g0731100	non-rhythmically	chr1	37889328	37897205	MH01g0750500	non-rhythmically	1174614	12
chr1	36715335	36721969	MH01g0731100	non-rhythmically	chr1	37906684	37915621	MH01g0750900	rhythmically	1192500	24
chr1	36715335	36721969	MH01g0731100	non-rhythmically	chr1	38025312	38036027	MH01g0753000	non-rhythmically	1312017	21
chr1	36715335	36721969	MH01g0731100	non-rhythmically	chr1	38277396	38280573	MH01g0757600	non-rhythmically	1560332	5
chr1	36715335	36721969	MH01g0731100	non-rhythmically	chr1	39045738	39052168	MH01g0780200	non-rhythmically	2330301	39
chr1	36715335	36721969	MH01g0731100	non-rhythmically	chr1	40861026	40868610	MH01g0812800	rhythmically	4146166	27
chr1	36732597	36733236	MH01g0731300	rhythmically	chr1	36763310	36773639	MH01g0731600	rhythmically	35558	9
chr1	36763310	36773639	MH01g0731600	rhythmically	chr1	36763310	36773639	MH01g0731600	rhythmically	0	6
chr1	36763310	36773639	MH01g0731600	rhythmically	chr1	36775533	36777397	MH01g0731900	non-rhythmically	7990	7
chr1	36763310	36773639	MH01g0731600	rhythmically	chr1	36777616	36783614	MH01g0731900	non-rhythmically	12140	58
chr1	36763310	36773639	MH01g0731600	rhythmically	chr1	36817976	36819867	MH01g0733100	non-rhythmically	50447	7
chr1	36763310	36773639	MH01g0731600	rhythmically	chr1	36846862	36854625	MH01g0733700	rhythmically	82269	8
chr1	36763310	36773639	MH01g0731600	rhythmically	chr1	36868152	36881630	MH01g0734100	rhythmically	106416	10
chr1	36777616	36783614	MH01g0731900	non-rhythmically	chr1	36817976	36819867	MH01g0733100	non-rhythmically	38306	6
chr1	36777616	36783614	MH01g0731900	non-rhythmically	chr1	36846862	36854625	MH01g0733700	rhythmically	70128	9
chr1	36777616	36783614	MH01g0731900	non-rhythmically	chr1	36868152	36881630	MH01g0734100	rhythmically	94276	6
chr1	36810755	36813252	MH01g0732800	rhythmically	chr1	36846862	36854625	MH01g0733700	rhythmically	38740	8
chr1	36810755	36813252	MH01g0732800	rhythmically	chr1	36868152	36881630	MH01g0734100	rhythmically	62887	5
chr1	36813540	36814322	MH01g0732900	non-expressed	chr1	36846862	36854625	MH01g0733700	rhythmically	36812	11
chr1	36814777	36815025	MH01g0733000	rhythmically	chr1	36846862	36854625	MH01g0733700	rhythmically	35842	5
chr1	36817976	36819867	MH01g0733100	non-rhythmically	chr1	36846862	36854625	MH01g0733700	rhythmically	31822	16
chr1	36817976	36819867	MH01g0733100	non-rhythmically	chr1	36868152	36881630	MH01g0734100	rhythmically	55969	8
chr1	36843430	36844412	MH01g0733600	rhythmically	chr1	36846862	36854625	MH01g0733700	rhythmically	6822	5
chr1	36843430	36844412	MH01g0733600	rhythmically	chr1	36868152	36881630	MH01g0734100	rhythmically	30970	7
chr1	36846862	36854625	MH01g0733700	rhythmically	chr1	36868152	36881630	MH01g0734100	rhythmically	24147	126
chr1	36868152	36881630	MH01g0734100	rhythmically	chr1	36868152	36881630	MH01g0734100	rhythmically	0	36
chr1	36868152	36881630	MH01g0734100	rhythmically	chr1	39701603	39712492	MH01g0790900	rhythmically	2832156	10
chr1	37140869	37141201	MH01g0738500	rhythmically	chr1	37186404	37194933	MH01g0738900	non-rhythmically	49633	7
chr1	37153963	37159835	MH01g0738600	non-rhythmically	chr1	37186404	37194933	MH01g0738900	non-rhythmically	33769	29
chr1	37153963	37159835	MH01g0738600	non-rhythmically	chr1	37213119	37218074	MH01g0739600	non-rhythmically	58697	5
chr1	37186404	37194933	MH01g0738900	non-rhythmically	chr1	37209123	37209708	MH01g0739500	rhythmically	18747	7
chr1	37186404	37194933	MH01g0738900	non-rhythmically	chr1	37213119	37218074	MH01g0739600	non-rhythmically	24928	10
chr1	37186404	37194933	MH01g0738900	non-rhythmically	chr1	37222694	37224149	MH01g0739800	rhythmically	32753	5
chr1	37186404	37194933	MH01g0738900	non-rhythmically	chr1	37239294	37241783	MH01g0740200	non-rhythmically	49870	5
chr1	37186404	37194933	MH01g0738900	non-rhythmically	chr1	37906684	37915621	MH01g0750900	rhythmically	720484	6
chr1	37186404	37194933	MH01g0738900	non-rhythmically	chr1	38025312	38036027	MH01g0753000	non-rhythmically	840001	7
chr1	37209123	37209708	MH01g0739500	rhythmically	chr1	37220212	37221233	MH01g0739700	non-expressed	11307	5
chr1	37213119	37218074	MH01g0739600	non-rhythmically	chr1	37229946	37230340	MH01g0740000	rhythmically	14546	5
chr1	37222694	37224149	MH01g0739800	rhythmically	chr1	37239294	37241783	MH01g0740200	non-rhythmically	17117	5
chr1	37239294	37241783	MH01g0740200	non-rhythmically	chr1	37261841	37265106	MH01g0740800	non-rhythmically	22935	5
chr1	37334521	37335890	MH01g0742400	rhythmically	chr1	37352550	37357231	MH01g0742600	rhythmically	19685	11
chr1	37340268	37341799	MH01g0742400	rhythmically	chr1	37352550	37357231	MH01g0742600	rhythmically	13857	18
chr1	37340268	37341799	MH01g0742400	rhythmically	chr1	37357992	37359178	MH01g0742600	rhythmically	17551	5
chr1	37352550	37357231	MH01g0742600	rhythmically	chr1	37363801	37364442	MH01g0742600	rhythmically	9231	7
chr1	37352550	37357231	MH01g0742600	rhythmically	chr1	37382127	37382906	MH01g0743100	non-rhythmically	27626	8
chr1	37382127	37382906	MH01g0743100	non-rhythmically	chr1	37409801	37416834	MH01g0743500	non-rhythmically	30801	5
chr1	37382127	37382906	MH01g0743100	non-rhythmically	chr1	37420490	37425872	MH01g0743700	non-rhythmically	40664	7
chr1	37409801	37416834	MH01g0743500	non-rhythmically	chr1	37420490	37425872	MH01g0743700	non-rhythmically	9863	35
chr1	37409801	37416834	MH01g0743500	non-rhythmically	chr1	37457849	37460121	MH01g0744200	rhythmically	45667	5
chr1	37409801	37416834	MH01g0743500	non-rhythmically	chr1	37549873	37557845	MH01g0744900	non-rhythmically	140541	7
chr1	37409801	37416834	MH01g0743500	non-rhythmically	chr1	37613798	37619493	MH01g0746300	rhythmically	203328	5
chr1	37409801	37416834	MH01g0743500	non-rhythmically	chr1	37753066	37762217	MH01g0748400	non-rhythmically	344324	6
chr1	37409801	37416834	MH01g0743500	non-rhythmically	chr1	38813512	38819629	MH01g0776000	non-rhythmically	1403253	6
chr1	37420490	37425872	MH01g0743700	non-rhythmically	chr1	37457849	37460121	MH01g0744200	rhythmically	35804	9
chr1	37420490	37425872	MH01g0743700	non-rhythmically	chr1	37549873	37557845	MH01g0744900	non-rhythmically	130678	6
chr1	37420490	37425872	MH01g0743700	non-rhythmically	chr1	37649503	37654388	MH01g0746900	non-rhythmically	228764	6
chr1	37420490	37425872	MH01g0743700	non-rhythmically	chr1	37906684	37915621	MH01g0750900	rhythmically	487971	5
chr1	37420490	37425872	MH01g0743700	non-rhythmically	chr1	38499807	38520559	MH01g0761500	non-rhythmically	1087002	7
chr1	37549873	37557845	MH01g0744900	non-rhythmically	chr1	37613798	37619493	MH01g0746300	rhythmically	62786	10
chr1	37549873	37557845	MH01g0744900	non-rhythmically	chr1	37649503	37654388	MH01g0746900	non-rhythmically	98086	10
chr1	37549873	37557845	MH01g0744900	non-rhythmically	chr1	37753066	37762217	MH01g0748400	non-rhythmically	203782	7
chr1	37549873	37557845	MH01g0744900	non-rhythmically	chr1	38025312	38036027	MH01g0753000	non-rhythmically	476810	6
chr1	37596094	37597366	MH01g0745700	rhythmically	chr1	37613798	37619493	MH01g0746300	rhythmically	19915	6
chr1	37610371	37611848	MH01g0746100	non-rhythmically	chr1	37613798	37619493	MH01g0746300	rhythmically	5536	7
chr1	37649503	37654388	MH01g0746900	non-rhythmically	chr1	37661474	37667036	MH01g0747100	rhythmically	12309	23
chr1	37649503	37654388	MH01g0746900	non-rhythmically	chr1	37667188	37667989	MH01g0747200	non-expressed	15643	7
chr1	37649503	37654388	MH01g0746900	non-rhythmically	chr1	37701334	37704876	MH01g0747700	rhythmically	51159	5
chr1	37649503	37654388	MH01g0746900	non-rhythmically	chr1	37753066	37762217	MH01g0748400	non-rhythmically	105696	7
chr1	37649503	37654388	MH01g0746900	non-rhythmically	chr1	39701603	39712492	MH01g0790900	rhythmically	2055102	5
chr1	37661474	37667036	MH01g0747100	rhythmically	chr1	37701334	37704876	MH01g0747700	rhythmically	38850	5
chr1	37728603	37730715	MH01g0748100	non-rhythmically	chr1	37753066	37762217	MH01g0748400	non-rhythmically	27982	9
chr1	37733305	37734695	MH01g0748100	non-rhythmically	chr1	37753066	37762217	MH01g0748400	non-rhythmically	23641	9
chr1	37753066	37762217	MH01g0748400	non-rhythmically	chr1	37764044	37764438	MH01g0748600	non-expressed	6599	6
chr1	37753066	37762217	MH01g0748400	non-rhythmically	chr1	37765059	37765395	MH01g0748700	non-expressed	7585	5
chr1	37753066	37762217	MH01g0748400	non-rhythmically	chr1	37766158	37766470	MH01g0748700	non-expressed	8672	5
chr1	37753066	37762217	MH01g0748400	non-rhythmically	chr1	37773942	37780513	MH01g0749000	non-rhythmically	19586	28
chr1	37753066	37762217	MH01g0748400	non-rhythmically	chr1	37889328	37897205	MH01g0750500	non-rhythmically	135625	8
chr1	37753066	37762217	MH01g0748400	non-rhythmically	chr1	37906684	37915621	MH01g0750900	rhythmically	153511	12
chr1	37753066	37762217	MH01g0748400	non-rhythmically	chr1	38025312	38036027	MH01g0753000	non-rhythmically	273028	12
chr1	37765059	37765395	MH01g0748700	non-expressed	chr1	37773942	37780513	MH01g0749000	non-rhythmically	12000	14
chr1	37766158	37766470	MH01g0748700	non-expressed	chr1	37773942	37780513	MH01g0749000	non-rhythmically	10913	22
chr1	37773942	37780513	MH01g0749000	non-rhythmically	chr1	37786709	37787245	MH01g0749200	non-rhythmically	9749	10
chr1	37773942	37780513	MH01g0749000	non-rhythmically	chr1	37906684	37915621	MH01g0750900	rhythmically	133925	8
chr1	37773942	37780513	MH01g0749000	non-rhythmically	chr1	38025312	38036027	MH01g0753000	non-rhythmically	253442	5
chr1	37773942	37780513	MH01g0749000	non-rhythmically	chr1	39045738	39052168	MH01g0780200	non-rhythmically	1271726	7
chr1	37889328	37897205	MH01g0750500	non-rhythmically	chr1	37906684	37915621	MH01g0750900	rhythmically	17886	159
chr1	37889328	37897205	MH01g0750500	non-rhythmically	chr1	38025312	38036027	MH01g0753000	non-rhythmically	137403	8
chr1	37889328	37897205	MH01g0750500	non-rhythmically	chr1	38499807	38520559	MH01g0761500	non-rhythmically	616916	6
chr1	37889328	37897205	MH01g0750500	non-rhythmically	chr1	38813512	38819629	MH01g0776000	non-rhythmically	923304	5
chr1	37889328	37897205	MH01g0750500	non-rhythmically	chr1	39045738	39052168	MH01g0780200	non-rhythmically	1155687	10
chr1	37906684	37915621	MH01g0750900	rhythmically	chr1	38025312	38036027	MH01g0753000	non-rhythmically	119517	37
chr1	37906684	37915621	MH01g0750900	rhythmically	chr1	38040677	38051571	MH01g0753200	rhythmically	134971	7
chr1	37906684	37915621	MH01g0750900	rhythmically	chr1	38180170	38188319	MH01g0755700	rhythmically	273092	5
chr1	37906684	37915621	MH01g0750900	rhythmically	chr1	38261070	38267907	MH01g0757400	rhythmically	353336	5
chr1	37906684	37915621	MH01g0750900	rhythmically	chr1	38690557	38698496	MH01g0773900	rhythmically	783374	10
chr1	37906684	37915621	MH01g0750900	rhythmically	chr1	39045738	39052168	MH01g0780200	non-rhythmically	1137801	16
chr1	37906684	37915621	MH01g0750900	rhythmically	chr1	39626379	39634373	MH01g0790200	rhythmically	1719223	5
chr1	37990362	37991420	MH01g0752300	non-expressed	chr1	38040677	38051571	MH01g0753200	rhythmically	55233	5
chr1	38009145	38011560	MH01g0752800	rhythmically	chr1	38025312	38036027	MH01g0753000	non-rhythmically	20317	13
chr1	38025312	38036027	MH01g0753000	non-rhythmically	chr1	38040677	38051571	MH01g0753200	rhythmically	15454	118
chr1	38025312	38036027	MH01g0753000	non-rhythmically	chr1	38110603	38112385	MH01g0754000	rhythmically	80824	12
chr1	38025312	38036027	MH01g0753000	non-rhythmically	chr1	38163499	38171033	MH01g0755400	non-rhythmically	136596	6
chr1	38025312	38036027	MH01g0753000	non-rhythmically	chr1	38180170	38188319	MH01g0755700	rhythmically	153575	23
chr1	38025312	38036027	MH01g0753000	non-rhythmically	chr1	38436921	38443848	MH01g0760300	non-rhythmically	409715	11
chr1	38025312	38036027	MH01g0753000	non-rhythmically	chr1	39045738	39052168	MH01g0780200	non-rhythmically	1018284	17
chr1	38025312	38036027	MH01g0753000	non-rhythmically	chr1	40047448	40053953	MH01g0797100	rhythmically	2020031	6
chr1	38036292	38036706	MH01g0753000	non-rhythmically	chr1	38040677	38051571	MH01g0753200	rhythmically	9625	9
chr1	38038997	38039717	MH01g0753100	rhythmically	chr1	38040677	38051571	MH01g0753200	rhythmically	6766	7
chr1	38040677	38051571	MH01g0753200	rhythmically	chr1	38040677	38051571	MH01g0753200	rhythmically	0	19
chr1	38040677	38051571	MH01g0753200	rhythmically	chr1	38110603	38112385	MH01g0754000	rhythmically	65370	17
chr1	38040677	38051571	MH01g0753200	rhythmically	chr1	38163499	38171033	MH01g0755400	non-rhythmically	121142	8
chr1	38040677	38051571	MH01g0753200	rhythmically	chr1	38180170	38188319	MH01g0755700	rhythmically	138120	13
chr1	38040677	38051571	MH01g0753200	rhythmically	chr1	38261070	38267907	MH01g0757400	rhythmically	218364	5
chr1	38040677	38051571	MH01g0753200	rhythmically	chr1	39045738	39052168	MH01g0780200	non-rhythmically	1002829	8
chr1	38163499	38171033	MH01g0755400	non-rhythmically	chr1	38180170	38188319	MH01g0755700	rhythmically	16978	73
chr1	38163499	38171033	MH01g0755400	non-rhythmically	chr1	38243708	38244689	MH01g0757000	rhythmically	76932	5
chr1	38163499	38171033	MH01g0755400	non-rhythmically	chr1	38261070	38267907	MH01g0757400	rhythmically	97222	8
chr1	38180170	38188319	MH01g0755700	rhythmically	chr1	38246176	38247970	MH01g0757100	non-rhythmically	62828	9
chr1	38180170	38188319	MH01g0755700	rhythmically	chr1	38261070	38267907	MH01g0757400	rhythmically	80244	8
chr1	38180170	38188319	MH01g0755700	rhythmically	chr1	38436921	38443848	MH01g0760300	non-rhythmically	256140	5
chr1	38243708	38244689	MH01g0757000	rhythmically	chr1	38261070	38267907	MH01g0757400	rhythmically	20290	12
chr1	38246176	38247970	MH01g0757100	non-rhythmically	chr1	38261070	38267907	MH01g0757400	rhythmically	17415	45
chr1	38246176	38247970	MH01g0757100	non-rhythmically	chr1	38273346	38276266	MH01g0757400	rhythmically	27733	7
chr1	38246176	38247970	MH01g0757100	non-rhythmically	chr1	38277396	38280573	MH01g0757600	non-rhythmically	31911	6
chr1	38249366	38249667	MH01g0757100	non-rhythmically	chr1	38261070	38267907	MH01g0757400	rhythmically	14972	6
chr1	38261070	38267907	MH01g0757400	rhythmically	chr1	38270638	38270890	MH01g0757400	rhythmically	6275	5
chr1	38261070	38267907	MH01g0757400	rhythmically	chr1	38272214	38272927	MH01g0757400	rhythmically	8082	5
chr1	38261070	38267907	MH01g0757400	rhythmically	chr1	38273346	38276266	MH01g0757400	rhythmically	10318	41
chr1	38261070	38267907	MH01g0757400	rhythmically	chr1	38277396	38280573	MH01g0757600	non-rhythmically	14496	24
chr1	38261070	38267907	MH01g0757400	rhythmically	chr1	38344448	38345652	MH01g0758800	non-rhythmically	80561	5
chr1	38277396	38280573	MH01g0757600	non-rhythmically	chr1	38436921	38443848	MH01g0760300	non-rhythmically	161400	5
chr1	38436921	38443848	MH01g0760300	non-rhythmically	chr1	38468227	38474226	MH01g0761100	rhythmically	30842	13
chr1	38436921	38443848	MH01g0760300	non-rhythmically	chr1	38487980	38490882	MH01g0761400	non-rhythmically	49046	6
chr1	38436921	38443848	MH01g0760300	non-rhythmically	chr1	38492879	38494923	MH01g0761400	non-rhythmically	53516	5
chr1	38436921	38443848	MH01g0760300	non-rhythmically	chr1	38499807	38520559	MH01g0761500	non-rhythmically	69798	26
chr1	38468227	38474226	MH01g0761100	rhythmically	chr1	38487980	38490882	MH01g0761400	non-rhythmically	18204	32
chr1	38468227	38474226	MH01g0761100	rhythmically	chr1	38492879	38494923	MH01g0761400	non-rhythmically	22674	10
chr1	38468227	38474226	MH01g0761100	rhythmically	chr1	38499807	38520559	MH01g0761500	non-rhythmically	38956	97
chr1	38468227	38474226	MH01g0761100	rhythmically	chr1	38520748	38523082	MH01g0761800	rhythmically	50688	10
chr1	38468227	38474226	MH01g0761100	rhythmically	chr1	39045738	39052168	MH01g0780200	non-rhythmically	577727	6
chr1	38474936	38476413	MH01g0761100	rhythmically	chr1	38487980	38490882	MH01g0761400	non-rhythmically	13756	6
chr1	38474936	38476413	MH01g0761100	rhythmically	chr1	38492879	38494923	MH01g0761400	non-rhythmically	18226	5
chr1	38474936	38476413	MH01g0761100	rhythmically	chr1	38499807	38520559	MH01g0761500	non-rhythmically	34508	12
chr1	38476590	38477101	MH01g0761100	rhythmically	chr1	38499807	38520559	MH01g0761500	non-rhythmically	33337	13
chr1	38478415	38478930	MH01g0761100	rhythmically	chr1	38492879	38494923	MH01g0761400	non-rhythmically	15228	5
chr1	38478415	38478930	MH01g0761100	rhythmically	chr1	38499807	38520559	MH01g0761500	non-rhythmically	31510	14
chr1	38487980	38490882	MH01g0761400	non-rhythmically	chr1	38499807	38520559	MH01g0761500	non-rhythmically	20752	84
chr1	38487980	38490882	MH01g0761400	non-rhythmically	chr1	38520748	38523082	MH01g0761800	rhythmically	32484	5
chr1	38492263	38492607	MH01g0761400	non-rhythmically	chr1	38499807	38520559	MH01g0761500	non-rhythmically	17748	19
chr1	38492879	38494923	MH01g0761400	non-rhythmically	chr1	38499807	38520559	MH01g0761500	non-rhythmically	16282	96
chr1	38499807	38520559	MH01g0761500	non-rhythmically	chr1	38499807	38520559	MH01g0761500	non-rhythmically	0	113
chr1	38499807	38520559	MH01g0761500	non-rhythmically	chr1	38520748	38523082	MH01g0761800	rhythmically	11732	79
chr1	38499807	38520559	MH01g0761500	non-rhythmically	chr1	38524579	38525534	MH01g0761900	non-rhythmically	14873	22
chr1	38499807	38520559	MH01g0761500	non-rhythmically	chr1	38528899	38529214	MH01g0761900	non-rhythmically	18873	6
chr1	38499807	38520559	MH01g0761500	non-rhythmically	chr1	38529433	38529882	MH01g0761900	non-rhythmically	19474	9
chr1	38499807	38520559	MH01g0761500	non-rhythmically	chr1	38542335	38543054	MH01g0762100	non-rhythmically	32511	6
chr1	38499807	38520559	MH01g0761500	non-rhythmically	chr1	38554436	38555396	MH01g0762300	rhythmically	44733	11
chr1	38499807	38520559	MH01g0761500	non-rhythmically	chr1	38690557	38698496	MH01g0773900	rhythmically	184343	11
chr1	38499807	38520559	MH01g0761500	non-rhythmically	chr1	38813512	38819629	MH01g0776000	non-rhythmically	306387	7
chr1	38499807	38520559	MH01g0761500	non-rhythmically	chr1	39045738	39052168	MH01g0780200	non-rhythmically	538770	13
chr1	38542335	38543054	MH01g0762100	non-rhythmically	chr1	38554436	38555396	MH01g0762300	rhythmically	12222	5
chr1	38690557	38698496	MH01g0773900	rhythmically	chr1	38698860	38703319	MH01g0774000	non-expressed	6563	25
chr1	38690557	38698496	MH01g0773900	rhythmically	chr1	38708389	38709642	MH01g0774300	non-rhythmically	14489	11
chr1	38690557	38698496	MH01g0773900	rhythmically	chr1	38711424	38712667	MH01g0774300	non-rhythmically	17519	7
chr1	38690557	38698496	MH01g0773900	rhythmically	chr1	38813512	38819629	MH01g0776000	non-rhythmically	122044	38
chr1	38690557	38698496	MH01g0773900	rhythmically	chr1	38851998	38859172	MH01g0776400	non-rhythmically	161058	5
chr1	38690557	38698496	MH01g0773900	rhythmically	chr1	39045738	39052168	MH01g0780200	non-rhythmically	354427	16
chr1	38690557	38698496	MH01g0773900	rhythmically	chr1	39701603	39712492	MH01g0790900	rhythmically	1012521	16
chr1	38698860	38703319	MH01g0774000	non-expressed	chr1	38711424	38712667	MH01g0774300	non-rhythmically	10956	8
chr1	38711424	38712667	MH01g0774300	non-rhythmically	chr1	38813512	38819629	MH01g0776000	non-rhythmically	104525	5
chr1	38813512	38819629	MH01g0776000	non-rhythmically	chr1	38851998	38859172	MH01g0776400	non-rhythmically	39014	16
chr1	38813512	38819629	MH01g0776000	non-rhythmically	chr1	39045738	39052168	MH01g0780200	non-rhythmically	232383	29
chr1	38813512	38819629	MH01g0776000	non-rhythmically	chr1	39701603	39712492	MH01g0790900	rhythmically	890477	11
chr1	38851998	38859172	MH01g0776400	non-rhythmically	chr1	39045738	39052168	MH01g0780200	non-rhythmically	193368	7
chr1	38995512	38995990	MH01g0778900	non-rhythmically	chr1	39045738	39052168	MH01g0780200	non-rhythmically	53202	5
chr1	38998980	39001094	MH01g0779200	non-rhythmically	chr1	39045738	39052168	MH01g0780200	non-rhythmically	48916	5
chr1	39018510	39019979	MH01g0779500	non-rhythmically	chr1	39045738	39052168	MH01g0780200	non-rhythmically	29709	9
chr1	39038712	39040973	MH01g0780000	non-rhythmically	chr1	39045738	39052168	MH01g0780200	non-rhythmically	9111	53
chr1	39038712	39040973	MH01g0780000	non-rhythmically	chr1	39054653	39058936	MH01g0780300	rhythmically	16952	9
chr1	39042011	39043507	MH01g0780100	non-rhythmically	chr1	39045738	39052168	MH01g0780200	non-rhythmically	6194	6
chr1	39042011	39043507	MH01g0780100	non-rhythmically	chr1	39054653	39058936	MH01g0780300	rhythmically	14035	7
chr1	39042011	39043507	MH01g0780100	non-rhythmically	chr1	39059140	39061611	MH01g0780300	rhythmically	17616	6
chr1	39044094	39044573	MH01g0780100	non-rhythmically	chr1	39054653	39058936	MH01g0780300	rhythmically	12461	7
chr1	39045738	39052168	MH01g0780200	non-rhythmically	chr1	39054653	39058936	MH01g0780300	rhythmically	7841	26
chr1	39045738	39052168	MH01g0780200	non-rhythmically	chr1	39059140	39061611	MH01g0780300	rhythmically	11422	57
chr1	39045738	39052168	MH01g0780200	non-rhythmically	chr1	39067940	39068295	MH01g0780400	rhythmically	19164	5
chr1	39045738	39052168	MH01g0780200	non-rhythmically	chr1	39701603	39712492	MH01g0790900	rhythmically	658094	47
chr1	39045738	39052168	MH01g0780200	non-rhythmically	chr1	39999268	40002135	MH01g0796000	rhythmically	951748	9
chr1	39045738	39052168	MH01g0780200	non-rhythmically	chr1	40013113	40017497	MH01g0796600	rhythmically	966351	6
chr1	39054653	39058936	MH01g0780300	rhythmically	chr1	39067940	39068295	MH01g0780400	rhythmically	11323	6
chr1	39182330	39182610	MH01g0782500	non-rhythmically	chr1	39191148	39195243	MH01g0783000	rhythmically	10725	9
chr1	39364935	39365422	MH01g0785400	rhythmically	chr1	39397082	39400652	MH01g0785700	rhythmically	33689	21
chr1	39397082	39400652	MH01g0785700	rhythmically	chr1	39701603	39712492	MH01g0790900	rhythmically	308180	6
chr1	39622159	39623779	MH01g0789800	rhythmically	chr1	39701603	39712492	MH01g0790900	rhythmically	84078	6
chr1	39624040	39624836	MH01g0790000	rhythmically	chr1	39635020	39637878	MH01g0790300	rhythmically	12011	5
chr1	39626379	39634373	MH01g0790200	rhythmically	chr1	39635020	39637878	MH01g0790300	rhythmically	6073	10
chr1	39626379	39634373	MH01g0790200	rhythmically	chr1	39701603	39712492	MH01g0790900	rhythmically	76671	38
chr1	39635020	39637878	MH01g0790300	rhythmically	chr1	39701603	39712492	MH01g0790900	rhythmically	70598	38
chr1	39635020	39637878	MH01g0790300	rhythmically	chr1	39713050	39713537	MH01g0790900	rhythmically	76844	5
chr1	39701603	39712492	MH01g0790900	rhythmically	chr1	39701603	39712492	MH01g0790900	rhythmically	0	49
chr1	39701603	39712492	MH01g0790900	rhythmically	chr1	39713050	39713537	MH01g0790900	rhythmically	6246	28
chr1	39701603	39712492	MH01g0790900	rhythmically	chr1	39723516	39724035	MH01g0791000	non-rhythmically	16728	24
chr1	39701603	39712492	MH01g0790900	rhythmically	chr1	39747729	39748856	MH01g0791600	non-rhythmically	41245	8
chr1	39701603	39712492	MH01g0790900	rhythmically	chr1	39838356	39838836	MH01g0793100	non-rhythmically	131549	5
chr1	39701603	39712492	MH01g0790900	rhythmically	chr1	39839529	39842332	MH01g0793200	non-expressed	133883	8
chr1	39701603	39712492	MH01g0790900	rhythmically	chr1	39903134	39910222	MH01g0794300	rhythmically	199630	5
chr1	39701603	39712492	MH01g0790900	rhythmically	chr1	39948549	39954645	MH01g0795400	rhythmically	244549	5
chr1	39701603	39712492	MH01g0790900	rhythmically	chr1	39999268	40002135	MH01g0796000	rhythmically	293654	15
chr1	39701603	39712492	MH01g0790900	rhythmically	chr1	40047448	40053953	MH01g0797100	rhythmically	343653	8
chr1	39701603	39712492	MH01g0790900	rhythmically	chr1	40819192	40829484	MH01g0812100	rhythmically	1117290	11
chr1	39875828	39876907	MH01g0793900	rhythmically	chr1	39903134	39910222	MH01g0794300	rhythmically	30310	5
chr1	39877252	39877654	MH01g0793900	rhythmically	chr1	39903134	39910222	MH01g0794300	rhythmically	29225	6
chr1	39903134	39910222	MH01g0794300	rhythmically	chr1	39948549	39954645	MH01g0795400	rhythmically	44919	5
chr1	39948549	39954645	MH01g0795400	rhythmically	chr1	39999268	40002135	MH01g0796000	rhythmically	49104	12
chr1	39999268	40002135	MH01g0796000	rhythmically	chr1	40047448	40053953	MH01g0797100	rhythmically	49999	10
chr1	40003753	40004673	MH01g0796100	non-expressed	chr1	40013113	40017497	MH01g0796600	rhythmically	11091	7
chr1	40013113	40017497	MH01g0796600	rhythmically	chr1	40047448	40053953	MH01g0797100	rhythmically	35395	9
chr1	40021963	40023857	MH01g0796700	rhythmically	chr1	40047448	40053953	MH01g0797100	rhythmically	27790	5
chr1	40047448	40053953	MH01g0797100	rhythmically	chr1	40073537	40075274	MH01g0797600	non-rhythmically	23705	11
chr1	40379998	40380682	MH01g0803400	non-rhythmically	chr1	40389865	40390630	MH01g0803700	non-rhythmically	9907	5
chr1	40568223	40570535	MH01g0807800	non-rhythmically	chr1	40579677	40580422	MH01g0808100	rhythmically	10670	7
chr1	40579677	40580422	MH01g0808100	rhythmically	chr1	40591199	40592825	MH01g0808200	rhythmically	11962	8
chr1	40591199	40592825	MH01g0808200	rhythmically	chr1	40607874	40611888	MH01g0808600	rhythmically	17869	7
chr1	40607874	40611888	MH01g0808600	rhythmically	chr1	40631837	40632825	MH01g0808900	rhythmically	22450	6
chr1	40658040	40660146	MH01g0809400	rhythmically	chr1	40669862	40670613	MH01g0809600	rhythmically	11144	6
chr1	40658040	40660146	MH01g0809400	rhythmically	chr1	40672539	40673845	MH01g0809700	rhythmically	14099	5
chr1	40794702	40795166	MH01g0811100	rhythmically	chr1	40819192	40829484	MH01g0812100	rhythmically	29404	5
chr1	40819192	40829484	MH01g0812100	rhythmically	chr1	40819192	40829484	MH01g0812100	rhythmically	0	40
chr1	40819192	40829484	MH01g0812100	rhythmically	chr1	40845738	40846779	MH01g0812700	non-rhythmically	21920	5
chr1	40819192	40829484	MH01g0812100	rhythmically	chr1	40861026	40868610	MH01g0812800	rhythmically	40480	55
[truncated: 18,668 more rows]
