# Supplementary material for: Diurnal RNAPII-tethered chromatin interactions are associated with rhythmic gene expression in rice
Source: Genome Biol. 2022 Jan 6;23:7. doi: 10.1186/s13059-021-02594-7 (PMC8734370; doi:10.1186/s13059-021-02594-7)
Supplement: Supplementary file 8 — Additional file 8: Table S7. RNAPII-mediated chromatin interactions at 20:00. [file 13059_2021_2594_MOESM8_ESM.xlsx]

## Sheet: Sheet1
Table S7 RNAPII-mediated chromatin interactions at 20:00.
Chrom1	start1	end1	gene1	expression rhythm of gene1	Chrom2	start2	end2	gene2	expression rhythm of gene2	type	pet counts
chr1	8237	9640	MH01g0010100	non-rhythmically	chr1	45245	49930	MH01g0011000	rhythmically	38649	6
chr1	29613	31019	MH01g0010600	non-rhythmically	chr1	45245	49930	MH01g0011000	rhythmically	17271	9
chr1	31423	31876	MH01g0010700	non-rhythmically	chr1	45245	49930	MH01g0011000	rhythmically	15938	7
chr1	33727	35727	MH01g0010800	non-expressed	chr1	45245	49930	MH01g0011000	rhythmically	12860	6
chr1	45245	49930	MH01g0011000	rhythmically	chr1	92748	98562	MH01g0012000	rhythmically	48067	19
chr1	45245	49930	MH01g0011000	rhythmically	chr1	99974	100846	MH01g0012100	non-rhythmically	52822	10
chr1	45245	49930	MH01g0011000	rhythmically	chr1	20285448	20290936	MH01g0412900	rhythmically	20240604	5
chr1	87647	91757	MH01g0011900	non-rhythmically	chr1	92748	98562	MH01g0012000	rhythmically	5952	12
chr1	92748	98562	MH01g0012000	rhythmically	chr1	108654	109438	MH01g0012300	non-rhythmically	13391	5
chr1	92748	98562	MH01g0012000	rhythmically	chr1	114687	122705	MH01g0012600	non-rhythmically	23041	12
chr1	99974	100846	MH01g0012100	non-rhythmically	chr1	114687	122705	MH01g0012600	non-rhythmically	18286	5
chr1	102293	103955	MH01g0012200	non-rhythmically	chr1	114687	122705	MH01g0012600	non-rhythmically	15572	11
chr1	114687	122705	MH01g0012600	non-rhythmically	chr1	138021	138404	MH01g0012900	rhythmically	19516	6
chr1	114687	122705	MH01g0012600	non-rhythmically	chr1	7682237	7688027	MH01g0157900	rhythmically	7566436	10
chr1	114687	122705	MH01g0012600	non-rhythmically	chr1	32822740	32828155	MH01g0656400	rhythmically	32706751	5
chr1	114687	122705	MH01g0012600	non-rhythmically	chr1	35392959	35396642	MH01g0698400	non-rhythmically	35276104	5
chr1	244882	248296	MH01g0014800	non-expressed	chr1	261400	262468	MH01g0015200	rhythmically	15345	9
chr1	244882	248296	MH01g0014800	non-expressed	chr1	274935	277776	MH01g0015400	non-rhythmically	29766	6
chr1	261400	262468	MH01g0015200	rhythmically	chr1	274935	277776	MH01g0015400	non-rhythmically	14421	5
chr1	326491	328883	MH01g0016100	rhythmically	chr1	334802	336478	MH01g0016200	non-rhythmically	7953	15
chr1	326491	328883	MH01g0016100	rhythmically	chr1	343485	345888	MH01g0016500	rhythmically	16999	5
chr1	326491	328883	MH01g0016100	rhythmically	chr1	368216	369843	MH01g0016900	non-rhythmically	41342	6
chr1	326491	328883	MH01g0016100	rhythmically	chr1	371616	373292	MH01g0016900	non-rhythmically	44767	7
chr1	326491	328883	MH01g0016100	rhythmically	chr1	3533736	3542392	MH01g0083800	non-rhythmically	3210377	5
chr1	334802	336478	MH01g0016200	non-rhythmically	chr1	343485	345888	MH01g0016500	rhythmically	9046	7
chr1	334802	336478	MH01g0016200	non-rhythmically	chr1	348079	349139	MH01g0016500	rhythmically	12969	5
chr1	334802	336478	MH01g0016200	non-rhythmically	chr1	368216	369843	MH01g0016900	non-rhythmically	33389	9
chr1	334802	336478	MH01g0016200	non-rhythmically	chr1	371616	373292	MH01g0016900	non-rhythmically	36814	5
chr1	343485	345888	MH01g0016500	rhythmically	chr1	368216	369843	MH01g0016900	non-rhythmically	24343	10
chr1	343485	345888	MH01g0016500	rhythmically	chr1	371616	373292	MH01g0016900	non-rhythmically	27767	5
chr1	348079	349139	MH01g0016500	rhythmically	chr1	368216	369843	MH01g0016900	non-rhythmically	20420	7
chr1	371616	373292	MH01g0016900	non-rhythmically	chr1	383922	385580	MH01g0017000	non-rhythmically	12297	5
chr1	402772	404216	MH01g0017000	non-rhythmically	chr1	430996	436238	MH01g0017400	non-rhythmically	30123	9
chr1	430996	436238	MH01g0017400	non-rhythmically	chr1	464334	468274	MH01g0018200	non-rhythmically	32687	17
chr1	430996	436238	MH01g0017400	non-rhythmically	chr1	474247	477426	MH01g0018200	non-rhythmically	42219	6
chr1	430996	436238	MH01g0017400	non-rhythmically	chr1	8380934	8392045	MH01g0170900	non-rhythmically	7952872	9
chr1	430996	436238	MH01g0017400	non-rhythmically	chr1	36528350	36537214	MH01g0727100	rhythmically	36099165	6
chr1	459108	459999	MH01g0017900	rhythmically	chr1	468587	470377	MH01g0018200	non-rhythmically	9929	5
chr1	464334	468274	MH01g0018200	non-rhythmically	chr1	474247	477426	MH01g0018200	non-rhythmically	9532	18
chr1	474247	477426	MH01g0018200	non-rhythmically	chr1	505363	507576	MH01g0018600	non-rhythmically	30633	5
chr1	739863	743135	MH01g0033900	non-expressed	chr1	756438	759507	MH01g0034300	non-rhythmically	16473	5
chr1	873605	876774	MH01g0036100	rhythmically	chr1	966839	970588	MH01g0037300	rhythmically	93524	5
chr1	873605	876774	MH01g0036100	rhythmically	chr1	987462	993932	MH01g0037700	rhythmically	115508	5
chr1	966839	970588	MH01g0037300	rhythmically	chr1	979787	981077	MH01g0037400	non-rhythmically	11719	6
chr1	966839	970588	MH01g0037300	rhythmically	chr1	987462	993932	MH01g0037700	rhythmically	21984	19
chr1	976704	977942	MH01g0037300	rhythmically	chr1	987462	993932	MH01g0037700	rhythmically	13374	12
chr1	979787	981077	MH01g0037400	non-rhythmically	chr1	987462	993932	MH01g0037700	rhythmically	10265	6
chr1	987462	993932	MH01g0037700	rhythmically	chr1	1007767	1009463	MH01g0038000	rhythmically	17917	5
chr1	1007767	1009463	MH01g0038000	rhythmically	chr1	1019521	1020547	MH01g0038200	non-rhythmically	11419	8
chr1	1007767	1009463	MH01g0038000	rhythmically	chr1	1023959	1025254	MH01g0038200	non-rhythmically	15991	6
chr1	1250865	1252965	MH01g0042000	rhythmically	chr1	1268956	1270556	MH01g0042200	rhythmically	17841	8
chr1	1341345	1345606	MH01g0043700	rhythmically	chr1	1357079	1359020	MH01g0044100	rhythmically	14574	5
chr1	1341345	1345606	MH01g0043700	rhythmically	chr1	1391946	1395197	MH01g0044500	non-rhythmically	50096	5
chr1	1395408	1399612	MH01g0044600	rhythmically	chr1	1405972	1406960	MH01g0044900	rhythmically	8956	5
chr1	1395408	1399612	MH01g0044600	rhythmically	chr1	1413679	1414496	MH01g0044900	rhythmically	16577	5
chr1	1511680	1514847	MH01g0046000	non-rhythmically	chr1	1540144	1544351	MH01g0046400	non-rhythmically	28984	23
chr1	1511680	1514847	MH01g0046000	non-rhythmically	chr1	1547905	1552607	MH01g0046600	non-rhythmically	36992	12
chr1	1540144	1544351	MH01g0046400	non-rhythmically	chr1	1547905	1552607	MH01g0046600	non-rhythmically	8008	17
chr1	1540144	1544351	MH01g0046400	non-rhythmically	chr1	8142576	8147249	MH01g0166600	non-rhythmically	6602665	9
chr1	1540144	1544351	MH01g0046400	non-rhythmically	chr1	10061351	10065245	MH01g0218300	non-rhythmically	8521050	7
chr1	1540144	1544351	MH01g0046400	non-rhythmically	chr1	30400723	30406093	MH01g0596800	non-rhythmically	28861161	7
chr1	1540144	1544351	MH01g0046400	non-rhythmically	chr1	38813632	38817760	MH01g0776000	non-rhythmically	37273448	6
chr1	1547905	1552607	MH01g0046600	non-rhythmically	chr1	1560155	1561299	MH01g0046800	rhythmically	10471	8
chr1	1547905	1552607	MH01g0046600	non-rhythmically	chr1	1747772	1755519	MH01g0050300	non-rhythmically	201389	9
chr1	1547905	1552607	MH01g0046600	non-rhythmically	chr1	8380934	8392045	MH01g0170900	non-rhythmically	6836233	8
chr1	1547905	1552607	MH01g0046600	non-rhythmically	chr1	24359143	24373641	MH01g0488600	rhythmically	22816136	6
chr1	1547905	1552607	MH01g0046600	non-rhythmically	chr1	29849818	29857116	MH01g0587900	non-rhythmically	28303211	7
chr1	1721129	1721499	MH01g0049800	rhythmically	chr1	1730820	1734217	MH01g0049900	non-rhythmically	11204	5
chr1	1730820	1734217	MH01g0049900	non-rhythmically	chr1	1747772	1755519	MH01g0050300	non-rhythmically	19127	7
chr1	1730820	1734217	MH01g0049900	non-rhythmically	chr1	4394584	4399219	MH01g0096500	non-rhythmically	2664383	5
chr1	1745535	1747162	MH01g0050200	non-rhythmically	chr1	1784832	1794274	MH01g0051200	rhythmically	43204	6
chr1	1747772	1755519	MH01g0050300	non-rhythmically	chr1	1762133	1763823	MH01g0050600	non-rhythmically	11333	30
chr1	1747772	1755519	MH01g0050300	non-rhythmically	chr1	1784832	1794274	MH01g0051200	rhythmically	37907	30
chr1	1747772	1755519	MH01g0050300	non-rhythmically	chr1	3533736	3542392	MH01g0083800	non-rhythmically	1786418	18
chr1	1747772	1755519	MH01g0050300	non-rhythmically	chr1	4394584	4399219	MH01g0096500	non-rhythmically	2645256	32
chr1	1747772	1755519	MH01g0050300	non-rhythmically	chr1	8380934	8392045	MH01g0170900	non-rhythmically	6634844	23
chr1	1747772	1755519	MH01g0050300	non-rhythmically	chr1	9397079	9401547	MH01g0188300	non-rhythmically	7647667	13
chr1	1747772	1755519	MH01g0050300	non-rhythmically	chr1	20285448	20290936	MH01g0412900	rhythmically	18536546	24
chr1	1747772	1755519	MH01g0050300	non-rhythmically	chr1	24059163	24066990	MH01g0483600	rhythmically	22311431	21
chr1	1747772	1755519	MH01g0050300	non-rhythmically	chr1	24971346	24974104	MH01g0498900	rhythmically	23221079	5
chr1	1747772	1755519	MH01g0050300	non-rhythmically	chr1	26701266	26713148	MH01g0526100	non-rhythmically	24955561	18
chr1	1747772	1755519	MH01g0050300	non-rhythmically	chr1	26831017	26837866	MH01g0527400	rhythmically	25082796	9
chr1	1747772	1755519	MH01g0050300	non-rhythmically	chr1	28396877	28405265	MH01g0561300	non-rhythmically	26649425	8
chr1	1747772	1755519	MH01g0050300	non-rhythmically	chr1	28721615	28727613	MH01g0567000	rhythmically	26972968	24
chr1	1747772	1755519	MH01g0050300	non-rhythmically	chr1	30339392	30346316	MH01g0595700	non-rhythmically	28591208	10
chr1	1747772	1755519	MH01g0050300	non-rhythmically	chr1	35392959	35396642	MH01g0698400	non-rhythmically	33643155	8
chr1	1747772	1755519	MH01g0050300	non-rhythmically	chr1	37907970	37915536	MH01g0750900	rhythmically	36160107	17
chr1	1747772	1755519	MH01g0050300	non-rhythmically	chr1	38806814	38811680	MH01g0775900	non-rhythmically	37057601	5
chr1	1747772	1755519	MH01g0050300	non-rhythmically	chr1	38851503	38857949	MH01g0776400	non-rhythmically	37103080	5
chr1	1747772	1755519	MH01g0050300	non-rhythmically	chr1	39046020	39051899	MH01g0780200	non-rhythmically	37297314	25
chr1	1747772	1755519	MH01g0050300	non-rhythmically	chr1	40860986	40866343	MH01g0812800	rhythmically	39112019	22
chr1	1762133	1763823	MH01g0050600	non-rhythmically	chr1	1784832	1794274	MH01g0051200	rhythmically	26574	10
chr1	1784832	1794274	MH01g0051200	rhythmically	chr1	1784832	1794274	MH01g0051200	rhythmically	0	6
chr1	1784832	1794274	MH01g0051200	rhythmically	chr1	1803165	1803382	MH01g0051200	rhythmically	13720	7
chr1	1784832	1794274	MH01g0051200	rhythmically	chr1	1804905	1807209	MH01g0051200	rhythmically	16504	28
chr1	1784832	1794274	MH01g0051200	rhythmically	chr1	1807407	1808048	MH01g0051200	rhythmically	18174	9
chr1	1784832	1794274	MH01g0051200	rhythmically	chr1	1808676	1811096	MH01g0051200	rhythmically	20333	34
chr1	1784832	1794274	MH01g0051200	rhythmically	chr1	1837298	1839167	MH01g0051700	non-rhythmically	48679	5
chr1	1784832	1794274	MH01g0051200	rhythmically	chr1	8142576	8147249	MH01g0166600	non-rhythmically	6355359	6
chr1	1784832	1794274	MH01g0051200	rhythmically	chr1	17500299	17507829	MH01g0370600	rhythmically	15714511	5
chr1	1926364	1933789	MH01g0054100	non-rhythmically	chr1	1973618	1981239	MH01g0055400	rhythmically	47352	6
chr1	1965723	1968543	MH01g0055000	non-rhythmically	chr1	1973618	1981239	MH01g0055400	rhythmically	10295	8
chr1	1973618	1981239	MH01g0055400	rhythmically	chr1	1995661	1996855	MH01g0055600	non-expressed	18829	5
chr1	1973618	1981239	MH01g0055400	rhythmically	chr1	2031070	2031659	MH01g0056100	rhythmically	53936	6
chr1	1973618	1981239	MH01g0055400	rhythmically	chr1	2095484	2104729	MH01g0056600	rhythmically	122678	15
chr1	1973618	1981239	MH01g0055400	rhythmically	chr1	13172714	13179690	MH01g0280200	non-rhythmically	11198773	5
chr1	1973618	1981239	MH01g0055400	rhythmically	chr1	24986330	24997121	MH01g0499100	rhythmically	23014297	6
chr1	2031070	2031659	MH01g0056100	rhythmically	chr1	2095484	2104729	MH01g0056600	rhythmically	68742	36
chr1	2084074	2087360	MH01g0056500	non-rhythmically	chr1	2095484	2104729	MH01g0056600	rhythmically	14389	41
chr1	2095484	2104729	MH01g0056600	rhythmically	chr1	2133151	2134829	MH01g0057000	rhythmically	33883	10
chr1	2095484	2104729	MH01g0056600	rhythmically	chr1	3678164	3682412	MH01g0086500	rhythmically	1580181	9
chr1	2095484	2104729	MH01g0056600	rhythmically	chr1	27547742	27552472	MH01g0538000	non-rhythmically	25450001	6
chr1	2095484	2104729	MH01g0056600	rhythmically	chr1	34674591	34677711	MH01g0687200	non-rhythmically	32576045	5
chr1	2095484	2104729	MH01g0056600	rhythmically	chr1	38437015	38443782	MH01g0760300	non-rhythmically	36340292	8
chr1	2456294	2459610	MH01g0062100	non-rhythmically	chr1	26892528	26899811	MH01g0528000	rhythmically	24438217	5
chr1	2456294	2459610	MH01g0062100	non-rhythmically	chr1	35936634	35954206	MH01g0707000	rhythmically	33487468	7
chr1	2565282	2565820	MH01g0064100	rhythmically	chr1	35936634	35954206	MH01g0707000	rhythmically	33379869	5
chr1	2626427	2630554	MH01g0065100	rhythmically	chr1	2631042	2636467	MH01g0065200	rhythmically	5264	8
chr1	2626427	2630554	MH01g0065100	rhythmically	chr1	2656301	2656755	MH01g0065400	rhythmically	28037	5
chr1	2709088	2710603	MH01g0066900	non-rhythmically	chr1	2719428	2721127	MH01g0067300	non-rhythmically	10432	6
chr1	2826917	2827909	MH01g0070000	non-rhythmically	chr1	2840540	2847249	MH01g0070100	rhythmically	16481	9
chr1	2840540	2847249	MH01g0070100	rhythmically	chr1	2883244	2887268	MH01g0071400	non-rhythmically	41361	6
chr1	2883244	2887268	MH01g0071400	non-rhythmically	chr1	2980415	2988246	MH01g0073800	rhythmically	99074	10
chr1	2883244	2887268	MH01g0071400	non-rhythmically	chr1	33568152	33572820	MH01g0668500	non-rhythmically	30685230	5
chr1	2967220	2968049	MH01g0073500	non-rhythmically	chr1	2980415	2988246	MH01g0073800	rhythmically	16696	5
chr1	2980415	2988246	MH01g0073800	rhythmically	chr1	2990013	2991704	MH01g0073900	rhythmically	6528	15
chr1	2980415	2988246	MH01g0073800	rhythmically	chr1	2991907	2992315	MH01g0073900	rhythmically	7780	6
chr1	2980415	2988246	MH01g0073800	rhythmically	chr1	2993096	2993321	MH01g0073900	rhythmically	8878	9
chr1	2980415	2988246	MH01g0073800	rhythmically	chr1	2994364	2996727	MH01g0073900	rhythmically	11215	47
chr1	2980415	2988246	MH01g0073800	rhythmically	chr1	3157058	3163177	MH01g0077400	non-rhythmically	175787	5
chr1	2980415	2988246	MH01g0073800	rhythmically	chr1	17500299	17507829	MH01g0370600	rhythmically	14519734	7
chr1	2980415	2988246	MH01g0073800	rhythmically	chr1	20285448	20290936	MH01g0412900	rhythmically	17303861	13
chr1	3129033	3130663	MH01g0077000	non-rhythmically	chr1	3157058	3163177	MH01g0077400	non-rhythmically	30269	5
chr1	3143770	3144421	MH01g0077100	rhythmically	chr1	3157058	3163177	MH01g0077400	non-rhythmically	16022	7
chr1	3157058	3163177	MH01g0077400	non-rhythmically	chr1	28721615	28727613	MH01g0567000	rhythmically	25564496	6
chr1	3224741	3230959	MH01g0078600	non-rhythmically	chr1	3245242	3246725	MH01g0079100	rhythmically	18133	11
chr1	3278845	3285050	MH01g0079700	rhythmically	chr1	3288097	3288999	MH01g0079800	rhythmically	6600	8
chr1	3278845	3285050	MH01g0079700	rhythmically	chr1	3292499	3293461	MH01g0079800	rhythmically	11032	14
chr1	3278845	3285050	MH01g0079700	rhythmically	chr1	3310783	3311764	MH01g0080100	rhythmically	29326	6
chr1	3278845	3285050	MH01g0079700	rhythmically	chr1	15410380	15416423	MH01g0316600	non-rhythmically	12131454	7
chr1	3278845	3285050	MH01g0079700	rhythmically	chr1	30400723	30406093	MH01g0596800	non-rhythmically	27121461	5
chr1	3292499	3293461	MH01g0079800	rhythmically	chr1	3310783	3311764	MH01g0080100	rhythmically	18293	5
chr1	3305174	3306787	MH01g0080000	non-rhythmically	chr1	20285448	20290936	MH01g0412900	rhythmically	16982211	5
chr1	3507876	3508753	MH01g0083200	rhythmically	chr1	3533736	3542392	MH01g0083800	non-rhythmically	29749	5
chr1	3524226	3526389	MH01g0083500	non-rhythmically	chr1	3533736	3542392	MH01g0083800	non-rhythmically	12756	24
chr1	3531361	3533506	MH01g0083700	rhythmically	chr1	3533736	3542392	MH01g0083800	non-rhythmically	5630	10
chr1	3531361	3533506	MH01g0083700	rhythmically	chr1	3544653	3548134	MH01g0083900	non-rhythmically	13960	15
chr1	3531361	3533506	MH01g0083700	rhythmically	chr1	3548465	3550419	MH01g0084000	rhythmically	17008	8
chr1	3533736	3542392	MH01g0083800	non-rhythmically	chr1	3544653	3548134	MH01g0083900	non-rhythmically	8329	51
chr1	3533736	3542392	MH01g0083800	non-rhythmically	chr1	3548465	3550419	MH01g0084000	rhythmically	11378	40
chr1	3533736	3542392	MH01g0083800	non-rhythmically	chr1	3556793	3557047	MH01g0084300	non-rhythmically	18856	13
chr1	3533736	3542392	MH01g0083800	non-rhythmically	chr1	3678164	3682412	MH01g0086500	rhythmically	142224	12
chr1	3533736	3542392	MH01g0083800	non-rhythmically	chr1	4394584	4399219	MH01g0096500	non-rhythmically	858837	36
chr1	3533736	3542392	MH01g0083800	non-rhythmically	chr1	8068229	8073958	MH01g0164900	rhythmically	4533029	6
chr1	3533736	3542392	MH01g0083800	non-rhythmically	chr1	9397079	9401547	MH01g0188300	non-rhythmically	5861249	13
chr1	3533736	3542392	MH01g0083800	non-rhythmically	chr1	15772620	15775339	MH01g0323300	rhythmically	12235915	6
chr1	3533736	3542392	MH01g0083800	non-rhythmically	chr1	19087977	19092999	MH01g0392400	non-rhythmically	15552424	11
chr1	3533736	3542392	MH01g0083800	non-rhythmically	chr1	21631672	21637778	MH01g0443100	rhythmically	18096661	20
chr1	3533736	3542392	MH01g0083800	non-rhythmically	chr1	26454129	26462581	MH01g0521800	non-rhythmically	22920291	33
chr1	3533736	3542392	MH01g0083800	non-rhythmically	chr1	28721615	28727613	MH01g0567000	rhythmically	25186550	24
chr1	3533736	3542392	MH01g0083800	non-rhythmically	chr1	28944522	28954970	MH01g0571200	non-rhythmically	25411682	23
chr1	3533736	3542392	MH01g0083800	non-rhythmically	chr1	29435650	29445594	MH01g0580200	rhythmically	25902558	16
chr1	3533736	3542392	MH01g0083800	non-rhythmically	chr1	29983772	29992043	MH01g0590000	rhythmically	26449843	16
chr1	3533736	3542392	MH01g0083800	non-rhythmically	chr1	33596517	33601444	MH01g0669000	non-rhythmically	30060916	9
chr1	3533736	3542392	MH01g0083800	non-rhythmically	chr1	34882561	34888828	MH01g0689900	non-rhythmically	31347630	5
chr1	3533736	3542392	MH01g0083800	non-rhythmically	chr1	35392959	35396642	MH01g0698400	non-rhythmically	31856736	9
chr1	3533736	3542392	MH01g0083800	non-rhythmically	chr1	39046020	39051899	MH01g0780200	non-rhythmically	35510895	31
chr1	3533736	3542392	MH01g0083800	non-rhythmically	chr1	40860986	40866343	MH01g0812800	rhythmically	37325600	29
chr1	3544653	3548134	MH01g0083900	non-rhythmically	chr1	3678164	3682412	MH01g0086500	rhythmically	133894	5
chr1	3668725	3670263	MH01g0086400	rhythmically	chr1	3678164	3682412	MH01g0086500	rhythmically	10794	13
chr1	3678164	3682412	MH01g0086500	rhythmically	chr1	4291436	4300723	MH01g0095000	non-rhythmically	615791	7
chr1	3678164	3682412	MH01g0086500	rhythmically	chr1	4394584	4399219	MH01g0096500	non-rhythmically	716613	20
chr1	3678164	3682412	MH01g0086500	rhythmically	chr1	7682237	7688027	MH01g0157900	rhythmically	4004844	9
chr1	3678164	3682412	MH01g0086500	rhythmically	chr1	8142576	8147249	MH01g0166600	non-rhythmically	4464624	9
chr1	3678164	3682412	MH01g0086500	rhythmically	chr1	10061351	10065245	MH01g0218300	non-rhythmically	6383010	7
chr1	3678164	3682412	MH01g0086500	rhythmically	chr1	26769141	26774798	MH01g0526700	non-rhythmically	23091681	6
chr1	3678164	3682412	MH01g0086500	rhythmically	chr1	28305009	28309918	MH01g0550000	non-rhythmically	24627175	5
chr1	3678164	3682412	MH01g0086500	rhythmically	chr1	38813632	38817760	MH01g0776000	non-rhythmically	35135408	6
chr1	3678164	3682412	MH01g0086500	rhythmically	chr1	40048799	40054074	MH01g0797100	rhythmically	36371148	5
chr1	3922088	3922452	MH01g0089500	non-rhythmically	chr1	3933108	3938851	MH01g0089900	non-rhythmically	13709	5
chr1	3933108	3938851	MH01g0089900	non-rhythmically	chr1	3951106	3952423	MH01g0090000	non-rhythmically	15785	15
chr1	3933108	3938851	MH01g0089900	non-rhythmically	chr1	3960112	3962882	MH01g0090100	rhythmically	25518	11
chr1	3951106	3952423	MH01g0090000	non-rhythmically	chr1	3960112	3962882	MH01g0090100	rhythmically	9733	6
chr1	3960112	3962882	MH01g0090100	rhythmically	chr1	3969885	3971049	MH01g0090300	non-rhythmically	8969	14
chr1	3960112	3962882	MH01g0090100	rhythmically	chr1	4015826	4019658	MH01g0090700	rhythmically	56244	5
chr1	3969885	3971049	MH01g0090300	non-rhythmically	chr1	4015826	4019658	MH01g0090700	rhythmically	47275	7
chr1	4006539	4007368	MH01g0090600	non-expressed	chr1	4015826	4019658	MH01g0090700	rhythmically	10788	5
chr1	4015826	4019658	MH01g0090700	rhythmically	chr1	4394584	4399219	MH01g0096500	non-rhythmically	379159	5
chr1	4134078	4137888	MH01g0092800	rhythmically	chr1	4145009	4145680	MH01g0092800	rhythmically	9361	19
chr1	4238184	4243069	MH01g0093700	rhythmically	chr1	4251100	4252020	MH01g0094200	rhythmically	10934	10
chr1	4238184	4243069	MH01g0093700	rhythmically	chr1	4291436	4300723	MH01g0095000	non-rhythmically	55453	7
chr1	4238184	4243069	MH01g0093700	rhythmically	chr1	17500299	17507829	MH01g0370600	rhythmically	13263438	8
chr1	4238184	4243069	MH01g0093700	rhythmically	chr1	39046020	39051899	MH01g0780200	non-rhythmically	34808333	12
chr1	4265171	4266937	MH01g0094600	rhythmically	chr1	4291436	4300723	MH01g0095000	non-rhythmically	30025	7
chr1	4271680	4272452	MH01g0094600	rhythmically	chr1	4291436	4300723	MH01g0095000	non-rhythmically	24013	7
chr1	4278672	4279575	MH01g0094800	rhythmically	chr1	4291436	4300723	MH01g0095000	non-rhythmically	16956	5
chr1	4291436	4300723	MH01g0095000	non-rhythmically	chr1	4305086	4305832	MH01g0095100	non-rhythmically	9379	14
chr1	4291436	4300723	MH01g0095000	non-rhythmically	chr1	4347162	4352095	MH01g0095900	rhythmically	53549	11
chr1	4291436	4300723	MH01g0095000	non-rhythmically	chr1	4394584	4399219	MH01g0096500	non-rhythmically	100822	22
chr1	4291436	4300723	MH01g0095000	non-rhythmically	chr1	8380934	8392045	MH01g0170900	non-rhythmically	4090410	13
chr1	4291436	4300723	MH01g0095000	non-rhythmically	chr1	24986330	24997121	MH01g0499100	rhythmically	20695646	10
chr1	4291436	4300723	MH01g0095000	non-rhythmically	chr1	36717386	36721798	MH01g0731100	non-rhythmically	32423512	9
chr1	4347162	4352095	MH01g0095900	rhythmically	chr1	4374499	4376580	MH01g0096400	rhythmically	25911	11
chr1	4347162	4352095	MH01g0095900	rhythmically	chr1	4383380	4385984	MH01g0096400	rhythmically	35053	11
chr1	4347162	4352095	MH01g0095900	rhythmically	chr1	4394584	4399219	MH01g0096500	non-rhythmically	47273	22
chr1	4374499	4376580	MH01g0096400	rhythmically	chr1	4383380	4385984	MH01g0096400	rhythmically	9142	13
chr1	4374499	4376580	MH01g0096400	rhythmically	chr1	4394584	4399219	MH01g0096500	non-rhythmically	21362	24
chr1	4382401	4382798	MH01g0096400	rhythmically	chr1	4394584	4399219	MH01g0096500	non-rhythmically	14302	7
chr1	4383380	4385984	MH01g0096400	rhythmically	chr1	4394584	4399219	MH01g0096500	non-rhythmically	12219	22
chr1	4394584	4399219	MH01g0096500	non-rhythmically	chr1	4421564	4422384	MH01g0096800	non-rhythmically	25073	5
chr1	4394584	4399219	MH01g0096500	non-rhythmically	chr1	4432352	4434297	MH01g0096800	non-rhythmically	36423	7
chr1	4394584	4399219	MH01g0096500	non-rhythmically	chr1	4478797	4481251	MH01g0097300	rhythmically	83122	9
chr1	4394584	4399219	MH01g0096500	non-rhythmically	chr1	4485072	4492804	MH01g0097500	rhythmically	92036	27
chr1	4394584	4399219	MH01g0096500	non-rhythmically	chr1	4588322	4592828	MH01g0098900	rhythmically	193673	8
chr1	4394584	4399219	MH01g0096500	non-rhythmically	chr1	4745900	4749877	MH01g0110600	rhythmically	350987	6
chr1	4394584	4399219	MH01g0096500	non-rhythmically	chr1	7682237	7688027	MH01g0157900	rhythmically	3288231	28
chr1	4394584	4399219	MH01g0096500	non-rhythmically	chr1	8036396	8041484	MH01g0164100	non-rhythmically	3642038	17
chr1	4394584	4399219	MH01g0096500	non-rhythmically	chr1	8380934	8392045	MH01g0170900	non-rhythmically	3989588	44
chr1	4394584	4399219	MH01g0096500	non-rhythmically	chr1	10061351	10065245	MH01g0218300	non-rhythmically	5666396	18
chr1	4394584	4399219	MH01g0096500	non-rhythmically	chr1	11860962	11866693	MH01g0258300	non-rhythmically	7466926	26
chr1	4394584	4399219	MH01g0096500	non-rhythmically	chr1	15410380	15416423	MH01g0316600	non-rhythmically	11016500	43
chr1	4394584	4399219	MH01g0096500	non-rhythmically	chr1	15772620	15775339	MH01g0323300	rhythmically	11377078	8
chr1	4394584	4399219	MH01g0096500	non-rhythmically	chr1	17221362	17227093	MH01g0365300	non-rhythmically	12827326	10
chr1	4394584	4399219	MH01g0096500	non-rhythmically	chr1	17500299	17507829	MH01g0370600	rhythmically	13107163	21
chr1	4394584	4399219	MH01g0096500	non-rhythmically	chr1	20285448	20290936	MH01g0412900	rhythmically	15891290	48
chr1	4394584	4399219	MH01g0096500	non-rhythmically	chr1	21043320	21045043	MH01g0425100	rhythmically	16647280	5
chr1	4394584	4399219	MH01g0096500	non-rhythmically	chr1	21316870	21329093	MH01g0428300	non-rhythmically	16926080	15
chr1	4394584	4399219	MH01g0096500	non-rhythmically	chr1	21631672	21637778	MH01g0443100	rhythmically	17237823	35
chr1	4394584	4399219	MH01g0096500	non-rhythmically	chr1	24986330	24997121	MH01g0499100	rhythmically	20594824	33
chr1	4394584	4399219	MH01g0096500	non-rhythmically	chr1	26454129	26462581	MH01g0521800	non-rhythmically	22061453	59
chr1	4394584	4399219	MH01g0096500	non-rhythmically	chr1	26892528	26899811	MH01g0528000	rhythmically	22499268	22
chr1	4394584	4399219	MH01g0096500	non-rhythmically	chr1	27761338	27765491	MH01g0541900	non-rhythmically	23366513	7
chr1	4394584	4399219	MH01g0096500	non-rhythmically	chr1	27886612	27892748	MH01g0543700	rhythmically	23492778	12
chr1	4394584	4399219	MH01g0096500	non-rhythmically	chr1	28721615	28727613	MH01g0567000	rhythmically	24327712	50
chr1	4394584	4399219	MH01g0096500	non-rhythmically	chr1	28944522	28954970	MH01g0571200	non-rhythmically	24552844	38
chr1	4394584	4399219	MH01g0096500	non-rhythmically	chr1	29435650	29445594	MH01g0580200	rhythmically	25043720	28
chr1	4394584	4399219	MH01g0096500	non-rhythmically	chr1	30261636	30269042	MH01g0594200	rhythmically	25868437	16
chr1	4394584	4399219	MH01g0096500	non-rhythmically	chr1	30321879	30326957	MH01g0595500	rhythmically	25927516	9
chr1	4394584	4399219	MH01g0096500	non-rhythmically	chr1	30339392	30346316	MH01g0595700	non-rhythmically	25945952	17
chr1	4394584	4399219	MH01g0096500	non-rhythmically	chr1	30558749	30565011	MH01g0599700	rhythmically	26164978	8
chr1	4394584	4399219	MH01g0096500	non-rhythmically	chr1	31978160	31985887	MH01g0632200	rhythmically	27585122	10
chr1	4394584	4399219	MH01g0096500	non-rhythmically	chr1	33072085	33078253	MH01g0660600	rhythmically	28678267	9
chr1	4394584	4399219	MH01g0096500	non-rhythmically	chr1	33168194	33175389	MH01g0662800	non-rhythmically	28774890	29
chr1	4394584	4399219	MH01g0096500	non-rhythmically	chr1	33191990	33196605	MH01g0663200	rhythmically	28797396	8
chr1	4394584	4399219	MH01g0096500	non-rhythmically	chr1	35790836	35800580	MH01g0704500	non-expressed	31398806	19
chr1	4394584	4399219	MH01g0096500	non-rhythmically	chr1	35936634	35954206	MH01g0707000	rhythmically	31548518	38
chr1	4394584	4399219	MH01g0096500	non-rhythmically	chr1	36167942	36171445	MH01g0720900	rhythmically	31772792	6
chr1	4394584	4399219	MH01g0096500	non-rhythmically	chr1	37154095	37158777	MH01g0738600	non-rhythmically	32759534	9
chr1	4394584	4399219	MH01g0096500	non-rhythmically	chr1	37258740	37265140	MH01g0740800	non-rhythmically	32865039	10
chr1	4394584	4399219	MH01g0096500	non-rhythmically	chr1	37753102	37760747	MH01g0748400	non-rhythmically	33360023	22
chr1	4394584	4399219	MH01g0096500	non-rhythmically	chr1	37907970	37915536	MH01g0750900	rhythmically	33514851	32
chr1	4394584	4399219	MH01g0096500	non-rhythmically	chr1	38690565	38697938	MH01g0773900	rhythmically	34297350	24
chr1	4394584	4399219	MH01g0096500	non-rhythmically	chr1	39046020	39051899	MH01g0780200	non-rhythmically	34652058	62
chr1	4394584	4399219	MH01g0096500	non-rhythmically	chr1	39629182	39634583	MH01g0790200	rhythmically	35234981	8
chr1	4394584	4399219	MH01g0096500	non-rhythmically	chr1	39701949	39711707	MH01g0790700	non-rhythmically	35309926	30
chr1	4394584	4399219	MH01g0096500	non-rhythmically	chr1	39856561	39865162	MH01g0793500	non-rhythmically	35463960	12
chr1	4394584	4399219	MH01g0096500	non-rhythmically	chr1	39999809	40002083	MH01g0796000	rhythmically	35604044	10
chr1	4394584	4399219	MH01g0096500	non-rhythmically	chr1	40048799	40054074	MH01g0797100	rhythmically	35654535	8
chr1	4394584	4399219	MH01g0096500	non-rhythmically	chr1	40860986	40866343	MH01g0812800	rhythmically	36466763	52
chr1	4421564	4422384	MH01g0096800	non-rhythmically	chr1	4432352	4434297	MH01g0096800	non-rhythmically	11350	7
chr1	4441289	4441824	MH01g0096900	rhythmically	chr1	4462240	4463064	MH01g0097200	rhythmically	21095	5
chr1	4474840	4476323	MH01g0097300	rhythmically	chr1	4485072	4492804	MH01g0097500	rhythmically	13356	21
chr1	4474840	4476323	MH01g0097300	rhythmically	chr1	4509568	4512076	MH01g0097900	rhythmically	35240	5
chr1	4477576	4478138	MH01g0097300	rhythmically	chr1	4485072	4492804	MH01g0097500	rhythmically	11081	6
chr1	4478797	4481251	MH01g0097300	rhythmically	chr1	4485072	4492804	MH01g0097500	rhythmically	8914	22
chr1	4485072	4492804	MH01g0097500	rhythmically	chr1	4509568	4512076	MH01g0097900	rhythmically	21884	6
chr1	4485072	4492804	MH01g0097500	rhythmically	chr1	8380934	8392045	MH01g0170900	non-rhythmically	3897551	14
chr1	4485072	4492804	MH01g0097500	rhythmically	chr1	32352886	32355601	MH01g0638700	non-expressed	27865305	5
chr1	4485072	4492804	MH01g0097500	rhythmically	chr1	38813632	38817760	MH01g0776000	non-rhythmically	34326758	6
chr1	4543212	4544242	MH01g0098300	rhythmically	chr1	4555164	4559677	MH01g0098400	non-rhythmically	13693	9
chr1	4555164	4559677	MH01g0098400	non-rhythmically	chr1	4588322	4592828	MH01g0098900	rhythmically	33154	6
chr1	4636480	4637840	MH01g0109200	rhythmically	chr1	4682503	4686885	MH01g0110000	non-rhythmically	47533	5
chr1	4682503	4686885	MH01g0110000	non-rhythmically	chr1	24986330	24997121	MH01g0499100	rhythmically	20307031	5
chr1	4745900	4749877	MH01g0110600	rhythmically	chr1	40860986	40866343	MH01g0812800	rhythmically	36115776	5
chr1	4894941	4900501	MH01g0113200	rhythmically	chr1	4924588	4927482	MH01g0113600	rhythmically	28313	8
chr1	4915850	4917264	MH01g0113400	non-rhythmically	chr1	4924588	4927482	MH01g0113600	rhythmically	9478	13
chr1	5065203	5067562	MH01g0115600	rhythmically	chr1	5092105	5097243	MH01g0115900	rhythmically	28291	9
chr1	5092105	5097243	MH01g0115900	rhythmically	chr1	5143864	5145523	MH01g0116700	rhythmically	50019	7
chr1	5131559	5133699	MH01g0116500	rhythmically	chr1	5143864	5145523	MH01g0116700	rhythmically	12064	7
chr1	5335740	5338568	MH01g0120000	non-rhythmically	chr1	5342767	5347268	MH01g0120000	non-rhythmically	7863	15
chr1	5342767	5347268	MH01g0120000	non-rhythmically	chr1	5374970	5376329	MH01g0120600	rhythmically	30632	6
chr1	5374970	5376329	MH01g0120600	rhythmically	chr1	5427909	5431174	MH01g0121200	non-rhythmically	53892	5
chr1	5413851	5417924	MH01g0121100	non-expressed	chr1	5427909	5431174	MH01g0121200	non-rhythmically	13654	5
chr1	5427909	5431174	MH01g0121200	non-rhythmically	chr1	5452864	5455795	MH01g0121700	rhythmically	24788	15
chr1	5427909	5431174	MH01g0121200	non-rhythmically	chr1	5470418	5471406	MH01g0122000	non-rhythmically	41370	5
chr1	5452864	5455795	MH01g0121700	rhythmically	chr1	5470418	5471406	MH01g0122000	non-rhythmically	16582	11
chr1	5621643	5623431	MH01g0123900	non-rhythmically	chr1	5676560	5682540	MH01g0124600	rhythmically	57013	6
chr1	5676560	5682540	MH01g0124600	rhythmically	chr1	5700923	5706199	MH01g0125100	non-rhythmically	24010	13
chr1	5676560	5682540	MH01g0124600	rhythmically	chr1	5707093	5709984	MH01g0125100	non-rhythmically	28988	11
chr1	5976824	5977147	MH01g0129700	non-rhythmically	chr1	5989197	5990995	MH01g0129700	non-rhythmically	13110	5
chr1	6039405	6042520	MH01g0130300	non-rhythmically	chr1	39046020	39051899	MH01g0780200	non-rhythmically	33007997	6
chr1	6107520	6109440	MH01g0131800	rhythmically	chr1	6124847	6125717	MH01g0132000	non-rhythmically	16802	9
chr1	6107520	6109440	MH01g0131800	rhythmically	chr1	28721615	28727613	MH01g0567000	rhythmically	22616133	5
chr1	6192507	6194272	MH01g0133100	rhythmically	chr1	6205233	6210862	MH01g0133300	rhythmically	14658	11
chr1	6194475	6196298	MH01g0133100	rhythmically	chr1	6205233	6210862	MH01g0133300	rhythmically	12661	10
chr1	6194475	6196298	MH01g0133100	rhythmically	chr1	6241031	6247567	MH01g0133800	non-rhythmically	48912	5
chr1	6194475	6196298	MH01g0133100	rhythmically	chr1	26701266	26713148	MH01g0526100	non-rhythmically	20511820	5
chr1	6205233	6210862	MH01g0133300	rhythmically	chr1	6241031	6247567	MH01g0133800	non-rhythmically	36251	18
chr1	6205233	6210862	MH01g0133300	rhythmically	chr1	6276473	6280269	MH01g0134500	non-rhythmically	70323	7
chr1	6241031	6247567	MH01g0133800	non-rhythmically	chr1	6252802	6253146	MH01g0134000	rhythmically	8675	6
chr1	6241031	6247567	MH01g0133800	non-rhythmically	chr1	6276473	6280269	MH01g0134500	non-rhythmically	34072	26
chr1	6252802	6253146	MH01g0134000	rhythmically	chr1	6276473	6280269	MH01g0134500	non-rhythmically	25397	5
chr1	6545909	6555023	MH01g0138300	rhythmically	chr1	6545909	6555023	MH01g0138300	rhythmically	0	6
chr1	6545909	6555023	MH01g0138300	rhythmically	chr1	6559766	6563467	MH01g0138400	rhythmically	11150	35
chr1	6545909	6555023	MH01g0138300	rhythmically	chr1	6563647	6564211	MH01g0138400	rhythmically	13463	21
chr1	6545909	6555023	MH01g0138300	rhythmically	chr1	6565799	6566145	MH01g0138500	rhythmically	15506	6
chr1	6545909	6555023	MH01g0138300	rhythmically	chr1	6609547	6612156	MH01g0139000	rhythmically	60385	7
chr1	6545909	6555023	MH01g0138300	rhythmically	chr1	26300247	26312197	MH01g0519500	non-rhythmically	19755756	7
chr1	6545909	6555023	MH01g0138300	rhythmically	chr1	28396877	28405265	MH01g0561300	non-rhythmically	21850605	5
chr1	6545909	6555023	MH01g0138300	rhythmically	chr1	40860986	40866343	MH01g0812800	rhythmically	34313198	10
chr1	6781336	6783923	MH01g0141800	rhythmically	chr1	6808852	6810407	MH01g0142200	rhythmically	27000	8
chr1	6897458	6901645	MH01g0143600	rhythmically	chr1	6909955	6911075	MH01g0143900	rhythmically	10964	6
chr1	6897458	6901645	MH01g0143600	rhythmically	chr1	6917547	6921232	MH01g0144100	rhythmically	19838	6
chr1	6897458	6901645	MH01g0143600	rhythmically	chr1	6921453	6924572	MH01g0144100	rhythmically	23461	8
chr1	6909955	6911075	MH01g0143900	rhythmically	chr1	6917547	6921232	MH01g0144100	rhythmically	8874	5
chr1	6909955	6911075	MH01g0143900	rhythmically	chr1	6921453	6924572	MH01g0144100	rhythmically	12497	7
chr1	6921453	6924572	MH01g0144100	rhythmically	chr1	7028083	7032890	MH01g0145900	rhythmically	107474	5
chr1	7016471	7018622	MH01g0145600	non-rhythmically	chr1	7028083	7032890	MH01g0145900	rhythmically	12940	17
chr1	7028083	7032890	MH01g0145900	rhythmically	chr1	7072635	7077832	MH01g0146800	non-rhythmically	44747	9
chr1	7055962	7056717	MH01g0146500	rhythmically	chr1	7072635	7077832	MH01g0146800	non-rhythmically	18894	5
chr1	7072635	7077832	MH01g0146800	non-rhythmically	chr1	7100156	7101392	MH01g0147000	non-rhythmically	25540	6
chr1	7159585	7163475	MH01g0147900	rhythmically	chr1	7171899	7175289	MH01g0148100	non-expressed	12064	17
chr1	7171899	7175289	MH01g0148100	non-expressed	chr1	20285448	20290936	MH01g0412900	rhythmically	13114597	5
chr1	7255670	7256603	MH01g0149300	rhythmically	chr1	7264512	7268542	MH01g0149600	rhythmically	10391	9
chr1	7257258	7257762	MH01g0149300	rhythmically	chr1	7264512	7268542	MH01g0149600	rhythmically	9017	7
chr1	7264512	7268542	MH01g0149600	rhythmically	chr1	7315379	7320504	MH01g0150400	rhythmically	51414	5
chr1	7284139	7287762	MH01g0150100	rhythmically	chr1	7315379	7320504	MH01g0150400	rhythmically	31991	8
chr1	7289093	7292780	MH01g0150100	rhythmically	chr1	7315379	7320504	MH01g0150400	rhythmically	27005	9
chr1	7315379	7320504	MH01g0150400	rhythmically	chr1	7324244	7325084	MH01g0150600	rhythmically	6723	5
chr1	7315379	7320504	MH01g0150400	rhythmically	chr1	7337364	7343961	MH01g0150800	non-rhythmically	22721	56
chr1	7324244	7325084	MH01g0150600	rhythmically	chr1	7337364	7343961	MH01g0150800	non-rhythmically	15998	24
chr1	7462170	7466244	MH01g0153600	non-rhythmically	chr1	7498761	7503515	MH01g0154400	non-rhythmically	36931	7
chr1	7498761	7503515	MH01g0154400	non-rhythmically	chr1	39046020	39051899	MH01g0780200	non-rhythmically	31547821	7
chr1	7670386	7670626	MH01g0157800	non-expressed	chr1	7682237	7688027	MH01g0157900	rhythmically	14626	12
chr1	7682237	7688027	MH01g0157900	rhythmically	chr1	7769093	7777405	MH01g0159100	rhythmically	88116	7
chr1	7682237	7688027	MH01g0157900	rhythmically	chr1	8142576	8147249	MH01g0166600	non-rhythmically	459780	14
chr1	7682237	7688027	MH01g0157900	rhythmically	chr1	17221362	17227093	MH01g0365300	non-rhythmically	9539095	5
chr1	7682237	7688027	MH01g0157900	rhythmically	chr1	26454129	26462581	MH01g0521800	non-rhythmically	18773222	26
chr1	7682237	7688027	MH01g0157900	rhythmically	chr1	26892528	26899811	MH01g0528000	rhythmically	19211037	12
chr1	7682237	7688027	MH01g0157900	rhythmically	chr1	29983772	29992043	MH01g0590000	rhythmically	22302775	14
chr1	7682237	7688027	MH01g0157900	rhythmically	chr1	36010595	36015721	MH01g0708800	rhythmically	28328025	6
chr1	7682237	7688027	MH01g0157900	rhythmically	chr1	38437015	38443782	MH01g0760300	non-rhythmically	30755266	9
chr1	7896508	7897653	MH01g0161900	non-rhythmically	chr1	7923749	7931176	MH01g0162300	rhythmically	30382	6
chr1	7896508	7897653	MH01g0161900	non-rhythmically	chr1	7939963	7944059	MH01g0162800	non-expressed	44930	5
chr1	7923749	7931176	MH01g0162300	rhythmically	chr1	7938542	7939783	MH01g0162700	rhythmically	11700	11
chr1	7923749	7931176	MH01g0162300	rhythmically	chr1	7939963	7944059	MH01g0162800	non-expressed	14548	16
chr1	7923749	7931176	MH01g0162300	rhythmically	chr1	7948080	7950359	MH01g0162900	non-expressed	21757	11
chr1	7923749	7931176	MH01g0162300	rhythmically	chr1	7959876	7961356	MH01g0163100	rhythmically	33154	9
chr1	7923749	7931176	MH01g0162300	rhythmically	chr1	7998302	8004465	MH01g0163700	rhythmically	73921	6
chr1	7923749	7931176	MH01g0162300	rhythmically	chr1	8036396	8041484	MH01g0164100	non-rhythmically	111477	6
chr1	7923749	7931176	MH01g0162300	rhythmically	chr1	8380934	8392045	MH01g0170900	non-rhythmically	459027	9
chr1	7923749	7931176	MH01g0162300	rhythmically	chr1	33168194	33175389	MH01g0662800	non-rhythmically	25244329	7
chr1	7931431	7933906	MH01g0162300	rhythmically	chr1	7939963	7944059	MH01g0162800	non-expressed	9342	11
chr1	7939963	7944059	MH01g0162800	non-expressed	chr1	7948080	7950359	MH01g0162900	non-expressed	7208	11
chr1	7948080	7950359	MH01g0162900	non-expressed	chr1	7959876	7961356	MH01g0163100	rhythmically	11397	6
chr1	7959876	7961356	MH01g0163100	rhythmically	chr1	7998302	8004465	MH01g0163700	rhythmically	40767	5
chr1	7981060	7982977	MH01g0163300	non-rhythmically	chr1	7998302	8004465	MH01g0163700	rhythmically	19365	12
chr1	7998302	8004465	MH01g0163700	rhythmically	chr1	8007292	8008070	MH01g0163900	non-rhythmically	6297	6
chr1	7998302	8004465	MH01g0163700	rhythmically	chr1	8013472	8016226	MH01g0164000	rhythmically	13465	37
chr1	7998302	8004465	MH01g0163700	rhythmically	chr1	8016690	8017016	MH01g0164000	rhythmically	15469	6
chr1	7998302	8004465	MH01g0163700	rhythmically	chr1	8017768	8018401	MH01g0164000	rhythmically	16701	5
chr1	7998302	8004465	MH01g0163700	rhythmically	chr1	8020966	8024771	MH01g0164000	rhythmically	21485	23
chr1	7998302	8004465	MH01g0163700	rhythmically	chr1	8036396	8041484	MH01g0164100	non-rhythmically	37556	25
chr1	7998302	8004465	MH01g0163700	rhythmically	chr1	8068229	8073958	MH01g0164900	rhythmically	69710	13
chr1	7998302	8004465	MH01g0163700	rhythmically	chr1	17500299	17507829	MH01g0370600	rhythmically	9502681	7
chr1	7998302	8004465	MH01g0163700	rhythmically	chr1	36717386	36721798	MH01g0731100	non-rhythmically	28718208	8
chr1	8007292	8008070	MH01g0163900	non-rhythmically	chr1	8016690	8017016	MH01g0164000	rhythmically	9172	5
chr1	8007292	8008070	MH01g0163900	non-rhythmically	chr1	8017768	8018401	MH01g0164000	rhythmically	10403	5
chr1	8007292	8008070	MH01g0163900	non-rhythmically	chr1	8036396	8041484	MH01g0164100	non-rhythmically	31259	9
chr1	8013472	8016226	MH01g0164000	rhythmically	chr1	8020966	8024771	MH01g0164000	rhythmically	8019	12
chr1	8013472	8016226	MH01g0164000	rhythmically	chr1	8036396	8041484	MH01g0164100	non-rhythmically	24091	60
chr1	8016690	8017016	MH01g0164000	rhythmically	chr1	8036396	8041484	MH01g0164100	non-rhythmically	22087	21
chr1	8017768	8018401	MH01g0164000	rhythmically	chr1	8036396	8041484	MH01g0164100	non-rhythmically	20855	15
chr1	8018820	8019260	MH01g0164000	rhythmically	chr1	8036396	8041484	MH01g0164100	non-rhythmically	19899	9
chr1	8019716	8020109	MH01g0164000	rhythmically	chr1	8036396	8041484	MH01g0164100	non-rhythmically	19027	18
chr1	8020966	8024771	MH01g0164000	rhythmically	chr1	8036396	8041484	MH01g0164100	non-rhythmically	16071	125
chr1	8036396	8041484	MH01g0164100	non-rhythmically	chr1	8068229	8073958	MH01g0164900	rhythmically	32153	9
chr1	8036396	8041484	MH01g0164100	non-rhythmically	chr1	8142576	8147249	MH01g0166600	non-rhythmically	105972	8
chr1	8036396	8041484	MH01g0164100	non-rhythmically	chr1	9397079	9401547	MH01g0188300	non-rhythmically	1360373	8
chr1	8036396	8041484	MH01g0164100	non-rhythmically	chr1	15541810	15548349	MH01g0319500	non-rhythmically	7506139	5
chr1	8036396	8041484	MH01g0164100	non-rhythmically	chr1	30358354	30367890	MH01g0596200	non-rhythmically	22324182	7
chr1	8036396	8041484	MH01g0164100	non-rhythmically	chr1	33568152	33572820	MH01g0668500	non-rhythmically	25531546	7
chr1	8036396	8041484	MH01g0164100	non-rhythmically	chr1	36717386	36721798	MH01g0731100	non-rhythmically	28680652	10
chr1	8064210	8066566	MH01g0164700	non-expressed	chr1	8068229	8073958	MH01g0164900	rhythmically	5705	8
chr1	8068229	8073958	MH01g0164900	rhythmically	chr1	8081080	8081606	MH01g0165000	rhythmically	10249	6
chr1	8068229	8073958	MH01g0164900	rhythmically	chr1	8084140	8085245	MH01g0165000	rhythmically	13599	11
chr1	8068229	8073958	MH01g0164900	rhythmically	chr1	8142576	8147249	MH01g0166600	non-rhythmically	73819	10
chr1	8068229	8073958	MH01g0164900	rhythmically	chr1	20285448	20290936	MH01g0412900	rhythmically	12217098	7
chr1	8133179	8134065	MH01g0166300	non-expressed	chr1	8142576	8147249	MH01g0166600	non-rhythmically	11290	5
chr1	8134946	8137343	MH01g0166400	non-rhythmically	chr1	8142576	8147249	MH01g0166600	non-rhythmically	8768	6
chr1	8142576	8147249	MH01g0166600	non-rhythmically	chr1	11860962	11866693	MH01g0258300	non-rhythmically	3718915	10
chr1	8142576	8147249	MH01g0166600	non-rhythmically	chr1	20285448	20290936	MH01g0412900	rhythmically	12143279	16
chr1	8142576	8147249	MH01g0166600	non-rhythmically	chr1	28187133	28195024	MH01g0548100	non-rhythmically	20046166	5
chr1	8142576	8147249	MH01g0166600	non-rhythmically	chr1	28711779	28719104	MH01g0566700	non-rhythmically	20570529	5
chr1	8142576	8147249	MH01g0166600	non-rhythmically	chr1	31842970	31848612	MH01g0629500	rhythmically	23700878	5
chr1	8142576	8147249	MH01g0166600	non-rhythmically	chr1	39046020	39051899	MH01g0780200	non-rhythmically	30904047	20
chr1	8196052	8199409	MH01g0167400	non-rhythmically	chr1	8253987	8254746	MH01g0168600	non-rhythmically	56636	6
chr1	8253987	8254746	MH01g0168600	non-rhythmically	chr1	8280867	8283383	MH01g0168800	non-rhythmically	27758	7
chr1	8280867	8283383	MH01g0168800	non-rhythmically	chr1	8292504	8294622	MH01g0168900	non-rhythmically	11438	10
chr1	8280867	8283383	MH01g0168800	non-rhythmically	chr1	8294971	8296553	MH01g0169000	rhythmically	13637	7
chr1	8280867	8283383	MH01g0168800	non-rhythmically	chr1	8380934	8392045	MH01g0170900	non-rhythmically	104364	18
chr1	8292504	8294622	MH01g0168900	non-rhythmically	chr1	8301697	8302677	MH01g0169000	rhythmically	8624	8
chr1	8292504	8294622	MH01g0168900	non-rhythmically	chr1	8306491	8311605	MH01g0169100	non-expressed	15485	19
chr1	8292504	8294622	MH01g0168900	non-rhythmically	chr1	8315652	8317518	MH01g0169300	rhythmically	23022	6
chr1	8292504	8294622	MH01g0168900	non-rhythmically	chr1	8324895	8326785	MH01g0169400	rhythmically	32277	5
chr1	8294971	8296553	MH01g0169000	rhythmically	chr1	8306491	8311605	MH01g0169100	non-expressed	13286	15
chr1	8294971	8296553	MH01g0169000	rhythmically	chr1	8315652	8317518	MH01g0169300	rhythmically	20823	5
chr1	8294971	8296553	MH01g0169000	rhythmically	chr1	8324895	8326785	MH01g0169400	rhythmically	30078	7
chr1	8296782	8297131	MH01g0169000	rhythmically	chr1	8306491	8311605	MH01g0169100	non-expressed	12091	5
chr1	8297820	8298834	MH01g0169000	rhythmically	chr1	8306491	8311605	MH01g0169100	non-expressed	10721	8
chr1	8297820	8298834	MH01g0169000	rhythmically	chr1	8315652	8317518	MH01g0169300	rhythmically	18258	5
chr1	8299074	8300014	MH01g0169000	rhythmically	chr1	8315652	8317518	MH01g0169300	rhythmically	17040	6
chr1	8299074	8300014	MH01g0169000	rhythmically	chr1	8324895	8326785	MH01g0169400	rhythmically	26296	5
chr1	8300185	8300642	MH01g0169000	rhythmically	chr1	8306491	8311605	MH01g0169100	non-expressed	8634	6
chr1	8306491	8311605	MH01g0169100	non-expressed	chr1	8315652	8317518	MH01g0169300	rhythmically	7537	7
chr1	8306491	8311605	MH01g0169100	non-expressed	chr1	8324895	8326785	MH01g0169400	rhythmically	16792	11
chr1	8306491	8311605	MH01g0169100	non-expressed	chr1	8380934	8392045	MH01g0170900	non-rhythmically	77441	5
chr1	8315652	8317518	MH01g0169300	rhythmically	chr1	8324895	8326785	MH01g0169400	rhythmically	9255	6
chr1	8315652	8317518	MH01g0169300	rhythmically	chr1	8380934	8392045	MH01g0170900	non-rhythmically	69904	6
chr1	8357497	8360544	MH01g0170400	non-rhythmically	chr1	8380934	8392045	MH01g0170900	non-rhythmically	27469	11
chr1	8380934	8392045	MH01g0170900	non-rhythmically	chr1	8380934	8392045	MH01g0170900	non-rhythmically	0	41
chr1	8380934	8392045	MH01g0170900	non-rhythmically	chr1	8450313	8451600	MH01g0172000	non-rhythmically	64467	5
chr1	8380934	8392045	MH01g0170900	non-rhythmically	chr1	8479498	8480482	MH01g0172500	non-rhythmically	93500	6
chr1	8380934	8392045	MH01g0170900	non-rhythmically	chr1	8655033	8661447	MH01g0175900	non-expressed	271750	7
chr1	8380934	8392045	MH01g0170900	non-rhythmically	chr1	11663751	11668000	MH01g0255000	rhythmically	3279386	6
chr1	8380934	8392045	MH01g0170900	non-rhythmically	chr1	11860962	11866693	MH01g0258300	non-rhythmically	3477338	18
chr1	8380934	8392045	MH01g0170900	non-rhythmically	chr1	13874309	13880124	MH01g0291400	rhythmically	5490727	6
chr1	8380934	8392045	MH01g0170900	non-rhythmically	chr1	20285448	20290936	MH01g0412900	rhythmically	11901702	35
chr1	8380934	8392045	MH01g0170900	non-rhythmically	chr1	20905710	20910867	MH01g0422900	rhythmically	12521799	20
chr1	8380934	8392045	MH01g0170900	non-rhythmically	chr1	21631672	21637778	MH01g0443100	rhythmically	13248235	23
chr1	8380934	8392045	MH01g0170900	non-rhythmically	chr1	24059163	24066990	MH01g0483600	rhythmically	15676587	29
chr1	8380934	8392045	MH01g0170900	non-rhythmically	chr1	24359143	24373641	MH01g0488600	rhythmically	15979902	18
chr1	8380934	8392045	MH01g0170900	non-rhythmically	chr1	26454129	26462581	MH01g0521800	non-rhythmically	18071865	33
chr1	8380934	8392045	MH01g0170900	non-rhythmically	chr1	28187133	28195024	MH01g0548100	non-rhythmically	19804589	9
chr1	8380934	8392045	MH01g0170900	non-rhythmically	chr1	29718785	29725177	MH01g0585500	rhythmically	21335491	7
chr1	8380934	8392045	MH01g0170900	non-rhythmically	chr1	30812017	30817146	MH01g0603500	rhythmically	22428092	5
chr1	8380934	8392045	MH01g0170900	non-rhythmically	chr1	32754359	32758540	MH01g0655800	rhythmically	24369960	6
chr1	8380934	8392045	MH01g0170900	non-rhythmically	chr1	35849822	35852384	MH01g0705800	non-rhythmically	27464613	7
chr1	8380934	8392045	MH01g0170900	non-rhythmically	chr1	35936634	35954206	MH01g0707000	rhythmically	27558930	26
chr1	8380934	8392045	MH01g0170900	non-rhythmically	chr1	37773969	37780550	MH01g0749000	non-rhythmically	29390770	9
chr1	8380934	8392045	MH01g0170900	non-rhythmically	chr1	39046020	39051899	MH01g0780200	non-rhythmically	30662470	43
chr1	8587382	8588532	MH01g0174700	non-rhythmically	chr1	8598164	8599285	MH01g0174900	non-rhythmically	10767	5
chr1	8655033	8661447	MH01g0175900	non-expressed	chr1	8678619	8679143	MH01g0176200	rhythmically	20641	7
chr1	8831807	8833139	MH01g0178500	rhythmically	chr1	8838443	8842288	MH01g0178800	rhythmically	7892	6
chr1	8838443	8842288	MH01g0178800	rhythmically	chr1	8853783	8855115	MH01g0179000	non-rhythmically	14083	8
chr1	8918267	8923992	MH01g0180100	non-rhythmically	chr1	8972483	8974600	MH01g0180800	non-rhythmically	52412	7
chr1	8972483	8974600	MH01g0180800	non-rhythmically	chr1	8985777	8986575	MH01g0181000	rhythmically	12634	7
chr1	9288943	9290628	MH01g0186400	non-rhythmically	chr1	9309919	9312899	MH01g0186800	non-rhythmically	21624	10
chr1	9384597	9387864	MH01g0188100	non-expressed	chr1	9397079	9401547	MH01g0188300	non-rhythmically	13082	7
chr1	9384597	9387864	MH01g0188100	non-expressed	chr1	9421336	9423502	MH01g0188400	rhythmically	36188	8
chr1	9397079	9401547	MH01g0188300	non-rhythmically	chr1	9416599	9419303	MH01g0188400	rhythmically	18638	56
chr1	9397079	9401547	MH01g0188300	non-rhythmically	chr1	9420784	9421159	MH01g0188400	rhythmically	21658	5
chr1	9397079	9401547	MH01g0188300	non-rhythmically	chr1	9421336	9423502	MH01g0188400	rhythmically	23106	45
chr1	9397079	9401547	MH01g0188300	non-rhythmically	chr1	9524729	9529161	MH01g0190100	rhythmically	127632	5
chr1	9397079	9401547	MH01g0188300	non-rhythmically	chr1	20895318	20902325	MH01g0422800	rhythmically	11499508	5
chr1	9397079	9401547	MH01g0188300	non-rhythmically	chr1	26701266	26713148	MH01g0526100	non-rhythmically	17307894	13
chr1	9397079	9401547	MH01g0188300	non-rhythmically	chr1	28721615	28727613	MH01g0567000	rhythmically	19325301	17
chr1	9397079	9401547	MH01g0188300	non-rhythmically	chr1	34443598	34449490	MH01g0683500	rhythmically	25047231	5
chr1	9397079	9401547	MH01g0188300	non-rhythmically	chr1	35936634	35954206	MH01g0707000	rhythmically	26546107	14
chr1	9397079	9401547	MH01g0188300	non-rhythmically	chr1	36717386	36721798	MH01g0731100	non-rhythmically	27320279	12
chr1	9397079	9401547	MH01g0188300	non-rhythmically	chr1	39046020	39051899	MH01g0780200	non-rhythmically	29649646	19
chr1	9416599	9419303	MH01g0188400	rhythmically	chr1	26454129	26462581	MH01g0521800	non-rhythmically	17040404	5
chr1	9495614	9496075	MH01g0189400	rhythmically	chr1	9524729	9529161	MH01g0190100	rhythmically	31100	5
chr1	9497144	9497603	MH01g0189500	non-rhythmically	chr1	9524729	9529161	MH01g0190100	rhythmically	29571	7
chr1	9511907	9514320	MH01g0189800	non-expressed	chr1	9524729	9529161	MH01g0190100	rhythmically	13831	7
chr1	9524729	9529161	MH01g0190100	rhythmically	chr1	9536281	9537081	MH01g0190100	rhythmically	9736	8
chr1	9524729	9529161	MH01g0190100	rhythmically	chr1	9537286	9538129	MH01g0190100	rhythmically	10762	7
chr1	9524729	9529161	MH01g0190100	rhythmically	chr1	9538376	9539256	MH01g0190100	rhythmically	11871	14
chr1	9524729	9529161	MH01g0190100	rhythmically	chr1	9541242	9541687	MH01g0190100	rhythmically	14519	5
chr1	9524729	9529161	MH01g0190100	rhythmically	chr1	9552134	9557137	MH01g0190300	rhythmically	27690	36
chr1	9524729	9529161	MH01g0190100	rhythmically	chr1	9573874	9575220	MH01g0190600	non-rhythmically	47602	11
chr1	9524729	9529161	MH01g0190100	rhythmically	chr1	38507458	38508278	MH01g0761600	rhythmically	28980923	5
chr1	9552134	9557137	MH01g0190300	rhythmically	chr1	9573874	9575220	MH01g0190600	non-rhythmically	19911	11
chr1	9739723	9740602	MH01g0193000	rhythmically	chr1	9750024	9753842	MH01g0193100	non-rhythmically	11770	33
chr1	9902951	9905722	MH01g0215800	non-rhythmically	chr1	9911291	9912854	MH01g0215900	non-rhythmically	7736	7
chr1	9902951	9905722	MH01g0215800	non-rhythmically	chr1	10061351	10065245	MH01g0218300	non-rhythmically	158961	6
chr1	10061351	10065245	MH01g0218300	non-rhythmically	chr1	10066643	10069866	MH01g0218400	rhythmically	4956	6
chr1	10061351	10065245	MH01g0218300	non-rhythmically	chr1	10082699	10084176	MH01g0218600	rhythmically	20139	5
chr1	10061351	10065245	MH01g0218300	non-rhythmically	chr1	11860962	11866693	MH01g0258300	non-rhythmically	1800529	9
chr1	10061351	10065245	MH01g0218300	non-rhythmically	chr1	26300247	26312197	MH01g0519500	non-rhythmically	16242924	6
chr1	10061351	10065245	MH01g0218300	non-rhythmically	chr1	26831017	26837866	MH01g0527400	rhythmically	16771143	6
chr1	10061351	10065245	MH01g0218300	non-rhythmically	chr1	26892528	26899811	MH01g0528000	rhythmically	16832871	9
chr1	10061351	10065245	MH01g0218300	non-rhythmically	chr1	27547742	27552472	MH01g0538000	non-rhythmically	17486809	6
chr1	10061351	10065245	MH01g0218300	non-rhythmically	chr1	28721615	28727613	MH01g0567000	rhythmically	18661316	13
chr1	10061351	10065245	MH01g0218300	non-rhythmically	chr1	39046020	39051899	MH01g0780200	non-rhythmically	28985661	17
chr1	10480485	10483444	MH01g0225600	rhythmically	chr1	20285448	20290936	MH01g0412900	rhythmically	9806227	5
chr1	10569384	10570564	MH01g0226600	non-rhythmically	chr1	10589414	10593728	MH01g0227000	rhythmically	21596	8
chr1	10986011	10988354	MH01g0243000	non-rhythmically	chr1	11051842	11054557	MH01g0244400	rhythmically	66017	5
chr1	11423323	11427439	MH01g0250600	non-expressed	chr1	11437321	11440337	MH01g0250700	rhythmically	13448	8
chr1	11663751	11668000	MH01g0255000	rhythmically	chr1	11678618	11679385	MH01g0255100	non-rhythmically	13126	7
chr1	11663751	11668000	MH01g0255000	rhythmically	chr1	11683536	11683861	MH01g0255300	rhythmically	17823	5
chr1	11663751	11668000	MH01g0255000	rhythmically	chr1	11685184	11688849	MH01g0255400	non-rhythmically	21141	5
chr1	11673773	11674185	MH01g0255000	rhythmically	chr1	11685184	11688849	MH01g0255400	non-rhythmically	13037	5
chr1	11685184	11688849	MH01g0255400	non-rhythmically	chr1	11739811	11741822	MH01g0256100	rhythmically	53800	5
chr1	11685184	11688849	MH01g0255400	non-rhythmically	chr1	20285448	20290936	MH01g0412900	rhythmically	8601175	6
chr1	11851080	11852180	MH01g0258200	non-rhythmically	chr1	11860962	11866693	MH01g0258300	non-rhythmically	12197	112
chr1	11851080	11852180	MH01g0258200	non-rhythmically	chr1	11911347	11915472	MH01g0258700	non-rhythmically	61779	7
chr1	11860962	11866693	MH01g0258300	non-rhythmically	chr1	11911347	11915472	MH01g0258700	non-rhythmically	49582	14
chr1	11860962	11866693	MH01g0258300	non-rhythmically	chr1	11915674	11918674	MH01g0258700	non-rhythmically	53347	7
chr1	11860962	11866693	MH01g0258300	non-rhythmically	chr1	12948456	12954074	MH01g0276300	rhythmically	1087437	5
chr1	11860962	11866693	MH01g0258300	non-rhythmically	chr1	13371503	13379270	MH01g0284400	non-rhythmically	1511559	5
chr1	11860962	11866693	MH01g0258300	non-rhythmically	chr1	20285448	20290936	MH01g0412900	rhythmically	8424364	24
chr1	11860962	11866693	MH01g0258300	non-rhythmically	chr1	28721615	28727613	MH01g0567000	rhythmically	16860786	18
chr1	11860962	11866693	MH01g0258300	non-rhythmically	chr1	35392959	35396642	MH01g0698400	non-rhythmically	23530973	7
chr1	11860962	11866693	MH01g0258300	non-rhythmically	chr1	39046020	39051899	MH01g0780200	non-rhythmically	27185132	20
chr1	11905837	11907326	MH01g0258600	rhythmically	chr1	11926535	11928986	MH01g0258900	non-expressed	21179	6
chr1	11911347	11915472	MH01g0258700	non-rhythmically	chr1	11925166	11926283	MH01g0258800	non-rhythmically	12315	10
chr1	11911347	11915472	MH01g0258700	non-rhythmically	chr1	11926535	11928986	MH01g0258900	non-expressed	14351	23
chr1	11915674	11918674	MH01g0258700	non-rhythmically	chr1	11926535	11928986	MH01g0258900	non-expressed	10586	5
chr1	12159688	12161110	MH01g0262300	rhythmically	chr1	12194756	12197105	MH01g0262800	rhythmically	35531	5
chr1	12172457	12173552	MH01g0262500	non-rhythmically	chr1	12182742	12184534	MH01g0262600	non-rhythmically	10633	5
chr1	12182742	12184534	MH01g0262600	non-rhythmically	chr1	12194756	12197105	MH01g0262800	rhythmically	12292	11
chr1	12182742	12184534	MH01g0262600	non-rhythmically	chr1	12199532	12201149	MH01g0262800	rhythmically	16702	5
chr1	12948456	12954074	MH01g0276300	rhythmically	chr1	12960599	12963580	MH01g0276500	rhythmically	10824	58
chr1	12948456	12954074	MH01g0276300	rhythmically	chr1	12991009	12993627	MH01g0276800	non-rhythmically	41053	14
chr1	12948456	12954074	MH01g0276300	rhythmically	chr1	12994570	12999553	MH01g0276900	non-rhythmically	45796	28
chr1	12960599	12963580	MH01g0276500	rhythmically	chr1	12991009	12993627	MH01g0276800	non-rhythmically	30228	7
chr1	12960599	12963580	MH01g0276500	rhythmically	chr1	12994570	12999553	MH01g0276900	non-rhythmically	34972	9
chr1	13146615	13147880	MH01g0279500	non-rhythmically	chr1	13172714	13179690	MH01g0280200	non-rhythmically	28954	8
chr1	13172714	13179690	MH01g0280200	non-rhythmically	chr1	26831017	26837866	MH01g0527400	rhythmically	13658239	5
chr1	13172714	13179690	MH01g0280200	non-rhythmically	chr1	34172342	34184096	MH01g0679200	rhythmically	21002017	5
chr1	13172714	13179690	MH01g0280200	non-rhythmically	chr1	40860986	40866343	MH01g0812800	rhythmically	27687462	9
chr1	13371503	13379270	MH01g0284400	non-rhythmically	chr1	15410380	15416423	MH01g0316600	non-rhythmically	2038015	6
chr1	13576952	13579309	MH01g0287300	non-rhythmically	chr1	13603450	13606674	MH01g0287500	non-rhythmically	26931	5
chr1	13816491	13821548	MH01g0289900	non-rhythmically	chr1	13832849	13835786	MH01g0290500	rhythmically	15298	32
chr1	13816491	13821548	MH01g0289900	non-rhythmically	chr1	13874309	13880124	MH01g0291400	rhythmically	58197	9
chr1	13832849	13835786	MH01g0290500	rhythmically	chr1	13874309	13880124	MH01g0291400	rhythmically	42899	5
chr1	13874309	13880124	MH01g0291400	rhythmically	chr1	13884866	13888780	MH01g0291400	rhythmically	9606	17
chr1	13874309	13880124	MH01g0291400	rhythmically	chr1	26892528	26899811	MH01g0528000	rhythmically	13018953	5
chr1	13884866	13888780	MH01g0291400	rhythmically	chr1	39046020	39051899	MH01g0780200	non-rhythmically	25162136	5
chr1	13921966	13924128	MH01g0292400	non-rhythmically	chr1	13983038	13984420	MH01g0293000	rhythmically	60682	23
chr1	14389749	14390545	MH01g0299900	non-rhythmically	chr1	14404851	14406925	MH01g0300400	non-rhythmically	15741	7
chr1	15283232	15286093	MH01g0315200	rhythmically	chr1	15296250	15298509	MH01g0315400	non-expressed	12717	11
chr1	15283232	15286093	MH01g0315200	rhythmically	chr1	20285448	20290936	MH01g0412900	rhythmically	5003529	5
chr1	15329350	15336965	MH01g0315700	rhythmically	chr1	15338855	15341349	MH01g0315700	rhythmically	6944	14
chr1	15329350	15336965	MH01g0315700	rhythmically	chr1	15410380	15416423	MH01g0316600	non-rhythmically	80244	32
chr1	15329350	15336965	MH01g0315700	rhythmically	chr1	15541810	15548349	MH01g0319500	non-rhythmically	211922	11
chr1	15371470	15374679	MH01g0316100	non-rhythmically	chr1	15410380	15416423	MH01g0316600	non-rhythmically	40327	10
chr1	15374923	15376077	MH01g0316100	non-rhythmically	chr1	15410380	15416423	MH01g0316600	non-rhythmically	37901	7
chr1	15410380	15416423	MH01g0316600	non-rhythmically	chr1	15541810	15548349	MH01g0319500	non-rhythmically	131678	11
chr1	15410380	15416423	MH01g0316600	non-rhythmically	chr1	15601207	15604650	MH01g0320600	non-expressed	189527	6
chr1	15410380	15416423	MH01g0316600	non-rhythmically	chr1	17058810	17063859	MH01g0363300	non-rhythmically	1647933	6
chr1	15410380	15416423	MH01g0316600	non-rhythmically	chr1	17707046	17711825	MH01g0373200	non-rhythmically	2296034	7
chr1	15410380	15416423	MH01g0316600	non-rhythmically	chr1	20428870	20434284	MH01g0415000	rhythmically	5018175	6
chr1	15410380	15416423	MH01g0316600	non-rhythmically	chr1	21631672	21637778	MH01g0443100	rhythmically	6221323	21
chr1	15410380	15416423	MH01g0316600	non-rhythmically	chr1	24971346	24974104	MH01g0498900	rhythmically	9559323	7
chr1	15410380	15416423	MH01g0316600	non-rhythmically	chr1	24986330	24997121	MH01g0499100	rhythmically	9578324	18
chr1	15410380	15416423	MH01g0316600	non-rhythmically	chr1	26454129	26462581	MH01g0521800	non-rhythmically	11044953	36
chr1	15410380	15416423	MH01g0316600	non-rhythmically	chr1	27547742	27552472	MH01g0538000	non-rhythmically	12136706	14
chr1	15410380	15416423	MH01g0316600	non-rhythmically	chr1	34160987	34166867	MH01g0679000	non-rhythmically	18750526	5
chr1	15410380	15416423	MH01g0316600	non-rhythmically	chr1	35082935	35089410	MH01g0693200	non-rhythmically	19672771	13
chr1	15410380	15416423	MH01g0316600	non-rhythmically	chr1	35392959	35396642	MH01g0698400	non-rhythmically	19981399	10
chr1	15410380	15416423	MH01g0316600	non-rhythmically	chr1	38029704	38035823	MH01g0753000	non-rhythmically	22619362	15
chr1	15410380	15416423	MH01g0316600	non-rhythmically	chr1	39046020	39051899	MH01g0780200	non-rhythmically	23635558	40
chr1	15410380	15416423	MH01g0316600	non-rhythmically	chr1	40860986	40866343	MH01g0812800	rhythmically	25450263	26
chr1	15541810	15548349	MH01g0319500	non-rhythmically	chr1	15665075	15666530	MH01g0321300	non-rhythmically	120723	6
chr1	15541810	15548349	MH01g0319500	non-rhythmically	chr1	26454129	26462581	MH01g0521800	non-rhythmically	10913275	8
chr1	15752049	15753486	MH01g0322800	non-rhythmically	chr1	15772620	15775339	MH01g0323300	rhythmically	21212	11
chr1	15844690	15846025	MH01g0324100	non-rhythmically	chr1	15859937	15861972	MH01g0324300	rhythmically	15597	6
chr1	15846313	15847330	MH01g0324200	rhythmically	chr1	15859937	15861972	MH01g0324300	rhythmically	14133	7
chr1	16758608	16761358	MH01g0357900	non-rhythmically	chr1	16783503	16786099	MH01g0358300	rhythmically	24817	7
chr1	16758608	16761358	MH01g0357900	non-rhythmically	chr1	28721615	28727613	MH01g0567000	rhythmically	11964630	5
chr1	16783503	16786099	MH01g0358300	rhythmically	chr1	16794092	16798315	MH01g0358400	rhythmically	11402	5
chr1	16895193	16895557	MH01g0360300	non-expressed	chr1	16897632	16905389	MH01g0360400	rhythmically	6135	43
chr1	16897632	16905389	MH01g0360400	rhythmically	chr1	16897632	16905389	MH01g0360400	rhythmically	0	11
chr1	16897632	16905389	MH01g0360400	rhythmically	chr1	16908043	16908389	MH01g0360400	rhythmically	6705	5
chr1	16897632	16905389	MH01g0360400	rhythmically	chr1	16956197	16958220	MH01g0361700	rhythmically	55698	5
chr1	16897632	16905389	MH01g0360400	rhythmically	chr1	17058810	17063859	MH01g0363300	non-rhythmically	159824	6
chr1	16897632	16905389	MH01g0360400	rhythmically	chr1	36717386	36721798	MH01g0731100	non-rhythmically	19818081	8
chr1	16956197	16958220	MH01g0361700	rhythmically	chr1	17058810	17063859	MH01g0363300	non-rhythmically	104126	6
chr1	17058810	17063859	MH01g0363300	non-rhythmically	chr1	17155080	17160340	MH01g0364500	non-rhythmically	96376	5
chr1	17155080	17160340	MH01g0364500	non-rhythmically	chr1	17206886	17209684	MH01g0365100	rhythmically	50574	10
chr1	17155080	17160340	MH01g0364500	non-rhythmically	chr1	17500299	17507829	MH01g0370600	rhythmically	346354	5
chr1	17155080	17160340	MH01g0364500	non-rhythmically	chr1	39701949	39711707	MH01g0790700	non-rhythmically	22549117	5
chr1	17206886	17209684	MH01g0365100	rhythmically	chr1	17500299	17507829	MH01g0370600	rhythmically	295779	15
chr1	17221362	17227093	MH01g0365300	non-rhythmically	chr1	17233036	17235660	MH01g0365400	non-rhythmically	10120	5
chr1	17221362	17227093	MH01g0365300	non-rhythmically	chr1	17500299	17507829	MH01g0370600	rhythmically	279837	8
chr1	17233036	17235660	MH01g0365400	non-rhythmically	chr1	17500299	17507829	MH01g0370600	rhythmically	269716	14
chr1	17500299	17507829	MH01g0370600	rhythmically	chr1	17538857	17541469	MH01g0371100	non-rhythmically	36098	7
chr1	17500299	17507829	MH01g0370600	rhythmically	chr1	17552590	17554215	MH01g0371200	non-rhythmically	49338	5
chr1	17500299	17507829	MH01g0370600	rhythmically	chr1	17578845	17585307	MH01g0371500	non-rhythmically	78011	11
chr1	17500299	17507829	MH01g0370600	rhythmically	chr1	17720388	17721485	MH01g0373300	non-rhythmically	216872	7
chr1	17500299	17507829	MH01g0370600	rhythmically	chr1	17758723	17765817	MH01g0374200	rhythmically	258205	5
chr1	17500299	17507829	MH01g0370600	rhythmically	chr1	35082935	35089410	MH01g0693200	non-rhythmically	17582108	6
chr1	17500299	17507829	MH01g0370600	rhythmically	chr1	40820180	40829408	MH01g0812200	non-rhythmically	23320729	7
chr1	17538857	17541469	MH01g0371100	non-rhythmically	chr1	17552590	17554215	MH01g0371200	non-rhythmically	13239	17
chr1	17565583	17567853	MH01g0371300	non-rhythmically	chr1	17578845	17585307	MH01g0371500	non-rhythmically	15357	29
chr1	17565583	17567853	MH01g0371300	non-rhythmically	chr1	17605310	17606320	MH01g0371800	non-rhythmically	39097	14
chr1	17578845	17585307	MH01g0371500	non-rhythmically	chr1	17601330	17601608	MH01g0371700	rhythmically	19393	5
chr1	17578845	17585307	MH01g0371500	non-rhythmically	chr1	17605310	17606320	MH01g0371800	non-rhythmically	23739	7
chr1	17578845	17585307	MH01g0371500	non-rhythmically	chr1	17617200	17621095	MH01g0372000	rhythmically	37071	6
chr1	17578845	17585307	MH01g0371500	non-rhythmically	chr1	38690565	38697938	MH01g0773900	rhythmically	21112175	6
chr1	17707046	17711825	MH01g0373200	non-rhythmically	chr1	17720388	17721485	MH01g0373300	non-rhythmically	11501	13
chr1	17707046	17711825	MH01g0373200	non-rhythmically	chr1	17758723	17765817	MH01g0374200	rhythmically	52834	32
chr1	17707046	17711825	MH01g0373200	non-rhythmically	chr1	17766216	17767551	MH01g0374300	non-expressed	57448	6
chr1	17707046	17711825	MH01g0373200	non-rhythmically	chr1	26892528	26899811	MH01g0528000	rhythmically	9186734	5
chr1	18603269	18603993	MH01g0385100	non-rhythmically	chr1	18631660	18637440	MH01g0386000	non-rhythmically	30919	15
chr1	18631660	18637440	MH01g0386000	non-rhythmically	chr1	28721615	28727613	MH01g0567000	rhythmically	10090063	10
chr1	18631660	18637440	MH01g0386000	non-rhythmically	chr1	29435650	29445594	MH01g0580200	rhythmically	10806071	7
chr1	19087977	19092999	MH01g0392400	non-rhythmically	chr1	19100656	19105528	MH01g0392500	non-rhythmically	12604	31
chr1	19087977	19092999	MH01g0392400	non-rhythmically	chr1	19151167	19153389	MH01g0393400	rhythmically	61790	6
chr1	19087977	19092999	MH01g0392400	non-rhythmically	chr1	19154424	19156559	MH01g0393500	non-rhythmically	65003	5
chr1	19087977	19092999	MH01g0392400	non-rhythmically	chr1	24359143	24373641	MH01g0488600	rhythmically	5275904	7
chr1	19087977	19092999	MH01g0392400	non-rhythmically	chr1	34172342	34184096	MH01g0679200	rhythmically	15087731	6
chr1	19100656	19105528	MH01g0392500	non-rhythmically	chr1	19151167	19153389	MH01g0393400	rhythmically	49186	5
chr1	19151167	19153389	MH01g0393400	rhythmically	chr1	19166382	19168443	MH01g0393700	rhythmically	15134	10
chr1	19154424	19156559	MH01g0393500	non-rhythmically	chr1	19166382	19168443	MH01g0393700	rhythmically	11921	7
chr1	20264466	20266239	MH01g0412600	rhythmically	chr1	20285448	20290936	MH01g0412900	rhythmically	22839	10
chr1	20285448	20290936	MH01g0412900	rhythmically	chr1	20349799	20353540	MH01g0413800	rhythmically	63477	24
chr1	20285448	20290936	MH01g0412900	rhythmically	chr1	20416474	20418481	MH01g0414900	non-rhythmically	129285	6
chr1	20285448	20290936	MH01g0412900	rhythmically	chr1	20428870	20434284	MH01g0415000	rhythmically	143385	7
chr1	20285448	20290936	MH01g0412900	rhythmically	chr1	20895318	20902325	MH01g0422800	rhythmically	610629	10
chr1	20285448	20290936	MH01g0412900	rhythmically	chr1	21043320	21045043	MH01g0425100	rhythmically	755989	5
chr1	20285448	20290936	MH01g0412900	rhythmically	chr1	21631672	21637778	MH01g0443100	rhythmically	1346533	31
chr1	20285448	20290936	MH01g0412900	rhythmically	chr1	23069710	23073997	MH01g0469100	non-rhythmically	2783661	7
chr1	20285448	20290936	MH01g0412900	rhythmically	chr1	24059163	24066990	MH01g0483600	rhythmically	3774884	27
chr1	20285448	20290936	MH01g0412900	rhythmically	chr1	24986330	24997121	MH01g0499100	rhythmically	4703533	20
chr1	20285448	20290936	MH01g0412900	rhythmically	chr1	26454129	26462581	MH01g0521800	non-rhythmically	6170163	41
chr1	20285448	20290936	MH01g0412900	rhythmically	chr1	26701266	26713148	MH01g0526100	non-rhythmically	6419015	31
chr1	20285448	20290936	MH01g0412900	rhythmically	chr1	26892528	26899811	MH01g0528000	rhythmically	6607977	20
chr1	20285448	20290936	MH01g0412900	rhythmically	chr1	28396877	28405265	MH01g0561300	non-rhythmically	8112879	10
chr1	20285448	20290936	MH01g0412900	rhythmically	chr1	28721615	28727613	MH01g0567000	rhythmically	8436422	36
chr1	20285448	20290936	MH01g0412900	rhythmically	chr1	28944522	28954970	MH01g0571200	non-rhythmically	8661554	28
chr1	20285448	20290936	MH01g0412900	rhythmically	chr1	29162168	29168260	MH01g0575300	non-rhythmically	8877022	9
chr1	20285448	20290936	MH01g0412900	rhythmically	chr1	29849818	29857116	MH01g0587900	non-rhythmically	9565275	19
chr1	20285448	20290936	MH01g0412900	rhythmically	chr1	29983772	29992043	MH01g0590000	rhythmically	9699715	23
chr1	20285448	20290936	MH01g0412900	rhythmically	chr1	30261636	30269042	MH01g0594200	rhythmically	9977147	12
chr1	20285448	20290936	MH01g0412900	rhythmically	chr1	33568152	33572820	MH01g0668500	non-rhythmically	13282294	17
chr1	20285448	20290936	MH01g0412900	rhythmically	chr1	35936634	35954206	MH01g0707000	rhythmically	15657228	28
chr1	20285448	20290936	MH01g0412900	rhythmically	chr1	36717386	36721798	MH01g0731100	non-rhythmically	16431400	25
chr1	20285448	20290936	MH01g0412900	rhythmically	chr1	37773969	37780550	MH01g0749000	non-rhythmically	17489067	10
chr1	20285448	20290936	MH01g0412900	rhythmically	chr1	38044601	38047021	MH01g0753100	rhythmically	17757619	5
chr1	20285448	20290936	MH01g0412900	rhythmically	chr1	38315316	38317079	MH01g0758100	non-rhythmically	18028005	6
chr1	20285448	20290936	MH01g0412900	rhythmically	chr1	38344268	38346253	MH01g0758900	rhythmically	18057068	5
chr1	20285448	20290936	MH01g0412900	rhythmically	chr1	38437015	38443782	MH01g0760300	non-rhythmically	18152206	16
chr1	20285448	20290936	MH01g0412900	rhythmically	chr1	39046020	39051899	MH01g0780200	non-rhythmically	18760767	39
chr1	20285448	20290936	MH01g0412900	rhythmically	chr1	40860986	40866343	MH01g0812800	rhythmically	20575472	30
chr1	20349799	20353540	MH01g0413800	rhythmically	chr1	33168194	33175389	MH01g0662800	non-rhythmically	12820122	5
chr1	20416474	20418481	MH01g0414900	non-rhythmically	chr1	20428870	20434284	MH01g0415000	rhythmically	14099	11
chr1	20418847	20419113	MH01g0414900	non-rhythmically	chr1	20428870	20434284	MH01g0415000	rhythmically	12597	5
chr1	20419404	20420874	MH01g0414900	non-rhythmically	chr1	20428870	20434284	MH01g0415000	rhythmically	11437	7
chr1	20670876	20676781	MH01g0419400	non-rhythmically	chr1	20752326	20754952	MH01g0420700	rhythmically	79810	7
chr1	20670876	20676781	MH01g0419400	non-rhythmically	chr1	20824163	20829757	MH01g0421900	rhythmically	153131	7
chr1	20806571	20808585	MH01g0421700	non-rhythmically	chr1	20824163	20829757	MH01g0421900	rhythmically	19382	13
chr1	20822370	20822807	MH01g0421800	non-rhythmically	chr1	20832489	20837852	MH01g0422000	non-rhythmically	12582	6
chr1	20824163	20829757	MH01g0421900	rhythmically	chr1	20832489	20837852	MH01g0422000	non-rhythmically	8210	14
chr1	20824163	20829757	MH01g0421900	rhythmically	chr1	20838094	20838640	MH01g0422000	non-rhythmically	11407	10
chr1	20824163	20829757	MH01g0421900	rhythmically	chr1	20895318	20902325	MH01g0422800	rhythmically	71861	12
chr1	20824163	20829757	MH01g0421900	rhythmically	chr1	20905710	20910867	MH01g0422900	rhythmically	81328	9
chr1	20824163	20829757	MH01g0421900	rhythmically	chr1	21316870	21329093	MH01g0428300	non-rhythmically	496021	8
chr1	20824163	20829757	MH01g0421900	rhythmically	chr1	36717386	36721798	MH01g0731100	non-rhythmically	15892632	10
chr1	20832489	20837852	MH01g0422000	non-rhythmically	chr1	20895318	20902325	MH01g0422800	rhythmically	63651	5
chr1	20832489	20837852	MH01g0422000	non-rhythmically	chr1	20905710	20910867	MH01g0422900	rhythmically	73118	8
chr1	20832489	20837852	MH01g0422000	non-rhythmically	chr1	21316870	21329093	MH01g0428300	non-rhythmically	487811	5
chr1	20832489	20837852	MH01g0422000	non-rhythmically	chr1	33168194	33175389	MH01g0662800	non-rhythmically	12336621	5
chr1	20850419	20852068	MH01g0422200	non-rhythmically	chr1	20859024	20860236	MH01g0422400	rhythmically	8386	6
chr1	20850419	20852068	MH01g0422200	non-rhythmically	chr1	20895318	20902325	MH01g0422800	rhythmically	47578	6
chr1	20850419	20852068	MH01g0422200	non-rhythmically	chr1	20905710	20910867	MH01g0422900	rhythmically	57045	5
chr1	20859024	20860236	MH01g0422400	rhythmically	chr1	20895318	20902325	MH01g0422800	rhythmically	39191	5
chr1	20871546	20872215	MH01g0422600	non-expressed	chr1	20895318	20902325	MH01g0422800	rhythmically	26941	5
chr1	20887201	20889481	MH01g0422700	rhythmically	chr1	20895318	20902325	MH01g0422800	rhythmically	10480	105
chr1	20887201	20889481	MH01g0422700	rhythmically	chr1	20905710	20910867	MH01g0422900	rhythmically	19947	41
chr1	20895318	20902325	MH01g0422800	rhythmically	chr1	20905710	20910867	MH01g0422900	rhythmically	9467	59
chr1	20895318	20902325	MH01g0422800	rhythmically	chr1	20912307	20912816	MH01g0423000	rhythmically	13740	17
chr1	20895318	20902325	MH01g0422800	rhythmically	chr1	20913598	20914595	MH01g0423100	non-expressed	15275	21
chr1	20895318	20902325	MH01g0422800	rhythmically	chr1	20915618	20916252	MH01g0423200	rhythmically	17113	11
chr1	20895318	20902325	MH01g0422800	rhythmically	chr1	21316870	21329093	MH01g0428300	non-rhythmically	424160	9
chr1	20905710	20910867	MH01g0422900	rhythmically	chr1	20915618	20916252	MH01g0423200	rhythmically	7646	12
chr1	20905710	20910867	MH01g0422900	rhythmically	chr1	26454129	26462581	MH01g0521800	non-rhythmically	5550066	23
chr1	20905710	20910867	MH01g0422900	rhythmically	chr1	28721615	28727613	MH01g0567000	rhythmically	7816325	19
chr1	20905710	20910867	MH01g0422900	rhythmically	chr1	30261636	30269042	MH01g0594200	rhythmically	9357050	7
chr1	20905710	20910867	MH01g0422900	rhythmically	chr1	34698371	34703257	MH01g0687500	rhythmically	13792525	5
chr1	20905710	20910867	MH01g0422900	rhythmically	chr1	35801702	35805138	MH01g0704800	non-rhythmically	14895131	5
chr1	20905710	20910867	MH01g0422900	rhythmically	chr1	38437015	38443782	MH01g0760300	non-rhythmically	17532110	10
chr1	21043320	21045043	MH01g0425100	rhythmically	chr1	21316870	21329093	MH01g0428300	non-rhythmically	278800	5
chr1	21067513	21068074	MH01g0425200	rhythmically	chr1	21205759	21212122	MH01g0426600	non-rhythmically	141147	5
chr1	21068879	21069096	MH01g0425200	rhythmically	chr1	21205759	21212122	MH01g0426600	non-rhythmically	139953	8
chr1	21070535	21072784	MH01g0425200	rhythmically	chr1	21205759	21212122	MH01g0426600	non-rhythmically	137281	10
chr1	21070535	21072784	MH01g0425200	rhythmically	chr1	21214369	21216948	MH01g0426600	non-rhythmically	143999	6
chr1	21072957	21074416	MH01g0425200	rhythmically	chr1	21205759	21212122	MH01g0426600	non-rhythmically	135254	13
chr1	21205759	21212122	MH01g0426600	non-rhythmically	chr1	21214369	21216948	MH01g0426600	non-rhythmically	6718	11
chr1	21205759	21212122	MH01g0426600	non-rhythmically	chr1	21232349	21233432	MH01g0426600	non-rhythmically	23950	6
chr1	21205759	21212122	MH01g0426600	non-rhythmically	chr1	21233790	21234342	MH01g0426600	non-rhythmically	25125	5
chr1	21205759	21212122	MH01g0426600	non-rhythmically	chr1	21316870	21329093	MH01g0428300	non-rhythmically	114041	10
chr1	21214369	21216948	MH01g0426600	non-rhythmically	chr1	21224096	21225183	MH01g0426600	non-rhythmically	8981	6
chr1	21305236	21307671	MH01g0428000	rhythmically	chr1	21316870	21329093	MH01g0428300	non-rhythmically	16528	6
chr1	21311590	21312038	MH01g0428000	rhythmically	chr1	21316870	21329093	MH01g0428300	non-rhythmically	11167	5
chr1	21316870	21329093	MH01g0428300	non-rhythmically	chr1	21316870	21329093	MH01g0428300	non-rhythmically	0	66
chr1	21316870	21329093	MH01g0428300	non-rhythmically	chr1	21489097	21492848	MH01g0430900	non-rhythmically	167991	5
chr1	21316870	21329093	MH01g0428300	non-rhythmically	chr1	24059163	24066990	MH01g0483600	rhythmically	2740095	11
chr1	21316870	21329093	MH01g0428300	non-rhythmically	chr1	39046020	39051899	MH01g0780200	non-rhythmically	17725978	12
chr1	21619088	21619896	MH01g0443000	non-rhythmically	chr1	21631672	21637778	MH01g0443100	rhythmically	15233	9
chr1	21631672	21637778	MH01g0443100	rhythmically	chr1	21657357	21661730	MH01g0443500	non-rhythmically	24818	43
chr1	21631672	21637778	MH01g0443100	rhythmically	chr1	21663196	21664544	MH01g0443500	non-rhythmically	29145	12
chr1	21631672	21637778	MH01g0443100	rhythmically	chr1	26454129	26462581	MH01g0521800	non-rhythmically	4823630	27
chr1	21631672	21637778	MH01g0443100	rhythmically	chr1	27480885	27491183	MH01g0537200	non-rhythmically	5851309	8
chr1	21631672	21637778	MH01g0443100	rhythmically	chr1	34172342	34184096	MH01g0679200	rhythmically	12543494	10
chr1	21631672	21637778	MH01g0443100	rhythmically	chr1	35936634	35954206	MH01g0707000	rhythmically	14310695	21
chr1	21631672	21637778	MH01g0443100	rhythmically	chr1	38690565	38697938	MH01g0773900	rhythmically	17059526	13
chr1	21631672	21637778	MH01g0443100	rhythmically	chr1	39046020	39051899	MH01g0780200	non-rhythmically	17414234	30
chr1	22424434	22425163	MH01g0456700	rhythmically	chr1	22433832	22436676	MH01g0457000	non-rhythmically	10455	7
chr1	22604693	22607436	MH01g0459800	non-rhythmically	chr1	22626056	22629152	MH01g0460000	non-rhythmically	21539	10
chr1	22626056	22629152	MH01g0460000	non-rhythmically	chr1	22643013	22646042	MH01g0460500	non-rhythmically	16923	5
chr1	22643013	22646042	MH01g0460500	non-rhythmically	chr1	22661712	22662718	MH01g0460600	rhythmically	17687	9
chr1	22643013	22646042	MH01g0460500	non-rhythmically	chr1	22668123	22672851	MH01g0460800	rhythmically	25959	9
chr1	22779883	22784514	MH01g0462800	rhythmically	chr1	22789488	22794119	MH01g0462900	rhythmically	9605	11
chr1	22862489	22866208	MH01g0463800	non-expressed	chr1	22875229	22878121	MH01g0464000	rhythmically	12326	11
chr1	22959076	22962535	MH01g0466200	rhythmically	chr1	22971432	22972876	MH01g0466600	non-rhythmically	11348	7
chr1	23042272	23044980	MH01g0468000	non-rhythmically	chr1	23069710	23073997	MH01g0469100	non-rhythmically	28227	7
chr1	23069710	23073997	MH01g0469100	non-rhythmically	chr1	23095808	23097391	MH01g0469800	rhythmically	24746	5
chr1	23095808	23097391	MH01g0469800	rhythmically	chr1	23104302	23108561	MH01g0469800	rhythmically	9832	11
chr1	23104302	23108561	MH01g0469800	rhythmically	chr1	23128877	23133548	MH01g0469900	rhythmically	24781	11
chr1	23420520	23421221	MH01g0473800	rhythmically	chr1	23461968	23467870	MH01g0474600	rhythmically	44048	6
chr1	23434936	23436669	MH01g0474200	non-rhythmically	chr1	23461968	23467870	MH01g0474600	rhythmically	29116	5
chr1	23461968	23467870	MH01g0474600	rhythmically	chr1	23493501	23493809	MH01g0475000	rhythmically	28736	29
chr1	23461968	23467870	MH01g0474600	rhythmically	chr1	23506434	23510582	MH01g0475300	rhythmically	43589	10
chr1	23461968	23467870	MH01g0474600	rhythmically	chr1	23510839	23512272	MH01g0475300	rhythmically	46636	5
chr1	23493501	23493809	MH01g0475000	rhythmically	chr1	23510839	23512272	MH01g0475300	rhythmically	17900	17
chr1	23497634	23498058	MH01g0475100	non-rhythmically	chr1	23506434	23510582	MH01g0475300	rhythmically	10662	14
chr1	23497634	23498058	MH01g0475100	non-rhythmically	chr1	23510839	23512272	MH01g0475300	rhythmically	13709	6
chr1	23506434	23510582	MH01g0475300	rhythmically	chr1	23581193	23582906	MH01g0476700	rhythmically	73541	5
chr1	23542276	23543164	MH01g0475800	rhythmically	chr1	23551993	23552788	MH01g0476200	non-rhythmically	9670	5
chr1	23576289	23579608	MH01g0476600	non-expressed	chr1	23590462	23592285	MH01g0476800	non-rhythmically	13425	11
chr1	23576289	23579608	MH01g0476600	non-expressed	chr1	23598058	23600091	MH01g0477100	non-rhythmically	21126	5
chr1	23704473	23706126	MH01g0479000	non-rhythmically	chr1	23739502	23741536	MH01g0479200	rhythmically	35219	15
chr1	23710118	23711827	MH01g0479000	non-rhythmically	chr1	23739502	23741536	MH01g0479200	rhythmically	29546	13
chr1	23781000	23785493	MH01g0479500	rhythmically	chr1	23794943	23797177	MH01g0479700	rhythmically	12813	5
chr1	23781000	23785493	MH01g0479500	rhythmically	chr1	23800735	23805046	MH01g0479800	non-expressed	19644	14
chr1	23789880	23791514	MH01g0479700	rhythmically	chr1	23800735	23805046	MH01g0479800	non-expressed	12193	20
chr1	23793072	23793692	MH01g0479700	rhythmically	chr1	23800735	23805046	MH01g0479800	non-expressed	9508	5
chr1	23793072	23793692	MH01g0479700	rhythmically	chr1	23809773	23810692	MH01g0479900	rhythmically	16850	5
chr1	23794943	23797177	MH01g0479700	rhythmically	chr1	23800735	23805046	MH01g0479800	non-expressed	6830	17
chr1	23794943	23797177	MH01g0479700	rhythmically	chr1	23809773	23810692	MH01g0479900	rhythmically	14172	9
chr1	23800735	23805046	MH01g0479800	non-expressed	chr1	23809773	23810692	MH01g0479900	rhythmically	7342	6
chr1	23800735	23805046	MH01g0479800	non-expressed	chr1	23813404	23814491	MH01g0479900	rhythmically	11057	5
chr1	23800735	23805046	MH01g0479800	non-expressed	chr1	23823600	23824908	MH01g0480100	rhythmically	21363	5
chr1	23800735	23805046	MH01g0479800	non-expressed	chr1	23829057	23831553	MH01g0480100	rhythmically	27414	6
chr1	23800735	23805046	MH01g0479800	non-expressed	chr1	23839063	23842717	MH01g0480200	rhythmically	37999	6
chr1	23813404	23814491	MH01g0479900	rhythmically	chr1	23823600	23824908	MH01g0480100	rhythmically	10306	5
chr1	23829057	23831553	MH01g0480100	rhythmically	chr1	23839063	23842717	MH01g0480200	rhythmically	10585	8
chr1	23903050	23903301	MH01g0481400	non-rhythmically	chr1	23911139	23912272	MH01g0481700	non-rhythmically	8530	6
chr1	23986186	23993957	MH01g0482800	non-rhythmically	chr1	24003804	24008366	MH01g0483000	rhythmically	16013	7
chr1	23986186	23993957	MH01g0482800	non-rhythmically	chr1	24014042	24016510	MH01g0483100	non-rhythmically	25204	6
chr1	23986186	23993957	MH01g0482800	non-rhythmically	chr1	24027596	24033579	MH01g0483200	rhythmically	40516	10
chr1	23986186	23993957	MH01g0482800	non-rhythmically	chr1	24040099	24042256	MH01g0483400	non-rhythmically	51106	6
chr1	23986186	23993957	MH01g0482800	non-rhythmically	chr1	24059163	24066990	MH01g0483600	rhythmically	73005	9
chr1	24003804	24008366	MH01g0483000	rhythmically	chr1	24027596	24033579	MH01g0483200	rhythmically	24502	7
chr1	24003804	24008366	MH01g0483000	rhythmically	chr1	24059163	24066990	MH01g0483600	rhythmically	56991	6
chr1	24012509	24013870	MH01g0483100	non-rhythmically	chr1	24027596	24033579	MH01g0483200	rhythmically	17398	44
chr1	24012509	24013870	MH01g0483100	non-rhythmically	chr1	24059163	24066990	MH01g0483600	rhythmically	49887	7
chr1	24014042	24016510	MH01g0483100	non-rhythmically	chr1	24027596	24033579	MH01g0483200	rhythmically	15311	94
chr1	24014042	24016510	MH01g0483100	non-rhythmically	chr1	24040099	24042256	MH01g0483400	non-rhythmically	25901	7
chr1	24014042	24016510	MH01g0483100	non-rhythmically	chr1	24059163	24066990	MH01g0483600	rhythmically	47800	15
chr1	24027596	24033579	MH01g0483200	rhythmically	chr1	24037748	24039743	MH01g0483300	rhythmically	8158	10
chr1	24027596	24033579	MH01g0483200	rhythmically	chr1	24040099	24042256	MH01g0483400	non-rhythmically	10590	23
chr1	24027596	24033579	MH01g0483200	rhythmically	chr1	24046631	24047217	MH01g0483400	non-rhythmically	16336	7
chr1	24027596	24033579	MH01g0483200	rhythmically	chr1	24059163	24066990	MH01g0483600	rhythmically	32489	54
chr1	24037748	24039743	MH01g0483300	rhythmically	chr1	24059163	24066990	MH01g0483600	rhythmically	24331	23
chr1	24040099	24042256	MH01g0483400	non-rhythmically	chr1	24059163	24066990	MH01g0483600	rhythmically	21899	75
chr1	24046082	24046462	MH01g0483400	non-rhythmically	chr1	24059163	24066990	MH01g0483600	rhythmically	16804	8
chr1	24046631	24047217	MH01g0483400	non-rhythmically	chr1	24059163	24066990	MH01g0483600	rhythmically	16152	24
chr1	24059163	24066990	MH01g0483600	rhythmically	chr1	24126229	24130524	MH01g0484800	non-rhythmically	65300	8
chr1	24059163	24066990	MH01g0483600	rhythmically	chr1	24359143	24373641	MH01g0488600	rhythmically	303315	19
chr1	24059163	24066990	MH01g0483600	rhythmically	chr1	26454129	26462581	MH01g0521800	non-rhythmically	2395278	38
chr1	24059163	24066990	MH01g0483600	rhythmically	chr1	26701266	26713148	MH01g0526100	non-rhythmically	2644130	26
chr1	24059163	24066990	MH01g0483600	rhythmically	chr1	28944522	28954970	MH01g0571200	non-rhythmically	4886669	22
chr1	24059163	24066990	MH01g0483600	rhythmically	chr1	35482984	35488143	MH01g0699400	rhythmically	11422487	7
chr1	24059163	24066990	MH01g0483600	rhythmically	chr1	35936634	35954206	MH01g0707000	rhythmically	11882343	22
chr1	24059163	24066990	MH01g0483600	rhythmically	chr1	37907970	37915536	MH01g0750900	rhythmically	13848676	18
chr1	24126229	24130524	MH01g0484800	non-rhythmically	chr1	24175136	24180051	MH01g0485900	non-rhythmically	49217	7
chr1	24175136	24180051	MH01g0485900	non-rhythmically	chr1	40860986	40866343	MH01g0812800	rhythmically	16686071	5
chr1	24231964	24233655	MH01g0486900	non-rhythmically	chr1	24241261	24241624	MH01g0487000	non-rhythmically	8633	8
chr1	24341927	24345114	MH01g0488200	non-rhythmically	chr1	24359143	24373641	MH01g0488600	rhythmically	22871	14
chr1	24359143	24373641	MH01g0488600	rhythmically	chr1	24359143	24373641	MH01g0488600	rhythmically	0	110
chr1	24359143	24373641	MH01g0488600	rhythmically	chr1	24377369	24378187	MH01g0489100	non-rhythmically	11386	8
chr1	24359143	24373641	MH01g0488600	rhythmically	chr1	24378557	24378794	MH01g0489100	non-rhythmically	12283	5
chr1	24359143	24373641	MH01g0488600	rhythmically	chr1	25290613	25297612	MH01g0504300	non-rhythmically	927720	8
chr1	24359143	24373641	MH01g0488600	rhythmically	chr1	28305009	28309918	MH01g0550000	non-rhythmically	3941071	5
chr1	24359143	24373641	MH01g0488600	rhythmically	chr1	39046020	39051899	MH01g0780200	non-rhythmically	14682567	22
chr1	24359143	24373641	MH01g0488600	rhythmically	chr1	39856561	39865162	MH01g0793500	non-rhythmically	15494469	6
chr1	24359143	24373641	MH01g0488600	rhythmically	chr1	40860986	40866343	MH01g0812800	rhythmically	16497272	18
chr1	24615313	24617174	MH01g0492900	non-rhythmically	chr1	24627508	24629384	MH01g0493000	non-rhythmically	12202	8
chr1	24931161	24935812	MH01g0498400	rhythmically	chr1	24986330	24997121	MH01g0499100	rhythmically	58239	10
chr1	24971346	24974104	MH01g0498900	rhythmically	chr1	24986330	24997121	MH01g0499100	rhythmically	19000	16
chr1	24986330	24997121	MH01g0499100	rhythmically	chr1	24986330	24997121	MH01g0499100	rhythmically	0	18
chr1	24986330	24997121	MH01g0499100	rhythmically	chr1	26454129	26462581	MH01g0521800	non-rhythmically	1466629	28
chr1	24986330	24997121	MH01g0499100	rhythmically	chr1	26701266	26713148	MH01g0526100	non-rhythmically	1715481	16
chr1	24986330	24997121	MH01g0499100	rhythmically	chr1	33658241	33663709	MH01g0670200	rhythmically	8669249	8
chr1	25290613	25297612	MH01g0504300	non-rhythmically	chr1	25299532	25302084	MH01g0504500	non-rhythmically	6695	7
chr1	25668318	25670503	MH01g0509700	non-expressed	chr1	25692183	25693622	MH01g0510100	non-rhythmically	23492	6
chr1	25692183	25693622	MH01g0510100	non-rhythmically	chr1	25770704	25773734	MH01g0510500	rhythmically	79317	5
chr1	25810478	25813815	MH01g0511400	rhythmically	chr1	25817493	25820907	MH01g0511400	rhythmically	7053	11
chr1	25810478	25813815	MH01g0511400	rhythmically	chr1	25821616	25821872	MH01g0511500	non-rhythmically	9597	5
chr1	25817493	25820907	MH01g0511400	rhythmically	chr1	25826500	25827077	MH01g0511500	non-rhythmically	7588	6
chr1	25817493	25820907	MH01g0511400	rhythmically	chr1	25830643	25832051	MH01g0511700	rhythmically	12147	11
chr1	25817493	25820907	MH01g0511400	rhythmically	chr1	25835898	25838548	MH01g0511700	rhythmically	18023	9
chr1	25817493	25820907	MH01g0511400	rhythmically	chr1	25870127	25877812	MH01g0512100	rhythmically	54769	15
chr1	25817493	25820907	MH01g0511400	rhythmically	chr1	25884053	25887569	MH01g0512300	rhythmically	66611	5
chr1	25830643	25832051	MH01g0511700	rhythmically	chr1	25870127	25877812	MH01g0512100	rhythmically	42622	6
chr1	25835898	25838548	MH01g0511700	rhythmically	chr1	25870127	25877812	MH01g0512100	rhythmically	36746	13
chr1	25855312	25856551	MH01g0512000	rhythmically	chr1	25870127	25877812	MH01g0512100	rhythmically	18038	47
chr1	25870127	25877812	MH01g0512100	rhythmically	chr1	25884053	25887569	MH01g0512300	rhythmically	11841	16
chr1	25870127	25877812	MH01g0512100	rhythmically	chr1	25897093	25897873	MH01g0512500	non-rhythmically	23514	29
chr1	25870127	25877812	MH01g0512100	rhythmically	chr1	25901472	25904813	MH01g0512500	non-rhythmically	29173	25
chr1	25870127	25877812	MH01g0512100	rhythmically	chr1	25905842	25908956	MH01g0512600	non-rhythmically	33429	9
chr1	25884053	25887569	MH01g0512300	rhythmically	chr1	25897093	25897873	MH01g0512500	non-rhythmically	11672	5
chr1	25897093	25897873	MH01g0512500	non-rhythmically	chr1	25905842	25908956	MH01g0512600	non-rhythmically	9915	7
chr1	26112032	26115718	MH01g0515700	non-rhythmically	chr1	26122873	26128022	MH01g0515800	non-rhythmically	11572	8
chr1	26122873	26128022	MH01g0515800	non-rhythmically	chr1	26163319	26167315	MH01g0516700	non-expressed	39869	6
chr1	26211467	26215306	MH01g0517600	non-rhythmically	chr1	26220550	26221047	MH01g0517700	rhythmically	7412	6
chr1	26211467	26215306	MH01g0517600	non-rhythmically	chr1	26221743	26222007	MH01g0517700	rhythmically	8488	5
chr1	26211467	26215306	MH01g0517600	non-rhythmically	chr1	26222338	26222723	MH01g0517700	rhythmically	9144	10
chr1	26211467	26215306	MH01g0517600	non-rhythmically	chr1	26223402	26223866	MH01g0517700	rhythmically	10247	9
chr1	26211467	26215306	MH01g0517600	non-rhythmically	chr1	26224171	26226547	MH01g0517700	rhythmically	11972	28
chr1	26211467	26215306	MH01g0517600	non-rhythmically	chr1	26300247	26312197	MH01g0519500	non-rhythmically	92836	6
chr1	26216238	26220269	MH01g0517600	non-rhythmically	chr1	26224171	26226547	MH01g0517700	rhythmically	7105	6
chr1	26216238	26220269	MH01g0517600	non-rhythmically	chr1	28944522	28954970	MH01g0571200	non-rhythmically	2731492	5
chr1	26224171	26226547	MH01g0517700	rhythmically	chr1	26300247	26312197	MH01g0519500	non-rhythmically	80863	6
chr1	26300247	26312197	MH01g0519500	non-rhythmically	chr1	26300247	26312197	MH01g0519500	non-rhythmically	0	35
chr1	26300247	26312197	MH01g0519500	non-rhythmically	chr1	26319627	26326796	MH01g0519800	non-rhythmically	16989	30
chr1	26300247	26312197	MH01g0519500	non-rhythmically	chr1	26373715	26377334	MH01g0520400	non-rhythmically	69302	14
chr1	26300247	26312197	MH01g0519500	non-rhythmically	chr1	26388836	26390659	MH01g0520600	rhythmically	83525	8
chr1	26300247	26312197	MH01g0519500	non-rhythmically	chr1	26454129	26462581	MH01g0521800	non-rhythmically	152132	18
chr1	26300247	26312197	MH01g0519500	non-rhythmically	chr1	26831017	26837866	MH01g0527400	rhythmically	528219	8
chr1	26300247	26312197	MH01g0519500	non-rhythmically	chr1	26892528	26899811	MH01g0528000	rhythmically	589947	10
chr1	26300247	26312197	MH01g0519500	non-rhythmically	chr1	27165627	27176741	MH01g0532700	non-rhythmically	864961	10
chr1	26300247	26312197	MH01g0519500	non-rhythmically	chr1	27614355	27628187	MH01g0539200	non-rhythmically	1315048	7
chr1	26300247	26312197	MH01g0519500	non-rhythmically	chr1	29838067	29843830	MH01g0587600	rhythmically	3534726	5
chr1	26319627	26326796	MH01g0519800	non-rhythmically	chr1	26373715	26377334	MH01g0520400	non-rhythmically	52313	11
chr1	26319627	26326796	MH01g0519800	non-rhythmically	chr1	26454129	26462581	MH01g0521800	non-rhythmically	135143	9
chr1	26319627	26326796	MH01g0519800	non-rhythmically	chr1	37907970	37915536	MH01g0750900	rhythmically	11588541	5
chr1	26373715	26377334	MH01g0520400	non-rhythmically	chr1	26388836	26390659	MH01g0520600	rhythmically	14223	7
chr1	26424460	26425202	MH01g0521300	non-rhythmically	chr1	26454129	26462581	MH01g0521800	non-rhythmically	33524	5
chr1	26426221	26427801	MH01g0521300	non-rhythmically	chr1	26454129	26462581	MH01g0521800	non-rhythmically	31343	7
chr1	26454129	26462581	MH01g0521800	non-rhythmically	chr1	26463694	26465504	MH01g0521800	non-rhythmically	6244	19
chr1	26454129	26462581	MH01g0521800	non-rhythmically	chr1	26470075	26470561	MH01g0521900	rhythmically	11963	10
chr1	26454129	26462581	MH01g0521800	non-rhythmically	chr1	26477051	26480987	MH01g0522000	non-rhythmically	20664	39
chr1	26454129	26462581	MH01g0521800	non-rhythmically	chr1	26701266	26713148	MH01g0526100	non-rhythmically	248852	36
chr1	26454129	26462581	MH01g0521800	non-rhythmically	chr1	26892528	26899811	MH01g0528000	rhythmically	437814	20
chr1	26454129	26462581	MH01g0521800	non-rhythmically	chr1	27480885	27491183	MH01g0537200	non-rhythmically	1027679	10
chr1	26454129	26462581	MH01g0521800	non-rhythmically	chr1	28187133	28195024	MH01g0548100	non-rhythmically	1732723	11
chr1	26454129	26462581	MH01g0521800	non-rhythmically	chr1	28711779	28719104	MH01g0566700	non-rhythmically	2257086	8
chr1	26454129	26462581	MH01g0521800	non-rhythmically	chr1	28944522	28954970	MH01g0571200	non-rhythmically	2491391	27
chr1	26454129	26462581	MH01g0521800	non-rhythmically	chr1	32822740	32828155	MH01g0656400	rhythmically	6367092	13
chr1	26454129	26462581	MH01g0521800	non-rhythmically	chr1	34882561	34888828	MH01g0689900	non-rhythmically	8427339	6
chr1	26454129	26462581	MH01g0521800	non-rhythmically	chr1	35936634	35954206	MH01g0707000	rhythmically	9487065	35
chr1	26454129	26462581	MH01g0521800	non-rhythmically	chr1	36204501	36209538	MH01g0721700	non-rhythmically	9748664	7
chr1	26454129	26462581	MH01g0521800	non-rhythmically	chr1	36233050	36235646	MH01g0722200	non-rhythmically	9775993	5
chr1	26454129	26462581	MH01g0521800	non-rhythmically	chr1	36398089	36409511	MH01g0725200	non-rhythmically	9945445	13
chr1	26454129	26462581	MH01g0521800	non-rhythmically	chr1	37753102	37760747	MH01g0748400	non-rhythmically	11298569	16
chr1	26454129	26462581	MH01g0521800	non-rhythmically	chr1	38029704	38035823	MH01g0753000	non-rhythmically	11574408	18
chr1	26454129	26462581	MH01g0521800	non-rhythmically	chr1	38690565	38697938	MH01g0773900	rhythmically	12235896	19
chr1	26454129	26462581	MH01g0521800	non-rhythmically	chr1	38813632	38817760	MH01g0776000	non-rhythmically	12357341	18
chr1	26454129	26462581	MH01g0521800	non-rhythmically	chr1	39046020	39051899	MH01g0780200	non-rhythmically	12590604	45
chr1	26454129	26462581	MH01g0521800	non-rhythmically	chr1	40860986	40866343	MH01g0812800	rhythmically	14405309	36
chr1	26454129	26462581	MH01g0521800	non-rhythmically	chr1	40994764	40999762	MH01g0815300	non-expressed	14538908	5
chr1	26463694	26465504	MH01g0521800	non-rhythmically	chr1	26477051	26480987	MH01g0522000	non-rhythmically	14419	8
chr1	26477051	26480987	MH01g0522000	non-rhythmically	chr1	26769141	26774798	MH01g0526700	non-rhythmically	292950	8
chr1	26477051	26480987	MH01g0522000	non-rhythmically	chr1	29983772	29992043	MH01g0590000	rhythmically	3508888	8
chr1	26701266	26713148	MH01g0526100	non-rhythmically	chr1	26701266	26713148	MH01g0526100	non-rhythmically	0	44
chr1	26701266	26713148	MH01g0526100	non-rhythmically	chr1	26722392	26722652	MH01g0526300	non-rhythmically	15315	73
chr1	26701266	26713148	MH01g0526100	non-rhythmically	chr1	26729556	26733714	MH01g0526300	non-rhythmically	24428	73
chr1	26701266	26713148	MH01g0526100	non-rhythmically	chr1	26769141	26774798	MH01g0526700	non-rhythmically	64762	31
chr1	26701266	26713148	MH01g0526100	non-rhythmically	chr1	26776353	26783683	MH01g0526900	rhythmically	72811	17
chr1	26701266	26713148	MH01g0526100	non-rhythmically	chr1	26803278	26808838	MH01g0527200	non-rhythmically	98851	10
chr1	26701266	26713148	MH01g0526100	non-rhythmically	chr1	26831017	26837866	MH01g0527400	rhythmically	127234	18
chr1	26701266	26713148	MH01g0526100	non-rhythmically	chr1	26847353	26850742	MH01g0527500	rhythmically	141840	5
chr1	26701266	26713148	MH01g0526100	non-rhythmically	chr1	27165627	27176741	MH01g0532700	non-rhythmically	463977	15
chr1	26701266	26713148	MH01g0526100	non-rhythmically	chr1	28721615	28727613	MH01g0567000	rhythmically	2017407	26
chr1	26701266	26713148	MH01g0526100	non-rhythmically	chr1	30339392	30346316	MH01g0595700	non-rhythmically	3635647	11
chr1	26701266	26713148	MH01g0526100	non-rhythmically	chr1	34698371	34703257	MH01g0687500	rhythmically	7993607	6
chr1	26701266	26713148	MH01g0526100	non-rhythmically	chr1	35501738	35509069	MH01g0699700	non-rhythmically	8798196	6
chr1	26701266	26713148	MH01g0526100	non-rhythmically	chr1	37907970	37915536	MH01g0750900	rhythmically	11204546	17
chr1	26701266	26713148	MH01g0526100	non-rhythmically	chr1	40048799	40054074	MH01g0797100	rhythmically	13344229	6
chr1	26722392	26722652	MH01g0526300	non-rhythmically	chr1	26729556	26733714	MH01g0526300	non-rhythmically	9112	5
chr1	26729556	26733714	MH01g0526300	non-rhythmically	chr1	26759881	26760752	MH01g0526500	non-rhythmically	28681	8
chr1	26729556	26733714	MH01g0526300	non-rhythmically	chr1	26761155	26761912	MH01g0526500	non-rhythmically	29898	12
chr1	26729556	26733714	MH01g0526300	non-rhythmically	chr1	26762204	26762906	MH01g0526600	non-rhythmically	30920	13
chr1	26729556	26733714	MH01g0526300	non-rhythmically	chr1	26769141	26774798	MH01g0526700	non-rhythmically	40334	30
chr1	26729556	26733714	MH01g0526300	non-rhythmically	chr1	26776353	26783683	MH01g0526900	rhythmically	48383	14
chr1	26761155	26761912	MH01g0526500	non-rhythmically	chr1	26769141	26774798	MH01g0526700	non-rhythmically	10436	5
chr1	26762204	26762906	MH01g0526600	non-rhythmically	chr1	26769141	26774798	MH01g0526700	non-rhythmically	9414	5
chr1	26769141	26774798	MH01g0526700	non-rhythmically	chr1	26776353	26783683	MH01g0526900	rhythmically	8049	40
chr1	26769141	26774798	MH01g0526700	non-rhythmically	chr1	26784099	26784655	MH01g0526900	rhythmically	12407	6
chr1	26769141	26774798	MH01g0526700	non-rhythmically	chr1	26803278	26808838	MH01g0527200	non-rhythmically	34089	26
chr1	26769141	26774798	MH01g0526700	non-rhythmically	chr1	26809023	26809620	MH01g0527200	non-rhythmically	37352	5
chr1	26769141	26774798	MH01g0526700	non-rhythmically	chr1	26818019	26818672	MH01g0527200	non-rhythmically	46376	5
chr1	26769141	26774798	MH01g0526700	non-rhythmically	chr1	26831017	26837866	MH01g0527400	rhythmically	62472	19
chr1	26769141	26774798	MH01g0526700	non-rhythmically	chr1	26892528	26899811	MH01g0528000	rhythmically	124200	8
chr1	26769141	26774798	MH01g0526700	non-rhythmically	chr1	27165627	27176741	MH01g0532700	non-rhythmically	399214	6
chr1	26776353	26783683	MH01g0526900	rhythmically	chr1	26803278	26808838	MH01g0527200	non-rhythmically	26040	40
chr1	26776353	26783683	MH01g0526900	rhythmically	chr1	26809023	26809620	MH01g0527200	non-rhythmically	29303	6
chr1	26776353	26783683	MH01g0526900	rhythmically	chr1	26831017	26837866	MH01g0527400	rhythmically	54423	19
chr1	26776353	26783683	MH01g0526900	rhythmically	chr1	26841821	26845790	MH01g0527500	rhythmically	63787	5
chr1	26776353	26783683	MH01g0526900	rhythmically	chr1	26847353	26850742	MH01g0527500	rhythmically	69029	5
chr1	26776353	26783683	MH01g0526900	rhythmically	chr1	26892528	26899811	MH01g0528000	rhythmically	116151	6
chr1	26776353	26783683	MH01g0526900	rhythmically	chr1	35936634	35954206	MH01g0707000	rhythmically	9165401	6
chr1	26803278	26808838	MH01g0527200	non-rhythmically	chr1	26831017	26837866	MH01g0527400	rhythmically	28383	24
chr1	26803278	26808838	MH01g0527200	non-rhythmically	chr1	26841821	26845790	MH01g0527500	rhythmically	37747	6
chr1	26809023	26809620	MH01g0527200	non-rhythmically	chr1	26831017	26837866	MH01g0527400	rhythmically	25120	14
chr1	26809023	26809620	MH01g0527200	non-rhythmically	chr1	26841821	26845790	MH01g0527500	rhythmically	34484	7
chr1	26818019	26818672	MH01g0527200	non-rhythmically	chr1	26831017	26837866	MH01g0527400	rhythmically	16096	10
chr1	26831017	26837866	MH01g0527400	rhythmically	chr1	26841821	26845790	MH01g0527500	rhythmically	9364	41
chr1	26831017	26837866	MH01g0527400	rhythmically	chr1	26847353	26850742	MH01g0527500	rhythmically	14606	40
chr1	26831017	26837866	MH01g0527400	rhythmically	chr1	26859662	26864303	MH01g0527800	rhythmically	27541	7
chr1	26831017	26837866	MH01g0527400	rhythmically	chr1	26873028	26874456	MH01g0527900	non-rhythmically	39300	5
chr1	26831017	26837866	MH01g0527400	rhythmically	chr1	26892528	26899811	MH01g0528000	rhythmically	61728	21
chr1	26831017	26837866	MH01g0527400	rhythmically	chr1	29849818	29857116	MH01g0587900	non-rhythmically	3019025	7
chr1	26831017	26837866	MH01g0527400	rhythmically	chr1	39046020	39051899	MH01g0780200	non-rhythmically	12214518	13
chr1	26841821	26845790	MH01g0527500	rhythmically	chr1	26859662	26864303	MH01g0527800	rhythmically	18177	13
chr1	26841821	26845790	MH01g0527500	rhythmically	chr1	26892528	26899811	MH01g0528000	rhythmically	52364	6
chr1	26847353	26850742	MH01g0527500	rhythmically	chr1	26859662	26864303	MH01g0527800	rhythmically	12935	25
chr1	26847353	26850742	MH01g0527500	rhythmically	chr1	26873028	26874456	MH01g0527900	non-rhythmically	24694	6
chr1	26847353	26850742	MH01g0527500	rhythmically	chr1	26892528	26899811	MH01g0528000	rhythmically	47122	16
chr1	26847353	26850742	MH01g0527500	rhythmically	chr1	26936087	26939009	MH01g0528900	rhythmically	88500	5
chr1	26859662	26864303	MH01g0527800	rhythmically	chr1	26873028	26874456	MH01g0527900	non-rhythmically	11759	10
chr1	26859662	26864303	MH01g0527800	rhythmically	chr1	26892528	26899811	MH01g0528000	rhythmically	34187	21
chr1	26859662	26864303	MH01g0527800	rhythmically	chr1	26936087	26939009	MH01g0528900	rhythmically	75565	6
chr1	26873028	26874456	MH01g0527900	non-rhythmically	chr1	26892528	26899811	MH01g0528000	rhythmically	22427	29
chr1	26892528	26899811	MH01g0528000	rhythmically	chr1	26936087	26939009	MH01g0528900	rhythmically	41378	10
chr1	26892528	26899811	MH01g0528000	rhythmically	chr1	27165627	27176741	MH01g0532700	non-rhythmically	275014	10
chr1	26892528	26899811	MH01g0528000	rhythmically	chr1	27578504	27582625	MH01g0538700	non-rhythmically	684395	6
chr1	26892528	26899811	MH01g0528000	rhythmically	chr1	28721615	28727613	MH01g0567000	rhythmically	1828444	16
chr1	26892528	26899811	MH01g0528000	rhythmically	chr1	30261636	30269042	MH01g0594200	rhythmically	3369169	7
chr1	26892528	26899811	MH01g0528000	rhythmically	chr1	33568152	33572820	MH01g0668500	non-rhythmically	6674316	9
chr1	26892528	26899811	MH01g0528000	rhythmically	chr1	39701949	39711707	MH01g0790700	non-rhythmically	12810658	13
chr1	26892528	26899811	MH01g0528000	rhythmically	chr1	39856561	39865162	MH01g0793500	non-rhythmically	12964692	5
chr1	26892528	26899811	MH01g0528000	rhythmically	chr1	40860986	40866343	MH01g0812800	rhythmically	13967495	16
chr1	26999909	27003966	MH01g0530000	rhythmically	chr1	27015053	27019502	MH01g0530400	non-rhythmically	15340	24
chr1	26999909	27003966	MH01g0530000	rhythmically	chr1	27028956	27033930	MH01g0530600	non-expressed	29505	14
chr1	26999909	27003966	MH01g0530000	rhythmically	chr1	27036260	27046280	MH01g0530600	non-expressed	39333	24
chr1	27015053	27019502	MH01g0530400	non-rhythmically	chr1	27028956	27033930	MH01g0530600	non-expressed	14165	18
chr1	27015053	27019502	MH01g0530400	non-rhythmically	chr1	27036260	27046280	MH01g0530600	non-expressed	23993	23
chr1	27015053	27019502	MH01g0530400	non-rhythmically	chr1	27057305	27061383	MH01g0530800	rhythmically	42066	6
chr1	27015053	27019502	MH01g0530400	non-rhythmically	chr1	27165627	27176741	MH01g0532700	non-rhythmically	153906	5
chr1	27028956	27033930	MH01g0530600	non-expressed	chr1	27036260	27046280	MH01g0530600	non-expressed	9827	17
chr1	27036260	27046280	MH01g0530600	non-expressed	chr1	27036260	27046280	MH01g0530600	non-expressed	0	6
chr1	27036260	27046280	MH01g0530600	non-expressed	chr1	27057305	27061383	MH01g0530800	rhythmically	18073	17
chr1	27036260	27046280	MH01g0530600	non-expressed	chr1	27165627	27176741	MH01g0532700	non-rhythmically	129913	5
chr1	27057305	27061383	MH01g0530800	rhythmically	chr1	27165627	27176741	MH01g0532700	non-rhythmically	111840	5
chr1	27062478	27065270	MH01g0530900	rhythmically	chr1	27123886	27125431	MH01g0532000	non-rhythmically	60784	5
chr1	27123886	27125431	MH01g0532000	non-rhythmically	chr1	27136911	27139990	MH01g0532300	rhythmically	13792	5
chr1	27123886	27125431	MH01g0532000	non-rhythmically	chr1	27143513	27145101	MH01g0532300	rhythmically	19648	7
chr1	27123886	27125431	MH01g0532000	non-rhythmically	chr1	27165627	27176741	MH01g0532700	non-rhythmically	46525	6
chr1	27136911	27139990	MH01g0532300	rhythmically	chr1	27165627	27176741	MH01g0532700	non-rhythmically	32733	9
chr1	27143513	27145101	MH01g0532300	rhythmically	chr1	27165627	27176741	MH01g0532700	non-rhythmically	26877	10
chr1	27161957	27163047	MH01g0532500	non-rhythmically	chr1	27165627	27176741	MH01g0532700	non-rhythmically	8681	10
chr1	27161957	27163047	MH01g0532500	non-rhythmically	chr1	27184778	27189436	MH01g0532900	non-rhythmically	24604	10
chr1	27165627	27176741	MH01g0532700	non-rhythmically	chr1	27165627	27176741	MH01g0532700	non-rhythmically	0	35
chr1	27165627	27176741	MH01g0532700	non-rhythmically	chr1	27182797	27183866	MH01g0532900	non-rhythmically	12147	20
chr1	27165627	27176741	MH01g0532700	non-rhythmically	chr1	27184247	27184549	MH01g0532900	non-rhythmically	13214	10
chr1	27165627	27176741	MH01g0532700	non-rhythmically	chr1	27184778	27189436	MH01g0532900	non-rhythmically	15923	110
chr1	27165627	27176741	MH01g0532700	non-rhythmically	chr1	27189762	27191286	MH01g0533000	rhythmically	19340	31
chr1	27165627	27176741	MH01g0532700	non-rhythmically	chr1	27192576	27193591	MH01g0533000	rhythmically	21899	37
chr1	27165627	27176741	MH01g0532700	non-rhythmically	chr1	27225266	27228840	MH01g0533500	rhythmically	55869	16
chr1	27165627	27176741	MH01g0532700	non-rhythmically	chr1	27230067	27231278	MH01g0533700	rhythmically	59488	6
chr1	27165627	27176741	MH01g0532700	non-rhythmically	chr1	35392959	35396642	MH01g0698400	non-rhythmically	8223616	6
chr1	27165627	27176741	MH01g0532700	non-rhythmically	chr1	39999809	40002083	MH01g0796000	rhythmically	12829762	5
chr1	27184778	27189436	MH01g0532900	non-rhythmically	chr1	27225266	27228840	MH01g0533500	rhythmically	39946	5
chr1	27225266	27228840	MH01g0533500	rhythmically	chr1	27241901	27245215	MH01g0533800	rhythmically	16505	8
chr1	27241901	27245215	MH01g0533800	rhythmically	chr1	27260000	27260222	MH01g0534000	rhythmically	16553	6
chr1	27421162	27422388	MH01g0535800	non-rhythmically	chr1	27438873	27442791	MH01g0536100	non-rhythmically	19057	6
chr1	27428749	27430475	MH01g0536000	rhythmically	chr1	27438873	27442791	MH01g0536100	non-rhythmically	11220	6
chr1	27438873	27442791	MH01g0536100	non-rhythmically	chr1	27451753	27453603	MH01g0536400	non-rhythmically	11846	8
chr1	27438873	27442791	MH01g0536100	non-rhythmically	chr1	27456536	27460200	MH01g0536500	non-rhythmically	17536	7
chr1	27442947	27444099	MH01g0536200	rhythmically	chr1	27451753	27453603	MH01g0536400	non-rhythmically	9155	5
chr1	27480885	27491183	MH01g0537200	non-rhythmically	chr1	27480885	27491183	MH01g0537200	non-rhythmically	0	9
chr1	27480885	27491183	MH01g0537200	non-rhythmically	chr1	27498714	27499541	MH01g0537300	rhythmically	13093	14
chr1	27480885	27491183	MH01g0537200	non-rhythmically	chr1	27499728	27500269	MH01g0537300	rhythmically	13964	14
chr1	27480885	27491183	MH01g0537200	non-rhythmically	chr1	27501519	27503607	MH01g0537300	rhythmically	16529	46
chr1	27480885	27491183	MH01g0537200	non-rhythmically	chr1	27504253	27505962	MH01g0537400	non-rhythmically	19073	38
chr1	27480885	27491183	MH01g0537200	non-rhythmically	chr1	27547742	27552472	MH01g0538000	non-rhythmically	64073	18
chr1	27480885	27491183	MH01g0537200	non-rhythmically	chr1	27614355	27628187	MH01g0539200	non-rhythmically	135237	9
chr1	27480885	27491183	MH01g0537200	non-rhythmically	chr1	39701949	39711707	MH01g0790700	non-rhythmically	12220794	8
chr1	27501519	27503607	MH01g0537300	rhythmically	chr1	27614355	27628187	MH01g0539200	non-rhythmically	118708	5
chr1	27547742	27552472	MH01g0538000	non-rhythmically	chr1	27566427	27570364	MH01g0538400	non-rhythmically	18288	75
chr1	27547742	27552472	MH01g0538000	non-rhythmically	chr1	27578504	27582625	MH01g0538700	non-rhythmically	30457	95
chr1	27547742	27552472	MH01g0538000	non-rhythmically	chr1	27588100	27588515	MH01g0538700	non-rhythmically	38200	5
chr1	27547742	27552472	MH01g0538000	non-rhythmically	chr1	27614355	27628187	MH01g0539200	non-rhythmically	71163	25
chr1	27547742	27552472	MH01g0538000	non-rhythmically	chr1	27632127	27635420	MH01g0539200	non-rhythmically	83666	9
chr1	27547742	27552472	MH01g0538000	non-rhythmically	chr1	29983772	29992043	MH01g0590000	rhythmically	2437800	7
chr1	27566427	27570364	MH01g0538400	non-rhythmically	chr1	27578504	27582625	MH01g0538700	non-rhythmically	12169	41
chr1	27566427	27570364	MH01g0538400	non-rhythmically	chr1	27614355	27628187	MH01g0539200	non-rhythmically	52875	8
chr1	27578504	27582625	MH01g0538700	non-rhythmically	chr1	27592702	27593168	MH01g0538700	non-rhythmically	12370	6
chr1	27578504	27582625	MH01g0538700	non-rhythmically	chr1	27614355	27628187	MH01g0539200	non-rhythmically	40706	16
chr1	27592702	27593168	MH01g0538700	non-rhythmically	chr1	27614355	27628187	MH01g0539200	non-rhythmically	28336	7
chr1	27614355	27628187	MH01g0539200	non-rhythmically	chr1	27614355	27628187	MH01g0539200	non-rhythmically	0	33
chr1	27614355	27628187	MH01g0539200	non-rhythmically	chr1	27628339	27628886	MH01g0539200	non-rhythmically	7341	8
chr1	27614355	27628187	MH01g0539200	non-rhythmically	chr1	27632127	27635420	MH01g0539200	non-rhythmically	12502	53
chr1	27614355	27628187	MH01g0539200	non-rhythmically	chr1	27641437	27641844	MH01g0539400	non-rhythmically	20369	10
chr1	27614355	27628187	MH01g0539200	non-rhythmically	chr1	27642132	27645016	MH01g0539400	non-rhythmically	22303	30
chr1	27614355	27628187	MH01g0539200	non-rhythmically	chr1	27646007	27646665	MH01g0539500	non-rhythmically	25065	6
chr1	27614355	27628187	MH01g0539200	non-rhythmically	chr1	27649994	27652300	MH01g0539600	rhythmically	29876	46
chr1	27614355	27628187	MH01g0539200	non-rhythmically	chr1	27652528	27652977	MH01g0539600	rhythmically	31481	11
chr1	27614355	27628187	MH01g0539200	non-rhythmically	chr1	27655262	27657171	MH01g0539600	rhythmically	34945	5
chr1	27614355	27628187	MH01g0539200	non-rhythmically	chr1	27667970	27671360	MH01g0539900	rhythmically	48394	23
chr1	27614355	27628187	MH01g0539200	non-rhythmically	chr1	27684647	27686389	MH01g0540100	non-rhythmically	64247	5
chr1	27614355	27628187	MH01g0539200	non-rhythmically	chr1	27711884	27717454	MH01g0540900	non-rhythmically	93398	6
chr1	27614355	27628187	MH01g0539200	non-rhythmically	chr1	27761338	27765491	MH01g0541900	non-rhythmically	142143	5
chr1	27614355	27628187	MH01g0539200	non-rhythmically	chr1	28721615	28727613	MH01g0567000	rhythmically	1103343	13
chr1	27632127	27635420	MH01g0539200	non-rhythmically	chr1	27642132	27645016	MH01g0539400	non-rhythmically	9800	5
chr1	27632127	27635420	MH01g0539200	non-rhythmically	chr1	27649994	27652300	MH01g0539600	rhythmically	17373	8
chr1	27649994	27652300	MH01g0539600	rhythmically	chr1	27667970	27671360	MH01g0539900	rhythmically	18518	5
chr1	27655262	27657171	MH01g0539600	rhythmically	chr1	27667970	27671360	MH01g0539900	rhythmically	13449	5
chr1	27667970	27671360	MH01g0539900	rhythmically	chr1	27690670	27692684	MH01g0540200	rhythmically	22011	10
chr1	27667970	27671360	MH01g0539900	rhythmically	chr1	27711884	27717454	MH01g0540900	non-rhythmically	45004	5
chr1	27684647	27686389	MH01g0540100	non-rhythmically	chr1	27703635	27708425	MH01g0540600	non-rhythmically	20512	6
chr1	27684647	27686389	MH01g0540100	non-rhythmically	chr1	27711884	27717454	MH01g0540900	non-rhythmically	29151	8
chr1	27690670	27692684	MH01g0540200	rhythmically	chr1	27703635	27708425	MH01g0540600	non-rhythmically	14353	16
chr1	27690670	27692684	MH01g0540200	rhythmically	chr1	27711884	27717454	MH01g0540900	non-rhythmically	22992	14
chr1	27690670	27692684	MH01g0540200	rhythmically	chr1	27761338	27765491	MH01g0541900	non-rhythmically	71737	5
chr1	27703635	27708425	MH01g0540600	non-rhythmically	chr1	27711884	27717454	MH01g0540900	non-rhythmically	8639	27
chr1	27703635	27708425	MH01g0540600	non-rhythmically	chr1	27761338	27765491	MH01g0541900	non-rhythmically	57384	8
chr1	27711884	27717454	MH01g0540900	non-rhythmically	chr1	27761338	27765491	MH01g0541900	non-rhythmically	48745	10
chr1	27761338	27765491	MH01g0541900	non-rhythmically	chr1	27773418	27778268	MH01g0542100	non-rhythmically	12429	17
chr1	27846560	27848253	MH01g0543100	rhythmically	chr1	27862281	27863197	MH01g0543100	rhythmically	15332	6
chr1	27846560	27848253	MH01g0543100	rhythmically	chr1	27886612	27892748	MH01g0543700	rhythmically	42273	5
chr1	27875901	27876473	MH01g0543500	non-rhythmically	chr1	27886612	27892748	MH01g0543700	rhythmically	13493	8
chr1	27875901	27876473	MH01g0543500	non-rhythmically	chr1	27897397	27902284	MH01g0543900	rhythmically	23653	6
chr1	27876625	27876842	MH01g0543500	non-rhythmically	chr1	27886612	27892748	MH01g0543700	rhythmically	12946	9
chr1	27886612	27892748	MH01g0543700	rhythmically	chr1	27897397	27902284	MH01g0543900	rhythmically	10160	28
chr1	27886612	27892748	MH01g0543700	rhythmically	chr1	27932984	27938508	MH01g0544200	non-rhythmically	46066	6
chr1	27892961	27895789	MH01g0543800	rhythmically	chr1	27932984	27938508	MH01g0544200	non-rhythmically	41371	5
chr1	27897397	27902284	MH01g0543900	rhythmically	chr1	27932984	27938508	MH01g0544200	non-rhythmically	35905	7
chr1	28187133	28195024	MH01g0548100	non-rhythmically	chr1	28305009	28309918	MH01g0550000	non-rhythmically	116385	7
chr1	28297745	28298063	MH01g0549900	non-rhythmically	chr1	28326671	28329129	MH01g0550400	non-rhythmically	29996	5
chr1	28300919	28304706	MH01g0549900	non-rhythmically	chr1	28310741	28312130	MH01g0550100	non-rhythmically	8623	6
chr1	28300919	28304706	MH01g0549900	non-rhythmically	chr1	28318289	28319896	MH01g0550200	non-expressed	16280	5
chr1	28300919	28304706	MH01g0549900	non-rhythmically	chr1	28326671	28329129	MH01g0550400	non-rhythmically	25087	15
chr1	28305009	28309918	MH01g0550000	non-rhythmically	chr1	28318289	28319896	MH01g0550200	non-expressed	11629	8
chr1	28305009	28309918	MH01g0550000	non-rhythmically	chr1	28326671	28329129	MH01g0550400	non-rhythmically	20436	15
chr1	28305009	28309918	MH01g0550000	non-rhythmically	chr1	30400723	30406093	MH01g0596800	non-rhythmically	2095945	6
chr1	28333484	28334973	MH01g0550500	non-expressed	chr1	28351023	28357279	MH01g0560700	non-rhythmically	19922	6
chr1	28351023	28357279	MH01g0560700	non-rhythmically	chr1	28378887	28380623	MH01g0560900	rhythmically	25604	13
chr1	28351023	28357279	MH01g0560700	non-rhythmically	chr1	28396877	28405265	MH01g0561300	non-rhythmically	46920	10
chr1	28378887	28380623	MH01g0560900	rhythmically	chr1	28396877	28405265	MH01g0561300	non-rhythmically	21316	9
chr1	28396049	28396548	MH01g0561200	non-rhythmically	chr1	28396877	28405265	MH01g0561300	non-rhythmically	4772	17
chr1	28396877	28405265	MH01g0561300	non-rhythmically	chr1	28396877	28405265	MH01g0561300	non-rhythmically	0	9
chr1	28396877	28405265	MH01g0561300	non-rhythmically	chr1	28432657	28433701	MH01g0561900	non-rhythmically	32108	6
chr1	28396877	28405265	MH01g0561300	non-rhythmically	chr1	28721615	28727613	MH01g0567000	rhythmically	323543	10
chr1	28396877	28405265	MH01g0561300	non-rhythmically	chr1	28944522	28954970	MH01g0571200	non-rhythmically	548675	8
chr1	28396877	28405265	MH01g0561300	non-rhythmically	chr1	39046020	39051899	MH01g0780200	non-rhythmically	10647888	11
chr1	28396877	28405265	MH01g0561300	non-rhythmically	chr1	40860986	40866343	MH01g0812800	rhythmically	12462593	9
chr1	28554934	28556691	MH01g0564000	non-rhythmically	chr1	28564416	28568773	MH01g0564100	rhythmically	10782	10
chr1	28564416	28568773	MH01g0564100	rhythmically	chr1	28586477	28587670	MH01g0564400	non-rhythmically	20479	8
chr1	28702856	28703538	MH01g0566500	rhythmically	chr1	28711779	28719104	MH01g0566700	non-rhythmically	12244	7
chr1	28704132	28705554	MH01g0566600	non-expressed	chr1	28711779	28719104	MH01g0566700	non-rhythmically	10598	22
chr1	28704132	28705554	MH01g0566600	non-expressed	chr1	28721615	28727613	MH01g0567000	rhythmically	19771	10
chr1	28711779	28719104	MH01g0566700	non-rhythmically	chr1	28721615	28727613	MH01g0567000	rhythmically	9172	30
chr1	28711779	28719104	MH01g0566700	non-rhythmically	chr1	28887546	28889025	MH01g0570500	non-rhythmically	172844	5
chr1	28721615	28727613	MH01g0567000	rhythmically	chr1	28944522	28954970	MH01g0571200	non-rhythmically	225132	32
chr1	28721615	28727613	MH01g0567000	rhythmically	chr1	29849818	29857116	MH01g0587900	non-rhythmically	1128853	16
chr1	28721615	28727613	MH01g0567000	rhythmically	chr1	31978160	31985887	MH01g0632200	rhythmically	3257409	8
chr1	28721615	28727613	MH01g0567000	rhythmically	chr1	32822740	32828155	MH01g0656400	rhythmically	4100833	11
chr1	28721615	28727613	MH01g0567000	rhythmically	chr1	33072085	33078253	MH01g0660600	rhythmically	4350555	9
chr1	28721615	28727613	MH01g0567000	rhythmically	chr1	33168194	33175389	MH01g0662800	non-rhythmically	4447177	20
chr1	28721615	28727613	MH01g0567000	rhythmically	chr1	33568152	33572820	MH01g0668500	non-rhythmically	4845872	17
chr1	28721615	28727613	MH01g0567000	rhythmically	chr1	33861438	33865184	MH01g0673800	non-rhythmically	5138697	12
chr1	28721615	28727613	MH01g0567000	rhythmically	chr1	36010595	36015721	MH01g0708800	rhythmically	7288544	10
chr1	28721615	28727613	MH01g0567000	rhythmically	chr1	37550052	37557737	MH01g0744900	non-rhythmically	8829280	11
chr1	28721615	28727613	MH01g0567000	rhythmically	chr1	38813632	38817760	MH01g0776000	non-rhythmically	10091082	12
chr1	28721615	28727613	MH01g0567000	rhythmically	chr1	39046020	39051899	MH01g0780200	non-rhythmically	10324345	47
chr1	28887546	28889025	MH01g0570500	non-rhythmically	chr1	28911067	28916022	MH01g0570600	rhythmically	25259	5
chr1	28911067	28916022	MH01g0570600	rhythmically	chr1	28944522	28954970	MH01g0571200	non-rhythmically	36201	10
chr1	28931151	28934320	MH01g0571000	non-rhythmically	chr1	28944522	28954970	MH01g0571200	non-rhythmically	17010	9
chr1	28934518	28934994	MH01g0571000	non-rhythmically	chr1	28944522	28954970	MH01g0571200	non-rhythmically	14990	5
chr1	28944522	28954970	MH01g0571200	non-rhythmically	chr1	28944522	28954970	MH01g0571200	non-rhythmically	0	36
chr1	28944522	28954970	MH01g0571200	non-rhythmically	chr1	28998094	28998726	MH01g0571900	non-rhythmically	48664	5
chr1	28944522	28954970	MH01g0571200	non-rhythmically	chr1	29008137	29011415	MH01g0572300	rhythmically	60030	15
chr1	28944522	28954970	MH01g0571200	non-rhythmically	chr1	29043634	29047530	MH01g0572900	non-rhythmically	95836	7
chr1	28944522	28954970	MH01g0571200	non-rhythmically	chr1	29435650	29445594	MH01g0580200	rhythmically	490876	16
chr1	28944522	28954970	MH01g0571200	non-rhythmically	chr1	29983772	29992043	MH01g0590000	rhythmically	1038161	18
chr1	28944522	28954970	MH01g0571200	non-rhythmically	chr1	35936634	35954206	MH01g0707000	rhythmically	6995674	22
chr1	28944522	28954970	MH01g0571200	non-rhythmically	chr1	38437015	38443782	MH01g0760300	non-rhythmically	9490652	16
chr1	28944522	28954970	MH01g0571200	non-rhythmically	chr1	40860986	40866343	MH01g0812800	rhythmically	11913918	26
chr1	28998094	28998726	MH01g0571900	non-rhythmically	chr1	29008137	29011415	MH01g0572300	rhythmically	11366	8
chr1	29008137	29011415	MH01g0572300	rhythmically	chr1	29027215	29029680	MH01g0572600	rhythmically	18671	10
chr1	29008137	29011415	MH01g0572300	rhythmically	chr1	39701949	39711707	MH01g0790700	non-rhythmically	10697052	5
chr1	29008137	29011415	MH01g0572300	rhythmically	chr1	40860986	40866343	MH01g0812800	rhythmically	11853888	6
chr1	29027215	29029680	MH01g0572600	rhythmically	chr1	29043634	29047530	MH01g0572900	non-rhythmically	17134	11
chr1	29080123	29081856	MH01g0573800	rhythmically	chr1	29089332	29091931	MH01g0573900	rhythmically	9642	6
chr1	29137173	29139804	MH01g0574900	non-rhythmically	chr1	29147742	29150465	MH01g0575100	rhythmically	10615	5
chr1	29137173	29139804	MH01g0574900	non-rhythmically	chr1	29152624	29154398	MH01g0575100	rhythmically	15022	7
chr1	29137173	29139804	MH01g0574900	non-rhythmically	chr1	29162168	29168260	MH01g0575300	non-rhythmically	26725	6
chr1	29147742	29150465	MH01g0575100	rhythmically	chr1	29162168	29168260	MH01g0575300	non-rhythmically	16110	10
chr1	29152624	29154398	MH01g0575100	rhythmically	chr1	29162168	29168260	MH01g0575300	non-rhythmically	11703	6
chr1	29162168	29168260	MH01g0575300	non-rhythmically	chr1	39046020	39051899	MH01g0780200	non-rhythmically	9883745	7
chr1	29326991	29329389	MH01g0578400	non-rhythmically	chr1	29347371	29350013	MH01g0578700	non-rhythmically	20502	13
chr1	29382366	29385736	MH01g0579200	non-rhythmically	chr1	29406501	29410547	MH01g0579600	rhythmically	24472	9
chr1	29406501	29410547	MH01g0579600	rhythmically	chr1	29435650	29445594	MH01g0580200	rhythmically	32098	16
chr1	29406501	29410547	MH01g0579600	rhythmically	chr1	29455967	29464579	MH01g0580600	rhythmically	51749	5
chr1	29435650	29445594	MH01g0580200	rhythmically	chr1	29450616	29451084	MH01g0580500	non-rhythmically	10228	12
chr1	29435650	29445594	MH01g0580200	rhythmically	chr1	29455967	29464579	MH01g0580600	rhythmically	19651	66
chr1	29435650	29445594	MH01g0580200	rhythmically	chr1	29496977	29497989	MH01g0581400	rhythmically	56861	6
chr1	29435650	29445594	MH01g0580200	rhythmically	chr1	32822740	32828155	MH01g0656400	rhythmically	3384825	9
chr1	29435650	29445594	MH01g0580200	rhythmically	chr1	33168194	33175389	MH01g0662800	non-rhythmically	3731169	14
chr1	29435650	29445594	MH01g0580200	rhythmically	chr1	33596517	33601444	MH01g0669000	non-rhythmically	4158358	6
chr1	29435650	29445594	MH01g0580200	rhythmically	chr1	38509567	38516429	MH01g0761700	rhythmically	9072376	6
chr1	29435650	29445594	MH01g0580200	rhythmically	chr1	39046020	39051899	MH01g0780200	non-rhythmically	9608337	21
chr1	29450616	29451084	MH01g0580500	non-rhythmically	chr1	29455967	29464579	MH01g0580600	rhythmically	9423	8
chr1	29455967	29464579	MH01g0580600	rhythmically	chr1	29455967	29464579	MH01g0580600	rhythmically	0	12
chr1	29537941	29541634	MH01g0582100	non-expressed	chr1	29575515	29579348	MH01g0582600	rhythmically	37644	5
chr1	29575515	29579348	MH01g0582600	rhythmically	chr1	29584932	29586306	MH01g0582900	non-rhythmically	8187	6
chr1	29625261	29627477	MH01g0583500	rhythmically	chr1	29634718	29635457	MH01g0583700	non-rhythmically	8718	6
chr1	29625261	29627477	MH01g0583500	rhythmically	chr1	29642107	29646194	MH01g0583800	non-rhythmically	17781	11
chr1	29625261	29627477	MH01g0583500	rhythmically	chr1	29678708	29684232	MH01g0584500	non-rhythmically	55101	10
chr1	29632335	29632862	MH01g0583600	non-expressed	chr1	29642107	29646194	MH01g0583800	non-rhythmically	11552	5
chr1	29632335	29632862	MH01g0583600	non-expressed	chr1	29678708	29684232	MH01g0584500	non-rhythmically	48871	7
chr1	29634718	29635457	MH01g0583700	non-rhythmically	chr1	29642107	29646194	MH01g0583800	non-rhythmically	9063	14
chr1	29634718	29635457	MH01g0583700	non-rhythmically	chr1	29678708	29684232	MH01g0584500	non-rhythmically	46382	8
chr1	29635902	29636376	MH01g0583700	non-rhythmically	chr1	29642107	29646194	MH01g0583800	non-rhythmically	8011	7
chr1	29637993	29640079	MH01g0583700	non-rhythmically	chr1	29678708	29684232	MH01g0584500	non-rhythmically	42434	5
chr1	29642107	29646194	MH01g0583800	non-rhythmically	chr1	29667655	29669901	MH01g0584300	non-expressed	24627	7
chr1	29642107	29646194	MH01g0583800	non-rhythmically	chr1	29678708	29684232	MH01g0584500	non-rhythmically	37319	19
chr1	29646801	29647055	MH01g0583800	non-rhythmically	chr1	29678708	29684232	MH01g0584500	non-rhythmically	34542	8
chr1	29665343	29667303	MH01g0584200	rhythmically	chr1	29676406	29678362	MH01g0584400	non-rhythmically	11060	5
chr1	29665343	29667303	MH01g0584200	rhythmically	chr1	29678708	29684232	MH01g0584500	non-rhythmically	15146	9
chr1	29667655	29669901	MH01g0584300	non-expressed	chr1	29678708	29684232	MH01g0584500	non-rhythmically	12692	12
chr1	29670262	29671221	MH01g0584300	non-expressed	chr1	29678708	29684232	MH01g0584500	non-rhythmically	10728	10
chr1	29670262	29671221	MH01g0584300	non-expressed	chr1	29718785	29725177	MH01g0585500	rhythmically	51239	5
chr1	29678708	29684232	MH01g0584500	non-rhythmically	chr1	29718785	29725177	MH01g0585500	rhythmically	40511	7
chr1	29707996	29708746	MH01g0585200	non-expressed	chr1	29718785	29725177	MH01g0585500	rhythmically	13609	12
chr1	29718785	29725177	MH01g0585500	rhythmically	chr1	29802773	29808934	MH01g0587000	non-rhythmically	83872	5
chr1	29718785	29725177	MH01g0585500	rhythmically	chr1	29849818	29857116	MH01g0587900	non-rhythmically	131486	5
chr1	29718785	29725177	MH01g0585500	rhythmically	chr1	29983772	29992043	MH01g0590000	rhythmically	265926	5
chr1	29802773	29808934	MH01g0587000	non-rhythmically	chr1	29815035	29815668	MH01g0587100	non-rhythmically	9498	5
chr1	29802773	29808934	MH01g0587000	non-rhythmically	chr1	29818725	29821069	MH01g0587300	non-rhythmically	14043	10
chr1	29802773	29808934	MH01g0587000	non-rhythmically	chr1	29838067	29843830	MH01g0587600	rhythmically	35095	6
chr1	29802773	29808934	MH01g0587000	non-rhythmically	chr1	29849818	29857116	MH01g0587900	non-rhythmically	47613	9
chr1	29818725	29821069	MH01g0587300	non-rhythmically	chr1	29838067	29843830	MH01g0587600	rhythmically	21051	7
chr1	29838067	29843830	MH01g0587600	rhythmically	chr1	29849818	29857116	MH01g0587900	non-rhythmically	12518	70
chr1	29838067	29843830	MH01g0587600	rhythmically	chr1	29983772	29992043	MH01g0590000	rhythmically	146959	8
chr1	29838067	29843830	MH01g0587600	rhythmically	chr1	33168194	33175389	MH01g0662800	non-rhythmically	3330843	5
chr1	29849818	29857116	MH01g0587900	non-rhythmically	chr1	29983772	29992043	MH01g0590000	rhythmically	134440	18
chr1	29849818	29857116	MH01g0587900	non-rhythmically	chr1	38690565	38697938	MH01g0773900	rhythmically	8840784	10
chr1	29849818	29857116	MH01g0587900	non-rhythmically	chr1	39046020	39051899	MH01g0780200	non-rhythmically	9195492	19
chr1	29849818	29857116	MH01g0587900	non-rhythmically	chr1	40820180	40829408	MH01g0812200	non-rhythmically	10971327	7
chr1	29965937	29969291	MH01g0589700	non-rhythmically	chr1	29983772	29992043	MH01g0590000	rhythmically	20293	23
chr1	29969494	29970450	MH01g0589700	non-rhythmically	chr1	29983772	29992043	MH01g0590000	rhythmically	17935	21
chr1	29972652	29973073	MH01g0589700	non-rhythmically	chr1	29983772	29992043	MH01g0590000	rhythmically	15045	14
chr1	29983772	29992043	MH01g0590000	rhythmically	chr1	30004109	30007574	MH01g0590400	rhythmically	17934	21
chr1	29983772	29992043	MH01g0590000	rhythmically	chr1	30018018	30023628	MH01g0590500	non-rhythmically	32916	35
chr1	29983772	29992043	MH01g0590000	rhythmically	chr1	30023804	30024258	MH01g0590600	rhythmically	36123	5
chr1	29983772	29992043	MH01g0590000	rhythmically	chr1	30076587	30082937	MH01g0591500	rhythmically	91855	9
chr1	29983772	29992043	MH01g0590000	rhythmically	chr1	30400723	30406093	MH01g0596800	non-rhythmically	415501	11
chr1	29983772	29992043	MH01g0590000	rhythmically	chr1	31525846	31532949	MH01g0624600	rhythmically	1541490	8
chr1	29983772	29992043	MH01g0590000	rhythmically	chr1	37420817	37425794	MH01g0743700	non-rhythmically	7435398	6
chr1	29983772	29992043	MH01g0590000	rhythmically	chr1	39046020	39051899	MH01g0780200	non-rhythmically	9061052	21
chr1	29983772	29992043	MH01g0590000	rhythmically	chr1	40048799	40054074	MH01g0797100	rhythmically	10063529	5
chr1	30003209	30003823	MH01g0590300	non-rhythmically	chr1	30018018	30023628	MH01g0590500	non-rhythmically	17307	7
chr1	30004109	30007574	MH01g0590400	rhythmically	chr1	30018018	30023628	MH01g0590500	non-rhythmically	14982	74
chr1	30018018	30023628	MH01g0590500	non-rhythmically	chr1	30076587	30082937	MH01g0591500	rhythmically	58939	6
chr1	30076587	30082937	MH01g0591500	rhythmically	chr1	30086973	30087746	MH01g0591600	rhythmically	7597	9
chr1	30076587	30082937	MH01g0591500	rhythmically	chr1	30088986	30090164	MH01g0591700	non-rhythmically	9812	9
chr1	30076587	30082937	MH01g0591500	rhythmically	chr1	30110215	30111760	MH01g0592100	non-rhythmically	31225	5
chr1	30076587	30082937	MH01g0591500	rhythmically	chr1	30123757	30131543	MH01g0592500	rhythmically	47887	9
chr1	30088986	30090164	MH01g0591700	non-rhythmically	chr1	30123757	30131543	MH01g0592500	rhythmically	38075	6
chr1	30110215	30111760	MH01g0592100	non-rhythmically	chr1	30123757	30131543	MH01g0592500	rhythmically	16662	9
chr1	30123757	30131543	MH01g0592500	rhythmically	chr1	30339392	30346316	MH01g0595700	non-rhythmically	215204	6
chr1	30168781	30173062	MH01g0592900	non-rhythmically	chr1	30358354	30367890	MH01g0596200	non-rhythmically	192200	5
chr1	30261636	30269042	MH01g0594200	rhythmically	chr1	30321879	30326957	MH01g0595500	rhythmically	59079	7
chr1	30261636	30269042	MH01g0594200	rhythmically	chr1	30339392	30346316	MH01g0595700	non-rhythmically	77515	6
chr1	30261636	30269042	MH01g0594200	rhythmically	chr1	30358354	30367890	MH01g0596200	non-rhythmically	97783	9
chr1	30261636	30269042	MH01g0594200	rhythmically	chr1	34172342	34184096	MH01g0679200	rhythmically	3912880	5
chr1	30261636	30269042	MH01g0594200	rhythmically	chr1	39701949	39711707	MH01g0790700	non-rhythmically	9441489	7
chr1	30321879	30326957	MH01g0595500	rhythmically	chr1	30339392	30346316	MH01g0595700	non-rhythmically	18436	60
chr1	30321879	30326957	MH01g0595500	rhythmically	chr1	30358354	30367890	MH01g0596200	non-rhythmically	38704	17
chr1	30321879	30326957	MH01g0595500	rhythmically	chr1	30400723	30406093	MH01g0596800	non-rhythmically	78990	6
chr1	30339392	30346316	MH01g0595700	non-rhythmically	chr1	30355115	30356846	MH01g0595900	non-rhythmically	13126	12
chr1	30339392	30346316	MH01g0595700	non-rhythmically	chr1	30357180	30358198	MH01g0596000	rhythmically	14835	5
chr1	30339392	30346316	MH01g0595700	non-rhythmically	chr1	30358354	30367890	MH01g0596200	non-rhythmically	20268	41
chr1	30339392	30346316	MH01g0595700	non-rhythmically	chr1	30385991	30387671	MH01g0596500	non-rhythmically	43977	14
chr1	30339392	30346316	MH01g0595700	non-rhythmically	chr1	30395689	30396826	MH01g0596500	non-rhythmically	53403	5
chr1	30339392	30346316	MH01g0595700	non-rhythmically	chr1	30400723	30406093	MH01g0596800	non-rhythmically	60554	8
chr1	30339392	30346316	MH01g0595700	non-rhythmically	chr1	35936634	35954206	MH01g0707000	rhythmically	5602566	11
chr1	30355115	30356846	MH01g0595900	non-rhythmically	chr1	30358354	30367890	MH01g0596200	non-rhythmically	7141	7
chr1	30355115	30356846	MH01g0595900	non-rhythmically	chr1	30385991	30387671	MH01g0596500	non-rhythmically	30851	5
chr1	30355115	30356846	MH01g0595900	non-rhythmically	chr1	30400723	30406093	MH01g0596800	non-rhythmically	47428	7
chr1	30357180	30358198	MH01g0596000	rhythmically	chr1	30385991	30387671	MH01g0596500	non-rhythmically	29142	8
chr1	30358354	30367890	MH01g0596200	non-rhythmically	chr1	30385991	30387671	MH01g0596500	non-rhythmically	23709	35
chr1	30358354	30367890	MH01g0596200	non-rhythmically	chr1	30395689	30396826	MH01g0596500	non-rhythmically	33135	7
chr1	30358354	30367890	MH01g0596200	non-rhythmically	chr1	30400723	30406093	MH01g0596800	non-rhythmically	40286	31
chr1	30358354	30367890	MH01g0596200	non-rhythmically	chr1	30408334	30409171	MH01g0596900	non-expressed	45630	5
chr1	30358354	30367890	MH01g0596200	non-rhythmically	chr1	30409432	30410808	MH01g0596900	non-expressed	46998	6
chr1	30385991	30387671	MH01g0596500	non-rhythmically	chr1	30395689	30396826	MH01g0596500	non-rhythmically	9426	7
chr1	30385991	30387671	MH01g0596500	non-rhythmically	chr1	30400723	30406093	MH01g0596800	non-rhythmically	16577	11
chr1	30395689	30396826	MH01g0596500	non-rhythmically	chr1	30409432	30410808	MH01g0596900	non-expressed	13862	5
chr1	30400723	30406093	MH01g0596800	non-rhythmically	chr1	30409432	30410808	MH01g0596900	non-expressed	6711	9
chr1	30400723	30406093	MH01g0596800	non-rhythmically	chr1	33168194	33175389	MH01g0662800	non-rhythmically	2768383	12
chr1	30400723	30406093	MH01g0596800	non-rhythmically	chr1	33861438	33865184	MH01g0673800	non-rhythmically	3459902	6
chr1	30400723	30406093	MH01g0596800	non-rhythmically	chr1	35082935	35089410	MH01g0693200	non-rhythmically	4682764	6
chr1	30400723	30406093	MH01g0596800	non-rhythmically	chr1	36528350	36537214	MH01g0727100	rhythmically	6129373	8
chr1	30400723	30406093	MH01g0596800	non-rhythmically	chr1	37753102	37760747	MH01g0748400	non-rhythmically	7353516	9
chr1	30400723	30406093	MH01g0596800	non-rhythmically	chr1	39046020	39051899	MH01g0780200	non-rhythmically	8645551	19
chr1	30400723	30406093	MH01g0596800	non-rhythmically	chr1	40860986	40866343	MH01g0812800	rhythmically	10460256	19
chr1	30525950	30529233	MH01g0599000	non-rhythmically	chr1	30536584	30537164	MH01g0599300	non-rhythmically	9283	5
chr1	30531841	30533415	MH01g0599100	non-rhythmically	chr1	30558749	30565011	MH01g0599700	rhythmically	29252	7
chr1	30558749	30565011	MH01g0599700	rhythmically	chr1	30569291	30569881	MH01g0599800	non-rhythmically	7706	9
chr1	30558749	30565011	MH01g0599700	rhythmically	chr1	30571309	30572854	MH01g0599800	non-rhythmically	10201	20
chr1	30558749	30565011	MH01g0599700	rhythmically	chr1	30583291	30583628	MH01g0600000	rhythmically	21579	6
chr1	30613506	30614668	MH01g0600800	rhythmically	chr1	30625562	30627649	MH01g0601000	non-rhythmically	12518	6
chr1	30615719	30617298	MH01g0600900	non-rhythmically	chr1	30625562	30627649	MH01g0601000	non-rhythmically	10097	7
chr1	30801881	30803428	MH01g0603300	non-rhythmically	chr1	30812017	30817146	MH01g0603500	rhythmically	11927	5
chr1	30812017	30817146	MH01g0603500	rhythmically	chr1	30825332	30828628	MH01g0603700	non-expressed	12398	15
chr1	30812017	30817146	MH01g0603500	rhythmically	chr1	30875497	30877329	MH01g0604300	rhythmically	61831	10
chr1	31046790	31048337	MH01g0607100	rhythmically	chr1	31065996	31068235	MH01g0607500	non-rhythmically	19552	5
chr1	31065996	31068235	MH01g0607500	non-rhythmically	chr1	31084048	31088063	MH01g0607900	rhythmically	18940	5
chr1	31084048	31088063	MH01g0607900	rhythmically	chr1	31128251	31133279	MH01g0608800	rhythmically	44709	7
chr1	31124009	31127383	MH01g0608700	rhythmically	chr1	31128251	31133279	MH01g0608800	rhythmically	5069	10
chr1	31124009	31127383	MH01g0608700	rhythmically	chr1	31198512	31207443	MH01g0609800	rhythmically	77281	8
chr1	31128251	31133279	MH01g0608800	rhythmically	chr1	31198512	31207443	MH01g0609800	rhythmically	72212	8
chr1	31183882	31184540	MH01g0609400	non-rhythmically	chr1	31198512	31207443	MH01g0609800	rhythmically	18766	8
chr1	31198512	31207443	MH01g0609800	rhythmically	chr1	31198512	31207443	MH01g0609800	rhythmically	0	6
chr1	31198512	31207443	MH01g0609800	rhythmically	chr1	31229517	31231138	MH01g0610300	non-rhythmically	27350	10
chr1	31198512	31207443	MH01g0609800	rhythmically	chr1	31232581	31234155	MH01g0610400	rhythmically	30390	13
chr1	31198512	31207443	MH01g0609800	rhythmically	chr1	31236656	31238899	MH01g0610400	rhythmically	34800	20
chr1	31229517	31231138	MH01g0610300	non-rhythmically	chr1	31236656	31238899	MH01g0610400	rhythmically	7450	10
chr1	31229517	31231138	MH01g0610300	non-rhythmically	chr1	31244923	31247131	MH01g0610600	non-rhythmically	15699	5
chr1	31232581	31234155	MH01g0610400	rhythmically	chr1	31244923	31247131	MH01g0610600	non-rhythmically	12659	8
chr1	31236656	31238899	MH01g0610400	rhythmically	chr1	31244923	31247131	MH01g0610600	non-rhythmically	8249	10
chr1	31271801	31275080	MH01g0610800	non-rhythmically	chr1	31281359	31285771	MH01g0611000	non-rhythmically	10124	9
chr1	31316236	31317759	MH01g0621500	non-rhythmically	chr1	31330568	31333419	MH01g0621600	rhythmically	14996	5
chr1	31316236	31317759	MH01g0621500	non-rhythmically	chr1	31337556	31342699	MH01g0621700	rhythmically	23130	21
chr1	31320189	31321500	MH01g0621500	non-rhythmically	chr1	31330568	31333419	MH01g0621600	rhythmically	11149	8
chr1	31320189	31321500	MH01g0621500	non-rhythmically	chr1	31337556	31342699	MH01g0621700	rhythmically	19283	6
chr1	31330568	31333419	MH01g0621600	rhythmically	chr1	31337556	31342699	MH01g0621700	rhythmically	8134	9
chr1	31337556	31342699	MH01g0621700	rhythmically	chr1	31349296	31350842	MH01g0622000	rhythmically	9941	16
chr1	31337556	31342699	MH01g0621700	rhythmically	chr1	31384695	31386160	MH01g0622800	rhythmically	45300	9
chr1	31337556	31342699	MH01g0621700	rhythmically	chr1	31399229	31402925	MH01g0622800	rhythmically	60949	8
chr1	31384695	31386160	MH01g0622800	rhythmically	chr1	31399229	31402925	MH01g0622800	rhythmically	15649	6
chr1	31399229	31402925	MH01g0622800	rhythmically	chr1	31431303	31436853	MH01g0623200	non-rhythmically	33001	14
chr1	31410199	31411005	MH01g0622900	non-rhythmically	chr1	31431303	31436853	MH01g0623200	non-rhythmically	23476	7
chr1	31421358	31422253	MH01g0623100	non-rhythmically	chr1	31431303	31436853	MH01g0623200	non-rhythmically	12273	8
chr1	31425448	31425741	MH01g0623100	non-rhythmically	chr1	31431303	31436853	MH01g0623200	non-rhythmically	8484	7
chr1	31431303	31436853	MH01g0623200	non-rhythmically	chr1	31478891	31481644	MH01g0623700	non-rhythmically	46189	8
chr1	31470120	31471049	MH01g0623600	non-rhythmically	chr1	31478891	31481644	MH01g0623700	non-rhythmically	9683	8
chr1	31498088	31499592	MH01g0624100	rhythmically	chr1	31525846	31532949	MH01g0624600	rhythmically	30557	8
chr1	31525846	31532949	MH01g0624600	rhythmically	chr1	31537269	31540757	MH01g0624700	non-expressed	9615	51
chr1	31694701	31695486	MH01g0626800	non-rhythmically	chr1	31703429	31706796	MH01g0626900	non-rhythmically	10019	11
chr1	31694701	31695486	MH01g0626800	non-rhythmically	chr1	31707192	31707736	MH01g0626900	non-rhythmically	12370	5
chr1	31694701	31695486	MH01g0626800	non-rhythmically	chr1	31708491	31710142	MH01g0626900	non-rhythmically	14223	14
chr1	31708491	31710142	MH01g0626900	non-rhythmically	chr1	31718284	31719509	MH01g0627200	non-rhythmically	9580	5
chr1	31803563	31807428	MH01g0629100	non-rhythmically	chr1	31835078	31838738	MH01g0629500	rhythmically	31413	12
chr1	31803563	31807428	MH01g0629100	non-rhythmically	chr1	31842970	31848612	MH01g0629500	rhythmically	40295	6
chr1	31835078	31838738	MH01g0629500	rhythmically	chr1	31842970	31848612	MH01g0629500	rhythmically	8882	22
chr1	31842970	31848612	MH01g0629500	rhythmically	chr1	36717386	36721798	MH01g0731100	non-rhythmically	4873801	6
chr1	31881001	31881822	MH01g0630200	non-expressed	chr1	31889615	31889894	MH01g0630200	non-expressed	8343	7
chr1	31889615	31889894	MH01g0630200	non-expressed	chr1	31900694	31901328	MH01g0630400	non-rhythmically	11256	5
chr1	31908980	31912573	MH01g0630500	rhythmically	chr1	31978160	31985887	MH01g0632200	rhythmically	71247	5
chr1	31978160	31985887	MH01g0632200	rhythmically	chr1	31978160	31985887	MH01g0632200	rhythmically	0	6
chr1	31978160	31985887	MH01g0632200	rhythmically	chr1	31991596	31993387	MH01g0632500	non-expressed	10468	7
chr1	31978160	31985887	MH01g0632200	rhythmically	chr1	31995823	31998030	MH01g0632700	non-rhythmically	14903	6
chr1	31978160	31985887	MH01g0632200	rhythmically	chr1	31998399	32000121	MH01g0632700	non-rhythmically	17236	18
chr1	31978160	31985887	MH01g0632200	rhythmically	chr1	32003586	32007058	MH01g0632800	non-rhythmically	23298	8
chr1	31978160	31985887	MH01g0632200	rhythmically	chr1	33168194	33175389	MH01g0662800	non-rhythmically	1189768	6
chr1	31978160	31985887	MH01g0632200	rhythmically	chr1	36717386	36721798	MH01g0731100	non-rhythmically	4737568	6
chr1	31991596	31993387	MH01g0632500	non-expressed	chr1	32003586	32007058	MH01g0632800	non-rhythmically	12830	5
chr1	31995823	31998030	MH01g0632700	non-rhythmically	chr1	32003586	32007058	MH01g0632800	non-rhythmically	8395	5
chr1	32003586	32007058	MH01g0632800	non-rhythmically	chr1	32028198	32028585	MH01g0633000	rhythmically	23069	5
chr1	32343163	32344284	MH01g0638500	non-rhythmically	chr1	32352886	32355601	MH01g0638700	non-expressed	10520	7
chr1	32352886	32355601	MH01g0638700	non-expressed	chr1	39701949	39711707	MH01g0790700	non-rhythmically	7352584	7
chr1	32458481	32460062	MH01g0650500	non-expressed	chr1	32478359	32481374	MH01g0650700	rhythmically	20595	7
chr1	32460409	32463438	MH01g0650600	non-rhythmically	chr1	32477160	32478142	MH01g0650700	rhythmically	15727	5
chr1	32460409	32463438	MH01g0650600	non-rhythmically	chr1	32478359	32481374	MH01g0650700	rhythmically	17943	15
chr1	32607044	32608312	MH01g0653300	rhythmically	chr1	32615807	32620459	MH01g0653400	non-rhythmically	10455	13
chr1	32615807	32620459	MH01g0653400	non-rhythmically	chr1	39046020	39051899	MH01g0780200	non-rhythmically	6430826	5
chr1	32754359	32758540	MH01g0655800	rhythmically	chr1	32822740	32828155	MH01g0656400	rhythmically	68998	11
chr1	32799505	32807530	MH01g0656200	non-rhythmically	chr1	32822740	32828155	MH01g0656400	rhythmically	21930	5
chr1	32822740	32828155	MH01g0656400	rhythmically	chr1	32848538	32848841	MH01g0656600	non-rhythmically	23242	6
chr1	33014335	33019170	MH01g0659900	non-rhythmically	chr1	33023713	33025166	MH01g0660000	non-rhythmically	7687	7
chr1	33014335	33019170	MH01g0659900	non-rhythmically	chr1	33048676	33051291	MH01g0660300	rhythmically	33231	13
chr1	33014335	33019170	MH01g0659900	non-rhythmically	chr1	33052534	33054580	MH01g0660300	rhythmically	36804	9
chr1	33014335	33019170	MH01g0659900	non-rhythmically	chr1	33055352	33059518	MH01g0660400	rhythmically	40682	12
chr1	33014335	33019170	MH01g0659900	non-rhythmically	chr1	33072085	33078253	MH01g0660600	rhythmically	58416	14
chr1	33014335	33019170	MH01g0659900	non-rhythmically	chr1	33168194	33175389	MH01g0662800	non-rhythmically	155039	5
chr1	33023713	33025166	MH01g0660000	non-rhythmically	chr1	33055352	33059518	MH01g0660400	rhythmically	32995	5
chr1	33048676	33051291	MH01g0660300	rhythmically	chr1	33060411	33061912	MH01g0660400	rhythmically	11178	5
chr1	33048676	33051291	MH01g0660300	rhythmically	chr1	33072085	33078253	MH01g0660600	rhythmically	25185	9
chr1	33052534	33054580	MH01g0660300	rhythmically	chr1	33060411	33061912	MH01g0660400	rhythmically	7604	5
chr1	33052534	33054580	MH01g0660300	rhythmically	chr1	33072085	33078253	MH01g0660600	rhythmically	21612	9
chr1	33055352	33059518	MH01g0660400	rhythmically	chr1	33072085	33078253	MH01g0660600	rhythmically	17734	33
chr1	33060411	33061912	MH01g0660400	rhythmically	chr1	33072085	33078253	MH01g0660600	rhythmically	14007	27
chr1	33064657	33065662	MH01g0660500	non-expressed	chr1	33072085	33078253	MH01g0660600	rhythmically	10009	11
chr1	33118759	33124198	MH01g0661600	non-rhythmically	chr1	33144827	33145565	MH01g0662100	rhythmically	23717	5
chr1	33118759	33124198	MH01g0661600	non-rhythmically	chr1	33151053	33152263	MH01g0662200	rhythmically	30180	9
chr1	33118759	33124198	MH01g0661600	non-rhythmically	chr1	33168194	33175389	MH01g0662800	non-rhythmically	50313	27
chr1	33118759	33124198	MH01g0661600	non-rhythmically	chr1	40860986	40866343	MH01g0812800	rhythmically	7742186	9
chr1	33151053	33152263	MH01g0662200	rhythmically	chr1	33168194	33175389	MH01g0662800	non-rhythmically	20133	12
chr1	33156963	33157261	MH01g0662300	non-expressed	chr1	33168194	33175389	MH01g0662800	non-rhythmically	14679	6
chr1	33168194	33175389	MH01g0662800	non-rhythmically	chr1	33182721	33185587	MH01g0663000	non-rhythmically	12362	33
chr1	33168194	33175389	MH01g0662800	non-rhythmically	chr1	33185801	33187331	MH01g0663000	non-rhythmically	14775	25
chr1	33168194	33175389	MH01g0662800	non-rhythmically	chr1	33191990	33196605	MH01g0663200	rhythmically	22506	14
chr1	33168194	33175389	MH01g0662800	non-rhythmically	chr1	33224691	33226728	MH01g0663900	non-rhythmically	53918	5
chr1	33168194	33175389	MH01g0662800	non-rhythmically	chr1	33370840	33374290	MH01g0665500	rhythmically	200774	5
chr1	33168194	33175389	MH01g0662800	non-rhythmically	chr1	39046020	39051899	MH01g0780200	non-rhythmically	5877168	28
chr1	33182721	33185587	MH01g0663000	non-rhythmically	chr1	33191990	33196605	MH01g0663200	rhythmically	10143	5
chr1	33191990	33196605	MH01g0663200	rhythmically	chr1	33206274	33208593	MH01g0663300	rhythmically	13136	26
chr1	33224691	33226728	MH01g0663900	non-rhythmically	chr1	33237295	33237829	MH01g0664000	rhythmically	11852	9
chr1	33301237	33305489	MH01g0664500	rhythmically	chr1	33311863	33313165	MH01g0664600	rhythmically	9151	9
chr1	33301237	33305489	MH01g0664500	rhythmically	chr1	33420324	33426165	MH01g0666200	non-rhythmically	119881	5
chr1	33345942	33347489	MH01g0665300	rhythmically	chr1	33366305	33369523	MH01g0665500	rhythmically	21198	6
chr1	33347730	33352090	MH01g0665300	rhythmically	chr1	33366305	33369523	MH01g0665500	rhythmically	18003	6
chr1	33347730	33352090	MH01g0665300	rhythmically	chr1	33370840	33374290	MH01g0665500	rhythmically	22655	37
chr1	33352568	33353665	MH01g0665400	non-rhythmically	chr1	33366305	33369523	MH01g0665500	rhythmically	14797	13
chr1	33352568	33353665	MH01g0665400	non-rhythmically	chr1	33370840	33374290	MH01g0665500	rhythmically	19449	18
chr1	33370840	33374290	MH01g0665500	rhythmically	chr1	33420324	33426165	MH01g0666200	non-rhythmically	50679	6
chr1	33398498	33399598	MH01g0665900	non-rhythmically	chr1	33409329	33412758	MH01g0666100	rhythmically	11995	6
chr1	33398498	33399598	MH01g0665900	non-rhythmically	chr1	33420324	33426165	MH01g0666200	non-rhythmically	24196	6
chr1	33399755	33400597	MH01g0666100	rhythmically	chr1	33409329	33412758	MH01g0666100	rhythmically	10867	15
chr1	33399755	33400597	MH01g0666100	rhythmically	chr1	33420324	33426165	MH01g0666200	non-rhythmically	23068	8
chr1	33409329	33412758	MH01g0666100	rhythmically	chr1	33420324	33426165	MH01g0666200	non-rhythmically	12201	53
chr1	33420324	33426165	MH01g0666200	non-rhythmically	chr1	33489195	33492581	MH01g0667100	non-rhythmically	67643	5
chr1	33420324	33426165	MH01g0666200	non-rhythmically	chr1	36717386	36721798	MH01g0731100	non-rhythmically	3296347	5
chr1	33568152	33572820	MH01g0668500	non-rhythmically	chr1	33596517	33601444	MH01g0669000	non-rhythmically	28494	23
chr1	33568152	33572820	MH01g0668500	non-rhythmically	chr1	33658241	33663709	MH01g0670200	rhythmically	90489	7
chr1	33568152	33572820	MH01g0668500	non-rhythmically	chr1	33861438	33865184	MH01g0673800	non-rhythmically	292825	7
chr1	33568152	33572820	MH01g0668500	non-rhythmically	chr1	37753102	37760747	MH01g0748400	non-rhythmically	4186438	8
chr1	33568152	33572820	MH01g0668500	non-rhythmically	chr1	38437015	38443782	MH01g0760300	non-rhythmically	4869912	9
chr1	33568152	33572820	MH01g0668500	non-rhythmically	chr1	39046020	39051899	MH01g0780200	non-rhythmically	5478473	19
chr1	33568152	33572820	MH01g0668500	non-rhythmically	chr1	39701949	39711707	MH01g0790700	non-rhythmically	6136342	12
chr1	33568152	33572820	MH01g0668500	non-rhythmically	chr1	39856561	39865162	MH01g0793500	non-rhythmically	6290375	7
chr1	33629509	33630658	MH01g0669500	rhythmically	chr1	33658241	33663709	MH01g0670200	rhythmically	30891	11
chr1	33633644	33634969	MH01g0669500	rhythmically	chr1	33658241	33663709	MH01g0670200	rhythmically	26668	8
chr1	33658241	33663709	MH01g0670200	rhythmically	chr1	38813632	38817760	MH01g0776000	non-rhythmically	5154721	5
chr1	33826048	33827937	MH01g0673300	non-rhythmically	chr1	33861438	33865184	MH01g0673800	non-rhythmically	36318	5
chr1	33845667	33847866	MH01g0673500	non-rhythmically	chr1	33861438	33865184	MH01g0673800	non-rhythmically	16544	13
chr1	33861438	33865184	MH01g0673800	non-rhythmically	chr1	35790836	35800580	MH01g0704500	non-expressed	1932397	5
chr1	33918142	33919954	MH01g0674500	non-rhythmically	chr1	33926269	33927481	MH01g0674700	non-expressed	7827	6
chr1	34012668	34015847	MH01g0676700	rhythmically	chr1	34050223	34051554	MH01g0677300	non-rhythmically	36631	5
chr1	34012668	34015847	MH01g0676700	rhythmically	chr1	34085378	34092031	MH01g0677800	non-rhythmically	74447	6
chr1	34044241	34049062	MH01g0677300	non-rhythmically	chr1	34085378	34092031	MH01g0677800	non-rhythmically	42053	6
chr1	34085378	34092031	MH01g0677800	non-rhythmically	chr1	34098902	34102609	MH01g0678100	non-expressed	12051	38
chr1	34085378	34092031	MH01g0677800	non-rhythmically	chr1	34108970	34110884	MH01g0678300	non-expressed	21222	6
chr1	34085378	34092031	MH01g0677800	non-rhythmically	chr1	34172342	34184096	MH01g0679200	rhythmically	89514	7
chr1	34098902	34102609	MH01g0678100	non-expressed	chr1	34108970	34110884	MH01g0678300	non-expressed	9171	5
chr1	34108970	34110884	MH01g0678300	non-expressed	chr1	34156290	34158616	MH01g0678800	rhythmically	47526	7
chr1	34108970	34110884	MH01g0678300	non-expressed	chr1	34160987	34166867	MH01g0679000	non-rhythmically	54000	8
chr1	34156290	34158616	MH01g0678800	rhythmically	chr1	34160987	34166867	MH01g0679000	non-rhythmically	6474	8
chr1	34156290	34158616	MH01g0678800	rhythmically	chr1	34172342	34184096	MH01g0679200	rhythmically	20766	16
chr1	34160987	34166867	MH01g0679000	non-rhythmically	chr1	34172342	34184096	MH01g0679200	rhythmically	14291	125
chr1	34160987	34166867	MH01g0679000	non-rhythmically	chr1	34198941	34203530	MH01g0679600	rhythmically	37308	9
chr1	34172342	34184096	MH01g0679200	rhythmically	chr1	34172342	34184096	MH01g0679200	rhythmically	0	7
chr1	34172342	34184096	MH01g0679200	rhythmically	chr1	34198941	34203530	MH01g0679600	rhythmically	23016	21
chr1	34172342	34184096	MH01g0679200	rhythmically	chr1	34222404	34224740	MH01g0680000	non-rhythmically	45353	7
chr1	34172342	34184096	MH01g0679200	rhythmically	chr1	36717386	36721798	MH01g0731100	non-rhythmically	2541373	8
chr1	34198941	34203530	MH01g0679600	rhythmically	chr1	34222404	34224740	MH01g0680000	non-rhythmically	22336	8
chr1	34198941	34203530	MH01g0679600	rhythmically	chr1	34233419	34235198	MH01g0680000	non-rhythmically	33073	7
chr1	34198941	34203530	MH01g0679600	rhythmically	chr1	34237144	34239448	MH01g0680100	non-expressed	37060	5
chr1	34222404	34224740	MH01g0680000	non-rhythmically	chr1	34233419	34235198	MH01g0680000	non-rhythmically	10736	7
chr1	34225574	34225835	MH01g0680000	non-rhythmically	chr1	34233419	34235198	MH01g0680000	non-rhythmically	8604	8
chr1	34277745	34278254	MH01g0680900	rhythmically	chr1	34284910	34287620	MH01g0681000	rhythmically	8266	8
chr1	34358572	34359393	MH01g0681800	rhythmically	chr1	34390089	34395246	MH01g0682500	rhythmically	33685	5
chr1	34374269	34375443	MH01g0682000	non-rhythmically	chr1	34390089	34395246	MH01g0682500	rhythmically	17811	13
chr1	34390089	34395246	MH01g0682500	rhythmically	chr1	34403305	34410540	MH01g0682700	rhythmically	14255	27
chr1	34390089	34395246	MH01g0682500	rhythmically	chr1	34443598	34449490	MH01g0683500	rhythmically	53876	6
chr1	34403305	34410540	MH01g0682700	rhythmically	chr1	34419336	34419673	MH01g0683000	non-rhythmically	12582	6
chr1	34403305	34410540	MH01g0682700	rhythmically	chr1	34430308	34431475	MH01g0683100	rhythmically	23969	6
chr1	34403305	34410540	MH01g0682700	rhythmically	chr1	34441298	34443155	MH01g0683300	non-expressed	35304	10
chr1	34403305	34410540	MH01g0682700	rhythmically	chr1	34443598	34449490	MH01g0683500	rhythmically	39621	20
chr1	34403305	34410540	MH01g0682700	rhythmically	chr1	34452226	34454206	MH01g0683500	rhythmically	46294	5
chr1	34403305	34410540	MH01g0682700	rhythmically	chr1	35936634	35954206	MH01g0707000	rhythmically	1538497	7
chr1	34422667	34423329	MH01g0683000	non-rhythmically	chr1	34443598	34449490	MH01g0683500	rhythmically	23546	7
chr1	34430308	34431475	MH01g0683100	rhythmically	chr1	34441298	34443155	MH01g0683300	non-expressed	11335	16
chr1	34430308	34431475	MH01g0683100	rhythmically	chr1	34443598	34449490	MH01g0683500	rhythmically	15652	36
chr1	34441298	34443155	MH01g0683300	non-expressed	chr1	34452226	34454206	MH01g0683500	rhythmically	10990	9
chr1	34443598	34449490	MH01g0683500	rhythmically	chr1	34452226	34454206	MH01g0683500	rhythmically	6672	19
chr1	34633722	34636099	MH01g0686700	non-rhythmically	chr1	34640543	34644291	MH01g0686600	non-rhythmically	7506	6
chr1	34640543	34644291	MH01g0686600	non-rhythmically	chr1	34674591	34677711	MH01g0687200	non-rhythmically	33734	5
chr1	34674591	34677711	MH01g0687200	non-rhythmically	chr1	34698371	34703257	MH01g0687500	rhythmically	24662	16
chr1	34698371	34703257	MH01g0687500	rhythmically	chr1	35936634	35954206	MH01g0707000	rhythmically	1244606	6
chr1	34698371	34703257	MH01g0687500	rhythmically	chr1	38690565	38697938	MH01g0773900	rhythmically	3993437	5
chr1	34829897	34831529	MH01g0689200	rhythmically	chr1	34839681	34842409	MH01g0689500	non-rhythmically	10332	12
chr1	34882561	34888828	MH01g0689900	non-rhythmically	chr1	34897490	34898134	MH01g0690200	non-rhythmically	12117	5
chr1	34882561	34888828	MH01g0689900	non-rhythmically	chr1	34930881	34933155	MH01g0690900	rhythmically	46323	5
chr1	34923282	34924733	MH01g0690700	non-rhythmically	chr1	34930881	34933155	MH01g0690900	rhythmically	8010	10
chr1	34927427	34930239	MH01g0690700	non-rhythmically	chr1	34936851	34938951	MH01g0691000	non-rhythmically	9068	5
chr1	34930881	34933155	MH01g0690900	rhythmically	chr1	34982621	34988410	MH01g0691900	non-rhythmically	53497	5
chr1	34982621	34988410	MH01g0691900	non-rhythmically	chr1	35034298	35039718	MH01g0692400	non-rhythmically	51493	13
chr1	34982621	34988410	MH01g0691900	non-rhythmically	chr1	35082935	35089410	MH01g0693200	non-rhythmically	100657	5
chr1	35027106	35028053	MH01g0692300	non-expressed	chr1	35034298	35039718	MH01g0692400	non-rhythmically	9429	8
chr1	35070830	35073827	MH01g0693100	rhythmically	chr1	35082935	35089410	MH01g0693200	non-rhythmically	13844	9
chr1	35082935	35089410	MH01g0693200	non-rhythmically	chr1	35092380	35097290	MH01g0693300	rhythmically	8663	83
chr1	35082935	35089410	MH01g0693200	non-rhythmically	chr1	39046020	39051899	MH01g0780200	non-rhythmically	3962787	13
chr1	35235382	35236870	MH01g0695700	non-rhythmically	chr1	35244078	35246889	MH01g0695800	non-rhythmically	9357	5
chr1	35244078	35246889	MH01g0695800	non-rhythmically	chr1	35260520	35261599	MH01g0696100	non-rhythmically	15576	6
chr1	35392959	35396642	MH01g0698400	non-rhythmically	chr1	37907970	37915536	MH01g0750900	rhythmically	2516952	9
chr1	35392959	35396642	MH01g0698400	non-rhythmically	chr1	38690565	38697938	MH01g0773900	rhythmically	3299451	11
chr1	35459685	35462222	MH01g0699000	non-rhythmically	chr1	35476059	35482719	MH01g0699300	rhythmically	18436	11
chr1	35459685	35462222	MH01g0699000	non-rhythmically	chr1	35482984	35488143	MH01g0699400	rhythmically	24610	6
chr1	35476059	35482719	MH01g0699300	rhythmically	chr1	35482984	35488143	MH01g0699400	rhythmically	6174	34
chr1	35476059	35482719	MH01g0699300	rhythmically	chr1	35498104	35498433	MH01g0699600	non-rhythmically	18879	8
chr1	35476059	35482719	MH01g0699300	rhythmically	chr1	35501738	35509069	MH01g0699700	non-rhythmically	26014	22
chr1	35482984	35488143	MH01g0699400	rhythmically	chr1	35501738	35509069	MH01g0699700	non-rhythmically	19840	11
chr1	35501738	35509069	MH01g0699700	non-rhythmically	chr1	35553814	35557438	MH01g0700600	non-rhythmically	50222	6
chr1	35501738	35509069	MH01g0699700	non-rhythmically	chr1	35936634	35954206	MH01g0707000	rhythmically	440016	6
chr1	35535765	35539871	MH01g0700300	rhythmically	chr1	35553814	35557438	MH01g0700600	non-rhythmically	17808	5
chr1	35535765	35539871	MH01g0700300	rhythmically	chr1	35585514	35588470	MH01g0701000	non-rhythmically	49174	12
chr1	35553814	35557438	MH01g0700600	non-rhythmically	chr1	35574106	35575243	MH01g0700800	non-rhythmically	19048	8
chr1	35553814	35557438	MH01g0700600	non-rhythmically	chr1	35585514	35588470	MH01g0701000	non-rhythmically	31366	6
chr1	35608016	35610436	MH01g0701300	rhythmically	chr1	35631064	35633666	MH01g0701600	non-rhythmically	23138	5
chr1	35608016	35610436	MH01g0701300	rhythmically	chr1	35640266	35641974	MH01g0701900	rhythmically	31893	5
chr1	35608016	35610436	MH01g0701300	rhythmically	chr1	35689479	35695580	MH01g0702700	non-rhythmically	83303	5
chr1	35631064	35633666	MH01g0701600	non-rhythmically	chr1	35640266	35641974	MH01g0701900	rhythmically	8755	9
chr1	35679685	35680966	MH01g0702600	non-rhythmically	chr1	35689479	35695580	MH01g0702700	non-rhythmically	12204	9
chr1	35682885	35683308	MH01g0702600	non-rhythmically	chr1	35689479	35695580	MH01g0702700	non-rhythmically	9433	8
chr1	35683571	35683957	MH01g0702600	non-rhythmically	chr1	35689479	35695580	MH01g0702700	non-rhythmically	8765	6
chr1	35689479	35695580	MH01g0702700	non-rhythmically	chr1	35790836	35800580	MH01g0704500	non-expressed	103178	19
chr1	35689479	35695580	MH01g0702700	non-rhythmically	chr1	35801702	35805138	MH01g0704800	non-rhythmically	110890	7
chr1	35726078	35726690	MH01g0703400	rhythmically	chr1	35790836	35800580	MH01g0704500	non-expressed	69324	6
chr1	35727284	35727870	MH01g0703500	non-rhythmically	chr1	35790836	35800580	MH01g0704500	non-expressed	68131	8
chr1	35731850	35735456	MH01g0703700	non-rhythmically	chr1	35743779	35744265	MH01g0703900	non-rhythmically	10369	6
chr1	35731850	35735456	MH01g0703700	non-rhythmically	chr1	35790836	35800580	MH01g0704500	non-expressed	62055	40
chr1	35731850	35735456	MH01g0703700	non-rhythmically	chr1	35801702	35805138	MH01g0704800	non-rhythmically	69767	9
chr1	35735629	35736372	MH01g0703700	non-rhythmically	chr1	35790836	35800580	MH01g0704500	non-expressed	59707	12
chr1	35735629	35736372	MH01g0703700	non-rhythmically	chr1	35801702	35805138	MH01g0704800	non-rhythmically	67419	5
chr1	35737057	35738215	MH01g0703700	non-rhythmically	chr1	35790836	35800580	MH01g0704500	non-expressed	58072	16
chr1	35741461	35742121	MH01g0703900	non-rhythmically	chr1	35790836	35800580	MH01g0704500	non-expressed	53916	10
chr1	35743114	35743436	MH01g0703900	non-rhythmically	chr1	35790836	35800580	MH01g0704500	non-expressed	52433	8
chr1	35743779	35744265	MH01g0703900	non-rhythmically	chr1	35790836	35800580	MH01g0704500	non-expressed	51686	26
chr1	35751382	35754514	MH01g0704100	non-rhythmically	chr1	35790836	35800580	MH01g0704500	non-expressed	42760	14
chr1	35790836	35800580	MH01g0704500	non-expressed	chr1	35790836	35800580	MH01g0704500	non-expressed	0	7
chr1	35790836	35800580	MH01g0704500	non-expressed	chr1	35801702	35805138	MH01g0704800	non-rhythmically	7712	23
chr1	35790836	35800580	MH01g0704500	non-expressed	chr1	35841744	35846633	MH01g0705500	non-rhythmically	48480	11
chr1	35801702	35805138	MH01g0704800	non-rhythmically	chr1	35841744	35846633	MH01g0705500	non-rhythmically	40768	10
chr1	35841744	35846633	MH01g0705500	non-rhythmically	chr1	35849822	35852384	MH01g0705800	non-rhythmically	6914	12
chr1	35841744	35846633	MH01g0705500	non-rhythmically	chr1	35936634	35954206	MH01g0707000	rhythmically	101231	8
chr1	35849822	35852384	MH01g0705800	non-rhythmically	chr1	35936634	35954206	MH01g0707000	rhythmically	94317	10
chr1	35849822	35852384	MH01g0705800	non-rhythmically	chr1	39046020	39051899	MH01g0780200	non-rhythmically	3197856	9
chr1	35854015	35855943	MH01g0705900	rhythmically	chr1	35878360	35879841	MH01g0706200	rhythmically	24121	5
chr1	35936634	35954206	MH01g0707000	rhythmically	chr1	35936634	35954206	MH01g0707000	rhythmically	0	190
chr1	35936634	35954206	MH01g0707000	rhythmically	chr1	35962797	35968703	MH01g0707900	non-rhythmically	20330	89
chr1	35936634	35954206	MH01g0707000	rhythmically	chr1	35978909	35979470	MH01g0708200	rhythmically	33769	11
chr1	35936634	35954206	MH01g0707000	rhythmically	chr1	35979887	35980179	MH01g0708200	rhythmically	34613	5
chr1	35936634	35954206	MH01g0707000	rhythmically	chr1	35982607	35987435	MH01g0708300	rhythmically	39601	59
chr1	35936634	35954206	MH01g0707000	rhythmically	chr1	35993426	35995158	MH01g0708500	non-rhythmically	48872	6
chr1	35936634	35954206	MH01g0707000	rhythmically	chr1	36004389	36005365	MH01g0708600	non-rhythmically	59457	5
chr1	35936634	35954206	MH01g0707000	rhythmically	chr1	36006789	36008759	MH01g0708600	non-rhythmically	62354	7
chr1	35936634	35954206	MH01g0707000	rhythmically	chr1	36010595	36015721	MH01g0708800	rhythmically	67738	18
chr1	35936634	35954206	MH01g0707000	rhythmically	chr1	36087284	36091318	MH01g0709700	non-expressed	143881	9
chr1	35936634	35954206	MH01g0707000	rhythmically	chr1	36204501	36209538	MH01g0721700	non-rhythmically	261599	6
chr1	35936634	35954206	MH01g0707000	rhythmically	chr1	36717386	36721798	MH01g0731100	non-rhythmically	774172	17
chr1	35936634	35954206	MH01g0707000	rhythmically	chr1	38813632	38817760	MH01g0776000	non-rhythmically	2870276	13
chr1	35936634	35954206	MH01g0707000	rhythmically	chr1	39046020	39051899	MH01g0780200	non-rhythmically	3103539	33
chr1	35936634	35954206	MH01g0707000	rhythmically	chr1	39701949	39711707	MH01g0790700	non-rhythmically	3761408	23
chr1	35962797	35968703	MH01g0707900	non-rhythmically	chr1	35982607	35987435	MH01g0708300	rhythmically	19271	19
chr1	35962797	35968703	MH01g0707900	non-rhythmically	chr1	36010595	36015721	MH01g0708800	rhythmically	47408	13
chr1	35982607	35987435	MH01g0708300	rhythmically	chr1	35993426	35995158	MH01g0708500	non-rhythmically	9271	5
chr1	35982607	35987435	MH01g0708300	rhythmically	chr1	36010595	36015721	MH01g0708800	rhythmically	28137	11
chr1	35993426	35995158	MH01g0708500	non-rhythmically	chr1	36004389	36005365	MH01g0708600	non-rhythmically	10585	9
chr1	35993426	35995158	MH01g0708500	non-rhythmically	chr1	36006789	36008759	MH01g0708600	non-rhythmically	13482	8
chr1	35993426	35995158	MH01g0708500	non-rhythmically	chr1	36010595	36015721	MH01g0708800	rhythmically	18866	6
chr1	36004389	36005365	MH01g0708600	non-rhythmically	chr1	36010595	36015721	MH01g0708800	rhythmically	8281	9
chr1	36010595	36015721	MH01g0708800	rhythmically	chr1	36052366	36053015	MH01g0709300	non-rhythmically	39532	21
chr1	36010595	36015721	MH01g0708800	rhythmically	chr1	36057861	36058201	MH01g0709300	non-rhythmically	44873	17
chr1	36010595	36015721	MH01g0708800	rhythmically	chr1	36125795	36134099	MH01g0710500	rhythmically	116789	10
chr1	36125795	36134099	MH01g0710500	rhythmically	chr1	36142985	36144288	MH01g0710700	rhythmically	13689	18
chr1	36125795	36134099	MH01g0710500	rhythmically	chr1	36145195	36145466	MH01g0710700	rhythmically	15383	7
chr1	36125795	36134099	MH01g0710500	rhythmically	chr1	36146017	36146334	MH01g0710700	rhythmically	16228	7
chr1	36125795	36134099	MH01g0710500	rhythmically	chr1	36146553	36148900	MH01g0710700	rhythmically	17779	31
chr1	36125795	36134099	MH01g0710500	rhythmically	chr1	36149092	36149353	MH01g0710800	rhythmically	19275	10
chr1	36125795	36134099	MH01g0710500	rhythmically	chr1	36204501	36209538	MH01g0721700	non-rhythmically	77072	5
chr1	36167942	36171445	MH01g0720900	rhythmically	chr1	36204501	36209538	MH01g0721700	non-rhythmically	37326	6
chr1	36190290	36191868	MH01g0721500	non-rhythmically	chr1	36200091	36202519	MH01g0721700	non-rhythmically	10226	10
chr1	36190290	36191868	MH01g0721500	non-rhythmically	chr1	36204501	36209538	MH01g0721700	non-rhythmically	15940	11
chr1	36192210	36194607	MH01g0721500	non-rhythmically	chr1	36200091	36202519	MH01g0721700	non-rhythmically	7896	11
chr1	36192210	36194607	MH01g0721500	non-rhythmically	chr1	36202692	36203243	MH01g0721700	non-rhythmically	9559	5
chr1	36192210	36194607	MH01g0721500	non-rhythmically	chr1	36203513	36204248	MH01g0721700	non-rhythmically	10472	6
chr1	36192210	36194607	MH01g0721500	non-rhythmically	chr1	36204501	36209538	MH01g0721700	non-rhythmically	13611	30
chr1	36200091	36202519	MH01g0721700	non-rhythmically	chr1	36204501	36209538	MH01g0721700	non-rhythmically	5714	8
chr1	36200091	36202519	MH01g0721700	non-rhythmically	chr1	39046020	39051899	MH01g0780200	non-rhythmically	2847654	6
chr1	36204501	36209538	MH01g0721700	non-rhythmically	chr1	36250169	36257148	MH01g0722500	rhythmically	46639	7
chr1	36204501	36209538	MH01g0721700	non-rhythmically	chr1	39701949	39711707	MH01g0790700	non-rhythmically	3499808	6
chr1	36250169	36257148	MH01g0722500	rhythmically	chr1	36263547	36266324	MH01g0722700	rhythmically	11277	10
chr1	36250169	36257148	MH01g0722500	rhythmically	chr1	36266791	36269272	MH01g0722700	rhythmically	14373	14
chr1	36266791	36269272	MH01g0722700	rhythmically	chr1	36326724	36331760	MH01g0724000	rhythmically	61210	5
chr1	36326724	36331760	MH01g0724000	rhythmically	chr1	36335115	36339836	MH01g0724100	rhythmically	8233	15
chr1	36326724	36331760	MH01g0724000	rhythmically	chr1	36398089	36409511	MH01g0725200	non-rhythmically	74558	11
chr1	36335115	36339836	MH01g0724100	rhythmically	chr1	36398089	36409511	MH01g0725200	non-rhythmically	66324	5
chr1	36389700	36391058	MH01g0725000	non-expressed	chr1	36398089	36409511	MH01g0725200	non-rhythmically	13421	22
chr1	36391319	36391919	MH01g0725000	non-expressed	chr1	36398089	36409511	MH01g0725200	non-rhythmically	12180	14
chr1	36398089	36409511	MH01g0725200	non-rhythmically	chr1	36398089	36409511	MH01g0725200	non-rhythmically	0	23
chr1	36398089	36409511	MH01g0725200	non-rhythmically	chr1	36427611	36428942	MH01g0725500	rhythmically	24476	9
chr1	36398089	36409511	MH01g0725200	non-rhythmically	chr1	36431701	36434314	MH01g0725600	rhythmically	29207	14
chr1	36398089	36409511	MH01g0725200	non-rhythmically	chr1	36528350	36537214	MH01g0727100	rhythmically	128982	9
chr1	36398089	36409511	MH01g0725200	non-rhythmically	chr1	37773969	37780550	MH01g0749000	non-rhythmically	1373459	5
chr1	36490388	36493438	MH01g0726700	non-expressed	chr1	36528350	36537214	MH01g0727100	rhythmically	40868	5
chr1	36528350	36537214	MH01g0727100	rhythmically	chr1	36542790	36544875	MH01g0727300	non-rhythmically	11050	12
chr1	36528350	36537214	MH01g0727100	rhythmically	chr1	36546318	36548683	MH01g0727300	non-rhythmically	14718	12
chr1	36528350	36537214	MH01g0727100	rhythmically	chr1	36603430	36610961	MH01g0728500	rhythmically	74413	6
chr1	36528350	36537214	MH01g0727100	rhythmically	chr1	37888924	37895156	MH01g0750500	non-rhythmically	1359258	5
chr1	36603430	36610961	MH01g0728500	rhythmically	chr1	36620523	36621645	MH01g0728800	non-expressed	13888	9
chr1	36603430	36610961	MH01g0728500	rhythmically	chr1	36649182	36654155	MH01g0730100	rhythmically	44473	6
chr1	36620523	36621645	MH01g0728800	non-expressed	chr1	36629210	36629427	MH01g0729400	non-expressed	8234	5
chr1	36620523	36621645	MH01g0728800	non-expressed	chr1	36640761	36643908	MH01g0730000	non-rhythmically	21250	5
chr1	36640761	36643908	MH01g0730000	non-rhythmically	chr1	36649182	36654155	MH01g0730100	rhythmically	9334	6
chr1	36666508	36667866	MH01g0730500	rhythmically	chr1	36704973	36706760	MH01g0730900	non-rhythmically	38679	10
chr1	36666508	36667866	MH01g0730500	rhythmically	chr1	36707426	36711777	MH01g0730900	non-rhythmically	42414	10
chr1	36717386	36721798	MH01g0731100	non-rhythmically	chr1	36729444	36731163	MH01g0731200	rhythmically	10711	36
chr1	36717386	36721798	MH01g0731100	non-rhythmically	chr1	36731450	36732380	MH01g0731200	rhythmically	12323	7
chr1	36717386	36721798	MH01g0731100	non-rhythmically	chr1	36732549	36734000	MH01g0731300	rhythmically	13682	17
chr1	36717386	36721798	MH01g0731100	non-rhythmically	chr1	36777999	36783577	MH01g0731900	non-rhythmically	61196	13
chr1	36717386	36721798	MH01g0731100	non-rhythmically	chr1	38813632	38817760	MH01g0776000	non-rhythmically	2096104	9
chr1	36717386	36721798	MH01g0731100	non-rhythmically	chr1	39999809	40002083	MH01g0796000	rhythmically	3281354	6
chr1	36729444	36731163	MH01g0731200	rhythmically	chr1	36777999	36783577	MH01g0731900	non-rhythmically	50484	5
chr1	36766206	36766576	MH01g0731600	rhythmically	chr1	36777999	36783577	MH01g0731900	non-rhythmically	14396	5
chr1	36767483	36770402	MH01g0731700	rhythmically	chr1	36777999	36783577	MH01g0731900	non-rhythmically	11845	17
chr1	36771154	36771779	MH01g0731800	rhythmically	chr1	36777999	36783577	MH01g0731900	non-rhythmically	9321	6
chr1	36777999	36783577	MH01g0731900	non-rhythmically	chr1	36847133	36851806	MH01g0733800	rhythmically	68681	5
chr1	36818073	36819451	MH01g0733100	non-rhythmically	chr1	36847133	36851806	MH01g0733800	rhythmically	30707	8
chr1	36847133	36851806	MH01g0733800	rhythmically	chr1	36873820	36874320	MH01g0734100	rhythmically	24601	5
chr1	36847133	36851806	MH01g0733800	rhythmically	chr1	38029704	38035823	MH01g0753000	non-rhythmically	1183294	5
chr1	36986119	36987753	MH01g0735900	non-rhythmically	chr1	37011764	37012861	MH01g0736100	rhythmically	25376	5
chr1	37143367	37146199	MH01g0738500	rhythmically	chr1	37154095	37158777	MH01g0738600	non-rhythmically	11653	5
chr1	37143367	37146199	MH01g0738500	rhythmically	chr1	37186397	37193663	MH01g0738900	non-rhythmically	45247	10
chr1	37154095	37158777	MH01g0738600	non-rhythmically	chr1	37186397	37193663	MH01g0738900	non-rhythmically	33594	27
chr1	37186397	37193663	MH01g0738900	non-rhythmically	chr1	37214057	37215642	MH01g0739600	non-rhythmically	24819	5
chr1	37186397	37193663	MH01g0738900	non-rhythmically	chr1	37228485	37230616	MH01g0740000	rhythmically	39520	5
chr1	37228485	37230616	MH01g0740000	rhythmically	chr1	37239857	37241578	MH01g0740200	non-rhythmically	11167	5
chr1	37258740	37265140	MH01g0740800	non-rhythmically	chr1	37289935	37291596	MH01g0741600	rhythmically	28825	5
chr1	37258740	37265140	MH01g0740800	non-rhythmically	chr1	37293652	37295769	MH01g0741600	rhythmically	32770	6
chr1	37322817	37323836	MH01g0742100	non-rhythmically	chr1	37333894	37335353	MH01g0742400	rhythmically	11297	5
chr1	37333894	37335353	MH01g0742400	rhythmically	chr1	37353899	37355320	MH01g0742600	rhythmically	19986	8
chr1	37353899	37355320	MH01g0742600	rhythmically	chr1	37363515	37364444	MH01g0742600	rhythmically	9370	7
chr1	37353899	37355320	MH01g0742600	rhythmically	chr1	37382183	37382974	MH01g0743100	non-rhythmically	27969	5
chr1	37363515	37364444	MH01g0742600	rhythmically	chr1	37382183	37382974	MH01g0743100	non-rhythmically	18599	7
chr1	37420817	37425794	MH01g0743700	non-rhythmically	chr1	37457918	37460199	MH01g0744200	rhythmically	35753	8
chr1	37420817	37425794	MH01g0743700	non-rhythmically	chr1	37550052	37557737	MH01g0744900	non-rhythmically	130589	6
chr1	37431507	37432455	MH01g0743900	rhythmically	chr1	37457918	37460199	MH01g0744200	rhythmically	27077	6
chr1	37550052	37557737	MH01g0744900	non-rhythmically	chr1	37753102	37760747	MH01g0748400	non-rhythmically	203030	6
chr1	37550052	37557737	MH01g0744900	non-rhythmically	chr1	38437015	38443782	MH01g0760300	non-rhythmically	886504	5
chr1	37649995	37654480	MH01g0746900	non-rhythmically	chr1	37661649	37662830	MH01g0747100	rhythmically	10002	7
chr1	37728683	37731294	MH01g0748100	non-rhythmically	chr1	37753102	37760747	MH01g0748400	non-rhythmically	26936	15
chr1	37732478	37734740	MH01g0748100	non-rhythmically	chr1	37753102	37760747	MH01g0748400	non-rhythmically	23315	12
chr1	37732478	37734740	MH01g0748100	non-rhythmically	chr1	37773969	37780550	MH01g0749000	non-rhythmically	43650	6
chr1	37753102	37760747	MH01g0748400	non-rhythmically	chr1	37773969	37780550	MH01g0749000	non-rhythmically	20335	36
chr1	37753102	37760747	MH01g0748400	non-rhythmically	chr1	37804745	37805387	MH01g0749400	rhythmically	48141	5
chr1	37753102	37760747	MH01g0748400	non-rhythmically	chr1	37888924	37895156	MH01g0750500	non-rhythmically	135115	5
chr1	37753102	37760747	MH01g0748400	non-rhythmically	chr1	40860986	40866343	MH01g0812800	rhythmically	3106740	14
chr1	37773969	37780550	MH01g0749000	non-rhythmically	chr1	37804745	37805387	MH01g0749400	rhythmically	27806	5
chr1	37773969	37780550	MH01g0749000	non-rhythmically	chr1	37888924	37895156	MH01g0750500	non-rhythmically	114780	7
chr1	37773969	37780550	MH01g0749000	non-rhythmically	chr1	39046020	39051899	MH01g0780200	non-rhythmically	1271700	9
chr1	37881717	37883295	MH01g0750400	rhythmically	chr1	37907970	37915536	MH01g0750900	rhythmically	29247	6
chr1	37888924	37895156	MH01g0750500	non-rhythmically	chr1	37907970	37915536	MH01g0750900	rhythmically	19713	78
chr1	37888924	37895156	MH01g0750500	non-rhythmically	chr1	37957727	37963783	MH01g0751600	non-rhythmically	68715	6
chr1	37888924	37895156	MH01g0750500	non-rhythmically	chr1	38029704	38035823	MH01g0753000	non-rhythmically	140723	7
chr1	37895984	37896767	MH01g0750700	non-rhythmically	chr1	37907970	37915536	MH01g0750900	rhythmically	15377	26
chr1	37907970	37915536	MH01g0750900	rhythmically	chr1	37942422	37942721	MH01g0751400	non-rhythmically	30818	11
chr1	37907970	37915536	MH01g0750900	rhythmically	chr1	37957727	37963783	MH01g0751600	non-rhythmically	49002	9
chr1	37907970	37915536	MH01g0750900	rhythmically	chr1	38029704	38035823	MH01g0753000	non-rhythmically	121010	15
chr1	37907970	37915536	MH01g0750900	rhythmically	chr1	38813632	38817760	MH01g0776000	non-rhythmically	903943	9
chr1	37942422	37942721	MH01g0751400	non-rhythmically	chr1	37957727	37963783	MH01g0751600	non-rhythmically	18183	5
chr1	37957727	37963783	MH01g0751600	non-rhythmically	chr1	37990677	37991549	MH01g0752300	non-expressed	30358	7
chr1	37957727	37963783	MH01g0751600	non-rhythmically	chr1	38029704	38035823	MH01g0753000	non-rhythmically	72008	9
chr1	38018284	38018548	MH01g0752800	rhythmically	chr1	38029704	38035823	MH01g0753000	non-rhythmically	14347	5
chr1	38029704	38035823	MH01g0753000	non-rhythmically	chr1	38044601	38047021	MH01g0753100	rhythmically	13048	21
chr1	38029704	38035823	MH01g0753000	non-rhythmically	chr1	38110522	38111808	MH01g0754000	rhythmically	78401	13
chr1	38029704	38035823	MH01g0753000	non-rhythmically	chr1	38437015	38443782	MH01g0760300	non-rhythmically	407635	9
chr1	38164698	38168372	MH01g0755400	non-rhythmically	chr1	38184503	38188163	MH01g0755800	non-rhythmically	19798	5
chr1	38243269	38244759	MH01g0757000	rhythmically	chr1	38261989	38265984	MH01g0757400	rhythmically	19972	11
chr1	38246278	38247886	MH01g0757100	non-rhythmically	chr1	38261989	38265984	MH01g0757400	rhythmically	16904	20
chr1	38261989	38265984	MH01g0757400	rhythmically	chr1	38274582	38276210	MH01g0757400	rhythmically	11409	15
chr1	38261989	38265984	MH01g0757400	rhythmically	chr1	38278218	38280343	MH01g0757600	non-rhythmically	15294	7
chr1	38413033	38413948	MH01g0759800	rhythmically	chr1	38437015	38443782	MH01g0760300	non-rhythmically	26908	5
chr1	38437015	38443782	MH01g0760300	non-rhythmically	chr1	38450497	38450835	MH01g0760600	rhythmically	10267	5
chr1	38437015	38443782	MH01g0760300	non-rhythmically	chr1	38499793	38506154	MH01g0761500	non-rhythmically	62575	13
chr1	38437015	38443782	MH01g0760300	non-rhythmically	chr1	38509567	38516429	MH01g0761700	rhythmically	72599	9
chr1	38437015	38443782	MH01g0760300	non-rhythmically	chr1	39701949	39711707	MH01g0790700	non-rhythmically	1266429	9
chr1	38488010	38490464	MH01g0761400	non-rhythmically	chr1	38499793	38506154	MH01g0761500	non-rhythmically	13736	29
chr1	38488010	38490464	MH01g0761400	non-rhythmically	chr1	38509567	38516429	MH01g0761700	rhythmically	23761	24
chr1	38488010	38490464	MH01g0761400	non-rhythmically	chr1	38516580	38519636	MH01g0761800	rhythmically	28871	9
chr1	38490932	38491193	MH01g0761400	non-rhythmically	chr1	38499793	38506154	MH01g0761500	non-rhythmically	11911	8
chr1	38493303	38494415	MH01g0761400	non-rhythmically	chr1	38499793	38506154	MH01g0761500	non-rhythmically	9114	57
chr1	38493303	38494415	MH01g0761400	non-rhythmically	chr1	38506460	38507240	MH01g0761600	rhythmically	12991	7
chr1	38493303	38494415	MH01g0761400	non-rhythmically	chr1	38509567	38516429	MH01g0761700	rhythmically	19139	22
chr1	38499793	38506154	MH01g0761500	non-rhythmically	chr1	38509567	38516429	MH01g0761700	rhythmically	10024	42
chr1	38499793	38506154	MH01g0761500	non-rhythmically	chr1	38516580	38519636	MH01g0761800	rhythmically	15134	10
chr1	38499793	38506154	MH01g0761500	non-rhythmically	chr1	38524798	38525903	MH01g0761900	non-rhythmically	22377	11
chr1	38499793	38506154	MH01g0761500	non-rhythmically	chr1	38540187	38543607	MH01g0762000	non-rhythmically	38924	7
chr1	38507458	38508278	MH01g0761600	rhythmically	chr1	38516580	38519636	MH01g0761800	rhythmically	10239	6
chr1	38509567	38516429	MH01g0761700	rhythmically	chr1	38516580	38519636	MH01g0761800	rhythmically	5110	16
chr1	38509567	38516429	MH01g0761700	rhythmically	chr1	38524798	38525903	MH01g0761900	non-rhythmically	12352	15
chr1	38509567	38516429	MH01g0761700	rhythmically	chr1	38540187	38543607	MH01g0762000	non-rhythmically	28899	6
chr1	38509567	38516429	MH01g0761700	rhythmically	chr1	38553734	38556996	MH01g0762200	rhythmically	42367	6
chr1	38524798	38525903	MH01g0761900	non-rhythmically	chr1	38540187	38543607	MH01g0762000	non-rhythmically	16547	11
chr1	38540187	38543607	MH01g0762000	non-rhythmically	chr1	38553734	38556996	MH01g0762200	rhythmically	13467	15
chr1	38598387	38599478	MH01g0762600	non-rhythmically	chr1	38604308	38609875	MH01g0762900	non-expressed	8159	10
chr1	38610026	38610534	MH01g0763000	non-rhythmically	chr1	38622725	38625469	MH01g0763100	non-expressed	13817	6
chr1	38614082	38615202	MH01g0763000	non-rhythmically	chr1	38622725	38625469	MH01g0763100	non-expressed	9454	5
chr1	38690565	38697938	MH01g0773900	rhythmically	chr1	38702280	38703808	MH01g0774100	non-expressed	8792	9
chr1	38690565	38697938	MH01g0773900	rhythmically	chr1	38806814	38811680	MH01g0775900	non-rhythmically	114995	6
chr1	38690565	38697938	MH01g0773900	rhythmically	chr1	38813632	38817760	MH01g0776000	non-rhythmically	121444	11
chr1	38690565	38697938	MH01g0773900	rhythmically	chr1	38994300	39001202	MH01g0779000	non-expressed	303499	7
chr1	38690565	38697938	MH01g0773900	rhythmically	chr1	39046020	39051899	MH01g0780200	non-rhythmically	354708	24
chr1	38690565	38697938	MH01g0773900	rhythmically	chr1	39701949	39711707	MH01g0790700	non-rhythmically	1012576	13
chr1	38690565	38697938	MH01g0773900	rhythmically	chr1	40843685	40851959	MH01g0812600	rhythmically	2153570	5
chr1	38690565	38697938	MH01g0773900	rhythmically	chr1	40860986	40866343	MH01g0812800	rhythmically	2169413	18
chr1	38773463	38774187	MH01g0775000	rhythmically	chr1	38784776	38792351	MH01g0775200	non-rhythmically	14738	7
chr1	38784776	38792351	MH01g0775200	non-rhythmically	chr1	38806814	38811680	MH01g0775900	non-rhythmically	20683	19
chr1	38784776	38792351	MH01g0775200	non-rhythmically	chr1	38813632	38817760	MH01g0776000	non-rhythmically	27132	5
chr1	38806814	38811680	MH01g0775900	non-rhythmically	chr1	38813632	38817760	MH01g0776000	non-rhythmically	6449	9
chr1	38806814	38811680	MH01g0775900	non-rhythmically	chr1	38851503	38857949	MH01g0776400	non-rhythmically	45479	7
chr1	38813632	38817760	MH01g0776000	non-rhythmically	chr1	38851503	38857949	MH01g0776400	non-rhythmically	39030	7
chr1	38813632	38817760	MH01g0776000	non-rhythmically	chr1	38994300	39001202	MH01g0779000	non-expressed	182055	8
chr1	38994300	39001202	MH01g0779000	non-expressed	chr1	39017125	39018154	MH01g0779500	non-rhythmically	19888	7
chr1	38994300	39001202	MH01g0779000	non-expressed	chr1	39046020	39051899	MH01g0780200	non-rhythmically	51208	27
chr1	38994300	39001202	MH01g0779000	non-expressed	chr1	39067894	39070509	MH01g0780400	rhythmically	71450	5
chr1	39018827	39019956	MH01g0779600	non-expressed	chr1	39046020	39051899	MH01g0780200	non-rhythmically	29568	5
chr1	39038814	39040962	MH01g0780000	non-rhythmically	chr1	39046020	39051899	MH01g0780200	non-rhythmically	9071	31
chr1	39038814	39040962	MH01g0780000	non-rhythmically	chr1	39054758	39057915	MH01g0780300	rhythmically	16448	11
chr1	39038814	39040962	MH01g0780000	non-rhythmically	chr1	39070868	39074738	MH01g0780400	rhythmically	32915	8
chr1	39042522	39043589	MH01g0780100	non-rhythmically	chr1	39054758	39057915	MH01g0780300	rhythmically	13281	7
chr1	39042522	39043589	MH01g0780100	non-rhythmically	chr1	39067894	39070509	MH01g0780400	rhythmically	26146	5
chr1	39046020	39051899	MH01g0780200	non-rhythmically	chr1	39054758	39057915	MH01g0780300	rhythmically	7377	13
chr1	39046020	39051899	MH01g0780200	non-rhythmically	chr1	39060013	39061350	MH01g0780300	rhythmically	11722	13
chr1	39046020	39051899	MH01g0780200	non-rhythmically	chr1	39067894	39070509	MH01g0780400	rhythmically	20242	15
chr1	39046020	39051899	MH01g0780200	non-rhythmically	chr1	39070868	39074738	MH01g0780400	rhythmically	23844	13
chr1	39046020	39051899	MH01g0780200	non-rhythmically	chr1	39701949	39711707	MH01g0790700	non-rhythmically	657868	25
chr1	39046020	39051899	MH01g0780200	non-rhythmically	chr1	39807025	39810422	MH01g0792900	non-rhythmically	759764	5
chr1	39054758	39057915	MH01g0780300	rhythmically	chr1	39067894	39070509	MH01g0780400	rhythmically	12865	8
chr1	39060013	39061350	MH01g0780300	rhythmically	chr1	39067894	39070509	MH01g0780400	rhythmically	8520	6
chr1	39316340	39319431	MH01g0785000	rhythmically	chr1	39327090	39327982	MH01g0785100	non-expressed	9650	7
chr1	39525978	39532277	MH01g0787800	rhythmically	chr1	39537670	39539641	MH01g0787900	rhythmically	9528	21
chr1	39525978	39532277	MH01g0787800	rhythmically	chr1	39539820	39542357	MH01g0788000	non-rhythmically	11961	15
chr1	39608010	39609601	MH01g0789700	rhythmically	chr1	39620404	39620698	MH01g0789800	rhythmically	11745	14
chr1	39608010	39609601	MH01g0789700	rhythmically	chr1	39622117	39623278	MH01g0789800	rhythmically	13892	16
chr1	39608010	39609601	MH01g0789700	rhythmically	chr1	39626843	39627703	MH01g0790100	non-rhythmically	18468	5
chr1	39622117	39623278	MH01g0789800	rhythmically	chr1	39629182	39634583	MH01g0790200	rhythmically	9185	5
chr1	39626843	39627703	MH01g0790100	non-rhythmically	chr1	39634747	39637899	MH01g0790300	rhythmically	9049	5
chr1	39629182	39634583	MH01g0790200	rhythmically	chr1	39701949	39711707	MH01g0790700	non-rhythmically	74945	11
chr1	39634747	39637899	MH01g0790300	rhythmically	chr1	39701949	39711707	MH01g0790700	non-rhythmically	70505	18
chr1	39701949	39711707	MH01g0790700	non-rhythmically	chr1	39723426	39724230	MH01g0791000	non-rhythmically	17000	12
chr1	39701949	39711707	MH01g0790700	non-rhythmically	chr1	39735485	39738616	MH01g0791200	rhythmically	30222	22
chr1	39701949	39711707	MH01g0790700	non-rhythmically	chr1	39856561	39865162	MH01g0793500	non-rhythmically	154033	6
chr1	39701949	39711707	MH01g0790700	non-rhythmically	chr1	39999809	40002083	MH01g0796000	rhythmically	294118	7
chr1	39735485	39738616	MH01g0791200	rhythmically	chr1	39747831	39748644	MH01g0791600	non-rhythmically	11187	10
chr1	39781780	39782363	MH01g0792100	rhythmically	chr1	39807025	39810422	MH01g0792900	non-rhythmically	26652	6
chr1	39807025	39810422	MH01g0792900	non-rhythmically	chr1	39839694	39841933	MH01g0793200	non-expressed	32090	14
chr1	39807025	39810422	MH01g0792900	non-rhythmically	chr1	39856561	39865162	MH01g0793500	non-rhythmically	52138	6
chr1	39839694	39841933	MH01g0793200	non-expressed	chr1	39849773	39851781	MH01g0793400	rhythmically	9963	10
chr1	39839694	39841933	MH01g0793200	non-expressed	chr1	39856561	39865162	MH01g0793500	non-rhythmically	20048	7
chr1	39849773	39851781	MH01g0793400	rhythmically	chr1	39856561	39865162	MH01g0793500	non-rhythmically	10084	12
chr1	39856561	39865162	MH01g0793500	non-rhythmically	chr1	39873136	39878833	MH01g0793900	rhythmically	15123	31
chr1	39856561	39865162	MH01g0793500	non-rhythmically	chr1	39906703	39910441	MH01g0794300	rhythmically	47710	6
chr1	39873136	39878833	MH01g0793900	rhythmically	chr1	39906703	39910441	MH01g0794300	rhythmically	32587	22
chr1	39906703	39910441	MH01g0794300	rhythmically	chr1	39948629	39951486	MH01g0795400	rhythmically	41485	5
chr1	39999809	40002083	MH01g0796000	rhythmically	chr1	40048799	40054074	MH01g0797100	rhythmically	50490	5
chr1	40003790	40004199	MH01g0796100	non-expressed	chr1	40048799	40054074	MH01g0797100	rhythmically	47442	5
chr1	40048799	40054074	MH01g0797100	rhythmically	chr1	40073008	40074990	MH01g0797600	non-rhythmically	22562	10
chr1	40168129	40175987	MH01g0799200	non-rhythmically	chr1	40202894	40204330	MH01g0799800	rhythmically	31554	5
chr1	40168129	40175987	MH01g0799200	non-rhythmically	chr1	40261143	40265509	MH01g0800900	rhythmically	91268	5
chr1	40219545	40221251	MH01g0800100	non-expressed	chr1	40257065	40260465	MH01g0800800	non-rhythmically	38367	6
chr1	40261143	40265509	MH01g0800900	rhythmically	chr1	40277845	40278157	MH01g0801200	rhythmically	14675	5
chr1	40324536	40326428	MH01g0802300	rhythmically	chr1	40335267	40335856	MH01g0802400	non-rhythmically	10079	6
chr1	40386375	40389549	MH01g0803500	non-expressed	chr1	40427225	40430199	MH01g0804900	rhythmically	40750	6
chr1	40390037	40391465	MH01g0803700	non-rhythmically	chr1	40405381	40406951	MH01g0804200	non-rhythmically	15415	5
chr1	40427225	40430199	MH01g0804900	rhythmically	chr1	40457103	40459741	MH01g0805600	non-rhythmically	29710	6
chr1	40448360	40450300	MH01g0805400	non-rhythmically	chr1	40457103	40459741	MH01g0805600	non-rhythmically	9091	5
chr1	40527387	40528015	MH01g0806800	non-rhythmically	chr1	40538091	40538969	MH01g0807100	non-rhythmically	10829	5
chr1	40569085	40572187	MH01g0807800	non-rhythmically	chr1	40579679	40580692	MH01g0808100	rhythmically	9549	7
chr1	40569085	40572187	MH01g0807800	non-rhythmically	chr1	40590147	40592780	MH01g0808100	rhythmically	20827	12
chr1	40579679	40580692	MH01g0808100	rhythmically	chr1	40590147	40592780	MH01g0808100	rhythmically	11278	6
chr1	40590147	40592780	MH01g0808100	rhythmically	chr1	40608476	40611017	MH01g0808600	rhythmically	18283	7
chr1	40658052	40659994	MH01g0809400	rhythmically	chr1	40669184	40674011	MH01g0809600	rhythmically	12574	14
chr1	40661570	40662054	MH01g0809500	rhythmically	chr1	40669184	40674011	MH01g0809600	rhythmically	9785	5
chr1	40662422	40663172	MH01g0809500	rhythmically	chr1	40669184	40674011	MH01g0809600	rhythmically	8800	8
chr1	40795401	40795999	MH01g0811100	rhythmically	chr1	40804837	40805070	MH01g0811300	rhythmically	9253	5
chr1	40797078	40797831	MH01g0811200	rhythmically	chr1	40820180	40829408	MH01g0812200	non-rhythmically	27339	7
chr1	40801119	40802579	MH01g0811300	rhythmically	chr1	40820180	40829408	MH01g0812200	non-rhythmically	22944	14
chr1	40804837	40805070	MH01g0811300	rhythmically	chr1	40820180	40829408	MH01g0812200	non-rhythmically	19840	7
chr1	40820180	40829408	MH01g0812200	non-rhythmically	chr1	40820180	40829408	MH01g0812200	non-rhythmically	0	22
chr1	40820180	40829408	MH01g0812200	non-rhythmically	chr1	40843685	40851959	MH01g0812600	rhythmically	23028	52
chr1	40820180	40829408	MH01g0812200	non-rhythmically	chr1	40860986	40866343	MH01g0812800	rhythmically	38870	25
chr1	40843685	40851959	MH01g0812600	rhythmically	chr1	40843685	40851959	MH01g0812600	rhythmically	0	11
chr1	40843685	40851959	MH01g0812600	rhythmically	chr1	40858225	40858870	MH01g0812800	rhythmically	10725	5
chr1	40843685	40851959	MH01g0812600	rhythmically	chr1	40860986	40866343	MH01g0812800	rhythmically	15842	145
chr1	40860986	40866343	MH01g0812800	rhythmically	chr1	41039980	41043364	MH01g0816400	rhythmically	178007	5
chr1	40931345	40933110	MH01g0813700	non-rhythmically	chr1	40965065	40967695	MH01g0814400	non-rhythmically	34153	6
chr1	40951595	40952220	MH01g0814100	rhythmically	chr1	40965065	40967695	MH01g0814400	non-rhythmically	14473	7
chr1	40965065	40967695	MH01g0814400	non-rhythmically	chr1	40989897	40994603	MH01g0814900	rhythmically	25869	5
chr1	40989897	40994603	MH01g0814900	rhythmically	chr1	40994764	40999762	MH01g0815300	non-expressed	5013	5
chr1	40994764	40999762	MH01g0815300	non-expressed	chr1	41039980	41043364	MH01g0816400	rhythmically	44409	5
chr1	41082755	41085382	MH01g0816900	non-rhythmically	chr1	41109973	41113290	MH01g0817300	rhythmically	27563	14
chr1	41164131	41167858	MH01g0818400	non-rhythmically	chr1	41172071	41173572	MH01g0818400	non-rhythmically	6827	8
chr1	92748	98562	MH01g0012000	rhythmically	chr10	21385240	21393253	MH10g0400600	non-rhythmically	inter	7
chr1	114687	122705	MH01g0012600	non-rhythmically	chr10	2951329	2958622	MH10g0048200	non-rhythmically	inter	8
chr1	114687	122705	MH01g0012600	non-rhythmically	chr10	21530114	21540873	MH10g0402600	non-rhythmically	inter	5
chr1	873605	876774	MH01g0036100	rhythmically	chr10	20025933	20032565	MH10g0378000	non-rhythmically	inter	5
chr1	1540144	1544351	MH01g0046400	non-rhythmically	chr10	20677761	20683531	MH10g0388300	non-rhythmically	inter	9
chr1	1747772	1755519	MH01g0050300	non-rhythmically	chr10	2951329	2958622	MH10g0048200	non-rhythmically	inter	13
chr1	1747772	1755519	MH01g0050300	non-rhythmically	chr10	22562186	22565556	MH10g0429500	rhythmically	inter	8
chr1	2095484	2104729	MH01g0056600	rhythmically	chr10	18687047	18693041	MH10g0355000	rhythmically	inter	6
chr1	2883244	2887268	MH01g0071400	non-rhythmically	chr10	1578062	1584023	MH10g0030900	rhythmically	inter	6
chr1	2883244	2887268	MH01g0071400	non-rhythmically	chr10	16394709	16399438	MH10g0313400	rhythmically	inter	6
chr1	2883244	2887268	MH01g0071400	non-rhythmically	chr10	19596309	19603178	MH10g0370800	rhythmically	inter	6
chr1	2980415	2988246	MH01g0073800	rhythmically	chr10	1578062	1584023	MH10g0030900	rhythmically	inter	9
chr1	3533736	3542392	MH01g0083800	non-rhythmically	chr10	4076157	4080222	MH10g0063100	rhythmically	inter	5
chr1	3533736	3542392	MH01g0083800	non-rhythmically	chr10	13813497	13816967	MH10g0254900	rhythmically	inter	5
chr1	3533736	3542392	MH01g0083800	non-rhythmically	chr10	21385240	21393253	MH10g0400600	non-rhythmically	inter	28
chr1	3933108	3938851	MH01g0089900	non-rhythmically	chr10	19596309	19603178	MH10g0370800	rhythmically	inter	7
chr1	3933108	3938851	MH01g0089900	non-rhythmically	chr10	22103907	22110393	MH10g0422600	non-rhythmically	inter	5
chr1	4238184	4243069	MH01g0093700	rhythmically	chr10	21385240	21393253	MH10g0400600	non-rhythmically	inter	11
chr1	4394584	4399219	MH01g0096500	non-rhythmically	chr10	12530840	12536638	MH10g0235200	rhythmically	inter	9
chr1	4394584	4399219	MH01g0096500	non-rhythmically	chr10	12617511	12619433	MH10g0236200	rhythmically	inter	5
chr1	4394584	4399219	MH01g0096500	non-rhythmically	chr10	15186329	15189998	MH10g0283800	non-rhythmically	inter	8
chr1	4394584	4399219	MH01g0096500	non-rhythmically	chr10	16394709	16399438	MH10g0313400	rhythmically	inter	31
chr1	4394584	4399219	MH01g0096500	non-rhythmically	chr10	19596309	19603178	MH10g0370800	rhythmically	inter	37
chr1	4394584	4399219	MH01g0096500	non-rhythmically	chr10	20677761	20683531	MH10g0388300	non-rhythmically	inter	23
chr1	4394584	4399219	MH01g0096500	non-rhythmically	chr10	21292442	21302988	MH10g0399500	rhythmically	inter	15
chr1	4394584	4399219	MH01g0096500	non-rhythmically	chr10	21371657	21376624	MH10g0400500	rhythmically	inter	11
chr1	4394584	4399219	MH01g0096500	non-rhythmically	chr10	21385240	21393253	MH10g0400600	non-rhythmically	inter	43
chr1	4394584	4399219	MH01g0096500	non-rhythmically	chr10	22507559	22509483	MH10g0428600	rhythmically	inter	6
chr1	4485072	4492804	MH01g0097500	rhythmically	chr10	22103907	22110393	MH10g0422600	non-rhythmically	inter	6
chr1	7498761	7503515	MH01g0154400	non-rhythmically	chr10	20677761	20683531	MH10g0388300	non-rhythmically	inter	5
chr1	7682237	7688027	MH01g0157900	rhythmically	chr10	16394709	16399438	MH10g0313400	rhythmically	inter	13
chr1	7682237	7688027	MH01g0157900	rhythmically	chr10	20486424	20492291	MH10g0384800	rhythmically	inter	8
chr1	7682237	7688027	MH01g0157900	rhythmically	chr10	20677761	20683531	MH10g0388300	non-rhythmically	inter	11
chr1	7682237	7688027	MH01g0157900	rhythmically	chr10	21385240	21393253	MH10g0400600	non-rhythmically	inter	17
chr1	7682237	7688027	MH01g0157900	rhythmically	chr10	21677125	21682408	MH10g0404900	non-rhythmically	inter	6
chr1	7682237	7688027	MH01g0157900	rhythmically	chr10	23360031	23375914	MH10g0444400	non-rhythmically	inter	17
chr1	8036396	8041484	MH01g0164100	non-rhythmically	chr10	23184207	23188969	MH10g0441200	non-rhythmically	inter	7
chr1	8142576	8147249	MH01g0166600	non-rhythmically	chr10	2951329	2958622	MH10g0048200	non-rhythmically	inter	10
chr1	8142576	8147249	MH01g0166600	non-rhythmically	chr10	12992304	12999706	MH10g0241600	non-rhythmically	inter	9
chr1	8142576	8147249	MH01g0166600	non-rhythmically	chr10	18131525	18136723	MH10g0349200	rhythmically	inter	5
chr1	8142576	8147249	MH01g0166600	non-rhythmically	chr10	21385240	21393253	MH10g0400600	non-rhythmically	inter	14
chr1	8142576	8147249	MH01g0166600	non-rhythmically	chr10	23360031	23375914	MH10g0444400	non-rhythmically	inter	9
chr1	8380934	8392045	MH01g0170900	non-rhythmically	chr10	16394709	16399438	MH10g0313400	rhythmically	inter	19
chr1	8380934	8392045	MH01g0170900	non-rhythmically	chr10	16522359	16528318	MH10g0315000	non-rhythmically	inter	8
chr1	8380934	8392045	MH01g0170900	non-rhythmically	chr10	19596309	19603178	MH10g0370800	rhythmically	inter	22
chr1	8380934	8392045	MH01g0170900	non-rhythmically	chr10	20091105	20096475	MH10g0379100	non-rhythmically	inter	6
chr1	8380934	8392045	MH01g0170900	non-rhythmically	chr10	22432302	22440184	MH10g0427400	non-rhythmically	inter	8
chr1	8380934	8392045	MH01g0170900	non-rhythmically	chr10	22562186	22565556	MH10g0429500	rhythmically	inter	11
chr1	8380934	8392045	MH01g0170900	non-rhythmically	chr10	22669437	22677126	MH10g0431600	rhythmically	inter	13
chr1	8380934	8392045	MH01g0170900	non-rhythmically	chr10	23213288	23217992	MH10g0441600	non-rhythmically	inter	7
chr1	8380934	8392045	MH01g0170900	non-rhythmically	chr10	23500982	23507287	MH10g0447700	non-rhythmically	inter	13
chr1	8655033	8661447	MH01g0175900	non-expressed	chr10	16394709	16399438	MH10g0313400	rhythmically	inter	5
chr1	9397079	9401547	MH01g0188300	non-rhythmically	chr10	1578062	1584023	MH10g0030900	rhythmically	inter	12
chr1	9397079	9401547	MH01g0188300	non-rhythmically	chr10	2951329	2958622	MH10g0048200	non-rhythmically	inter	10
chr1	9397079	9401547	MH01g0188300	non-rhythmically	chr10	16394709	16399438	MH10g0313400	rhythmically	inter	11
chr1	9397079	9401547	MH01g0188300	non-rhythmically	chr10	21362831	21370663	MH10g0400400	rhythmically	inter	6
chr1	9397079	9401547	MH01g0188300	non-rhythmically	chr10	23184207	23188969	MH10g0441200	non-rhythmically	inter	9
chr1	9397079	9401547	MH01g0188300	non-rhythmically	chr10	23360031	23375914	MH10g0444400	non-rhythmically	inter	9
chr1	9397079	9401547	MH01g0188300	non-rhythmically	chr10	23500982	23507287	MH10g0447700	non-rhythmically	inter	11
chr1	10061351	10065245	MH01g0218300	non-rhythmically	chr10	22210587	22214146	MH10g0424100	rhythmically	inter	5
chr1	11860962	11866693	MH01g0258300	non-rhythmically	chr10	20486424	20492291	MH10g0384800	rhythmically	inter	7
chr1	11860962	11866693	MH01g0258300	non-rhythmically	chr10	22103907	22110393	MH10g0422600	non-rhythmically	inter	8
chr1	13816491	13821548	MH01g0289900	non-rhythmically	chr10	19596309	19603178	MH10g0370800	rhythmically	inter	6
chr1	15329350	15336965	MH01g0315700	rhythmically	chr10	12992304	12999706	MH10g0241600	non-rhythmically	inter	5
chr1	15329350	15336965	MH01g0315700	rhythmically	chr10	20677761	20683531	MH10g0388300	non-rhythmically	inter	5
chr1	15410380	15416423	MH01g0316600	non-rhythmically	chr10	18687047	18693041	MH10g0355000	rhythmically	inter	9
chr1	15410380	15416423	MH01g0316600	non-rhythmically	chr10	20486424	20492291	MH10g0384800	rhythmically	inter	10
chr1	15410380	15416423	MH01g0316600	non-rhythmically	chr10	21385240	21393253	MH10g0400600	non-rhythmically	inter	28
chr1	15410380	15416423	MH01g0316600	non-rhythmically	chr10	22354327	22357598	MH10g0426000	rhythmically	inter	5
chr1	17155080	17160340	MH01g0364500	non-rhythmically	chr10	19596309	19603178	MH10g0370800	rhythmically	inter	5
chr1	17500299	17507829	MH01g0370600	rhythmically	chr10	10889117	10898577	MH10g0201000	non-rhythmically	inter	5
chr1	17500299	17507829	MH01g0370600	rhythmically	chr10	18131525	18136723	MH10g0349200	rhythmically	inter	5
chr1	17500299	17507829	MH01g0370600	rhythmically	chr10	19596309	19603178	MH10g0370800	rhythmically	inter	12
chr1	17758723	17765817	MH01g0374200	rhythmically	chr10	16394709	16399438	MH10g0313400	rhythmically	inter	6
chr1	18631660	18637440	MH01g0386000	non-rhythmically	chr10	20486424	20492291	MH10g0384800	rhythmically	inter	5
chr1	18631660	18637440	MH01g0386000	non-rhythmically	chr10	22103907	22110393	MH10g0422600	non-rhythmically	inter	5
chr1	18631660	18637440	MH01g0386000	non-rhythmically	chr10	23500982	23507287	MH10g0447700	non-rhythmically	inter	5
chr1	19087977	19092999	MH01g0392400	non-rhythmically	chr10	19596309	19603178	MH10g0370800	rhythmically	inter	11
chr1	20285448	20290936	MH01g0412900	rhythmically	chr10	1578062	1584023	MH10g0030900	rhythmically	inter	23
chr1	20285448	20290936	MH01g0412900	rhythmically	chr10	2951329	2958622	MH10g0048200	non-rhythmically	inter	21
chr1	20285448	20290936	MH01g0412900	rhythmically	chr10	11524030	11528583	MH10g0220400	non-rhythmically	inter	6
chr1	20285448	20290936	MH01g0412900	rhythmically	chr10	18687047	18693041	MH10g0355000	rhythmically	inter	11
chr1	20285448	20290936	MH01g0412900	rhythmically	chr10	19212357	19221697	MH10g0364600	rhythmically	inter	9
chr1	20285448	20290936	MH01g0412900	rhythmically	chr10	19513970	19518842	MH10g0369500	non-rhythmically	inter	8
chr1	20285448	20290936	MH01g0412900	rhythmically	chr10	19596309	19603178	MH10g0370800	rhythmically	inter	24
chr1	20285448	20290936	MH01g0412900	rhythmically	chr10	19715984	19721149	MH10g0373200	rhythmically	inter	6
chr1	20285448	20290936	MH01g0412900	rhythmically	chr10	20677761	20683531	MH10g0388300	non-rhythmically	inter	19
chr1	20285448	20290936	MH01g0412900	rhythmically	chr10	21385240	21393253	MH10g0400600	non-rhythmically	inter	29
chr1	20905710	20910867	MH01g0422900	rhythmically	chr10	1578062	1584023	MH10g0030900	rhythmically	inter	16
chr1	20905710	20910867	MH01g0422900	rhythmically	chr10	12992304	12999706	MH10g0241600	non-rhythmically	inter	13
chr1	20905710	20910867	MH01g0422900	rhythmically	chr10	16394709	16399438	MH10g0313400	rhythmically	inter	15
chr1	20905710	20910867	MH01g0422900	rhythmically	chr10	21385240	21393253	MH10g0400600	non-rhythmically	inter	23
chr1	20905710	20910867	MH01g0422900	rhythmically	chr10	21677125	21682408	MH10g0404900	non-rhythmically	inter	7
chr1	20905710	20910867	MH01g0422900	rhythmically	chr10	22562186	22565556	MH10g0429500	rhythmically	inter	7
chr1	21316870	21329093	MH01g0428300	non-rhythmically	chr10	16442186	16448816	MH10g0313800	rhythmically	inter	5
chr1	21316870	21329093	MH01g0428300	non-rhythmically	chr10	22103907	22110393	MH10g0422600	non-rhythmically	inter	7
chr1	21631672	21637778	MH01g0443100	rhythmically	chr10	15782791	15792056	MH10g0293500	non-expressed	inter	9
chr1	24059163	24066990	MH01g0483600	rhythmically	chr10	19596309	19603178	MH10g0370800	rhythmically	inter	20
chr1	24059163	24066990	MH01g0483600	rhythmically	chr10	21292442	21302988	MH10g0399500	rhythmically	inter	11
chr1	24059163	24066990	MH01g0483600	rhythmically	chr10	23500982	23507287	MH10g0447700	non-rhythmically	inter	11
chr1	24359143	24373641	MH01g0488600	rhythmically	chr10	1578062	1584023	MH10g0030900	rhythmically	inter	12
chr1	24359143	24373641	MH01g0488600	rhythmically	chr10	15782791	15792056	MH10g0293500	non-expressed	inter	6
chr1	24359143	24373641	MH01g0488600	rhythmically	chr10	22603974	22612100	MH10g0430500	non-rhythmically	inter	8
chr1	24971346	24974104	MH01g0498900	rhythmically	chr10	21385240	21393253	MH10g0400600	non-rhythmically	inter	5
chr1	24986330	24997121	MH01g0499100	rhythmically	chr10	21385240	21393253	MH10g0400600	non-rhythmically	inter	22
chr1	26300247	26312197	MH01g0519500	non-rhythmically	chr10	20728778	20733535	MH10g0389000	rhythmically	inter	7
chr1	26454129	26462581	MH01g0521800	non-rhythmically	chr10	7927187	7932454	MH10g0138300	rhythmically	inter	6
chr1	26454129	26462581	MH01g0521800	non-rhythmically	chr10	16394709	16399438	MH10g0313400	rhythmically	inter	21
chr1	26454129	26462581	MH01g0521800	non-rhythmically	chr10	16569546	16573896	MH10g0315700	non-rhythmically	inter	5
chr1	26454129	26462581	MH01g0521800	non-rhythmically	chr10	17505756	17508784	MH10g0330400	rhythmically	inter	5
chr1	26454129	26462581	MH01g0521800	non-rhythmically	chr10	19596309	19603178	MH10g0370800	rhythmically	inter	26
chr1	26454129	26462581	MH01g0521800	non-rhythmically	chr10	21746797	21750500	MH10g0406200	non-rhythmically	inter	5
chr1	26454129	26462581	MH01g0521800	non-rhythmically	chr10	22148806	22154508	MH10g0423200	non-rhythmically	inter	12
chr1	26454129	26462581	MH01g0521800	non-rhythmically	chr10	22562186	22565556	MH10g0429500	rhythmically	inter	11
chr1	26454129	26462581	MH01g0521800	non-rhythmically	chr10	22669437	22677126	MH10g0431600	rhythmically	inter	12
chr1	26454129	26462581	MH01g0521800	non-rhythmically	chr10	23360031	23375914	MH10g0444400	non-rhythmically	inter	18
chr1	26477051	26480987	MH01g0522000	non-rhythmically	chr10	16394709	16399438	MH10g0313400	rhythmically	inter	7
chr1	26701266	26713148	MH01g0526100	non-rhythmically	chr10	12992304	12999706	MH10g0241600	non-rhythmically	inter	13
chr1	26701266	26713148	MH01g0526100	non-rhythmically	chr10	20728778	20733535	MH10g0389000	rhythmically	inter	9
chr1	27165627	27176741	MH01g0532700	non-rhythmically	chr10	10889117	10898577	MH10g0201000	non-rhythmically	inter	6
chr1	27165627	27176741	MH01g0532700	non-rhythmically	chr10	12992304	12999706	MH10g0241600	non-rhythmically	inter	11
chr1	27547742	27552472	MH01g0538000	non-rhythmically	chr10	1578062	1584023	MH10g0030900	rhythmically	inter	9
chr1	27547742	27552472	MH01g0538000	non-rhythmically	chr10	20811366	20815805	MH10g0390000	rhythmically	inter	5
chr1	27547742	27552472	MH01g0538000	non-rhythmically	chr10	23500982	23507287	MH10g0447700	non-rhythmically	inter	5
chr1	27761338	27765491	MH01g0541900	non-rhythmically	chr10	21385240	21393253	MH10g0400600	non-rhythmically	inter	6
chr1	27886612	27892748	MH01g0543700	rhythmically	chr10	23360031	23375914	MH10g0444400	non-rhythmically	inter	5
chr1	28721615	28727613	MH01g0567000	rhythmically	chr10	10965529	10971517	MH10g0202000	rhythmically	inter	8
chr1	28721615	28727613	MH01g0567000	rhythmically	chr10	12200267	12201231	MH10g0230500	rhythmically	inter	5
chr1	28721615	28727613	MH01g0567000	rhythmically	chr10	18687047	18693041	MH10g0355000	rhythmically	inter	11
chr1	28721615	28727613	MH01g0567000	rhythmically	chr10	21385240	21393253	MH10g0400600	non-rhythmically	inter	28
chr1	28721615	28727613	MH01g0567000	rhythmically	chr10	22669437	22677126	MH10g0431600	rhythmically	inter	11
chr1	28721615	28727613	MH01g0567000	rhythmically	chr10	23184207	23188969	MH10g0441200	non-rhythmically	inter	14
chr1	28721615	28727613	MH01g0567000	rhythmically	chr10	23500982	23507287	MH10g0447700	non-rhythmically	inter	13
chr1	28944522	28954970	MH01g0571200	non-rhythmically	chr10	1578062	1584023	MH10g0030900	rhythmically	inter	21
chr1	28944522	28954970	MH01g0571200	non-rhythmically	chr10	16394709	16399438	MH10g0313400	rhythmically	inter	17
chr1	28944522	28954970	MH01g0571200	non-rhythmically	chr10	18179710	18185825	MH10g0349800	non-rhythmically	inter	5
chr1	29435650	29445594	MH01g0580200	rhythmically	chr10	1183343	1188619	MH10g0025400	non-rhythmically	inter	5
chr1	29435650	29445594	MH01g0580200	rhythmically	chr10	4456088	4462431	MH10g0069700	rhythmically	inter	5
chr1	29435650	29445594	MH01g0580200	rhythmically	chr10	16522359	16528318	MH10g0315000	non-rhythmically	inter	6
chr1	29435650	29445594	MH01g0580200	rhythmically	chr10	19674277	19678913	MH10g0372100	rhythmically	inter	5
chr1	29435650	29445594	MH01g0580200	rhythmically	chr10	22103907	22110393	MH10g0422600	non-rhythmically	inter	8
chr1	29849818	29857116	MH01g0587900	non-rhythmically	chr10	19596309	19603178	MH10g0370800	rhythmically	inter	14
chr1	29849818	29857116	MH01g0587900	non-rhythmically	chr10	23184207	23188969	MH10g0441200	non-rhythmically	inter	10
chr1	29983772	29992043	MH01g0590000	rhythmically	chr10	1578062	1584023	MH10g0030900	rhythmically	inter	15
chr1	29983772	29992043	MH01g0590000	rhythmically	chr10	20728778	20733535	MH10g0389000	rhythmically	inter	8
chr1	30339392	30346316	MH01g0595700	non-rhythmically	chr10	16522359	16528318	MH10g0315000	non-rhythmically	inter	5
chr1	30339392	30346316	MH01g0595700	non-rhythmically	chr10	21385240	21393253	MH10g0400600	non-rhythmically	inter	12
chr1	30339392	30346316	MH01g0595700	non-rhythmically	chr10	21530114	21540873	MH10g0402600	non-rhythmically	inter	7
chr1	30400723	30406093	MH01g0596800	non-rhythmically	chr10	21385240	21393253	MH10g0400600	non-rhythmically	inter	15
chr1	30400723	30406093	MH01g0596800	non-rhythmically	chr10	21677125	21682408	MH10g0404900	non-rhythmically	inter	6
chr1	30400723	30406093	MH01g0596800	non-rhythmically	chr10	22562186	22565556	MH10g0429500	rhythmically	inter	7
chr1	30558749	30565011	MH01g0599700	rhythmically	chr10	19596309	19603178	MH10g0370800	rhythmically	inter	5
chr1	31198512	31207443	MH01g0609800	rhythmically	chr10	22103907	22110393	MH10g0422600	non-rhythmically	inter	5
chr1	31978160	31985887	MH01g0632200	rhythmically	chr10	20677761	20683531	MH10g0388300	non-rhythmically	inter	6
chr1	32352886	32355601	MH01g0638700	non-expressed	chr10	20677761	20683531	MH10g0388300	non-rhythmically	inter	6
chr1	32822740	32828155	MH01g0656400	rhythmically	chr10	19596309	19603178	MH10g0370800	rhythmically	inter	9
chr1	32822740	32828155	MH01g0656400	rhythmically	chr10	23184207	23188969	MH10g0441200	non-rhythmically	inter	6
chr1	33168194	33175389	MH01g0662800	non-rhythmically	chr10	2951329	2958622	MH10g0048200	non-rhythmically	inter	12
chr1	33168194	33175389	MH01g0662800	non-rhythmically	chr10	23360031	23375914	MH10g0444400	non-rhythmically	inter	11
chr1	33370840	33374290	MH01g0665500	rhythmically	chr10	20025933	20032565	MH10g0378000	non-rhythmically	inter	6
chr1	33861438	33865184	MH01g0673800	non-rhythmically	chr10	2951329	2958622	MH10g0048200	non-rhythmically	inter	7
chr1	33861438	33865184	MH01g0673800	non-rhythmically	chr10	20677761	20683531	MH10g0388300	non-rhythmically	inter	7
chr1	35082935	35089410	MH01g0693200	non-rhythmically	chr10	21385240	21393253	MH10g0400600	non-rhythmically	inter	9
chr1	35392959	35396642	MH01g0698400	non-rhythmically	chr10	19149891	19152255	MH10g0363900	rhythmically	inter	5
chr1	35392959	35396642	MH01g0698400	non-rhythmically	chr10	20025933	20032565	MH10g0378000	non-rhythmically	inter	6
chr1	35392959	35396642	MH01g0698400	non-rhythmically	chr10	21385240	21393253	MH10g0400600	non-rhythmically	inter	10
chr1	35849822	35852384	MH01g0705800	non-rhythmically	chr10	16394709	16399438	MH10g0313400	rhythmically	inter	5
chr1	35936634	35954206	MH01g0707000	rhythmically	chr10	11899869	11903181	MH10g0226400	rhythmically	inter	5
chr1	35936634	35954206	MH01g0707000	rhythmically	chr10	21292442	21302988	MH10g0399500	rhythmically	inter	10
chr1	36398089	36409511	MH01g0725200	non-rhythmically	chr10	18131525	18136723	MH10g0349200	rhythmically	inter	5
chr1	36528350	36537214	MH01g0727100	rhythmically	chr10	20728778	20733535	MH10g0389000	rhythmically	inter	5
chr1	36717386	36721798	MH01g0731100	non-rhythmically	chr10	19513970	19518842	MH10g0369500	non-rhythmically	inter	7
chr1	36717386	36721798	MH01g0731100	non-rhythmically	chr10	19596309	19603178	MH10g0370800	rhythmically	inter	16
chr1	36717386	36721798	MH01g0731100	non-rhythmically	chr10	21385240	21393253	MH10g0400600	non-rhythmically	inter	18
chr1	37550052	37557737	MH01g0744900	non-rhythmically	chr10	19596309	19603178	MH10g0370800	rhythmically	inter	8
chr1	37888924	37895156	MH01g0750500	non-rhythmically	chr10	2951329	2958622	MH10g0048200	non-rhythmically	inter	5
chr1	37907970	37915536	MH01g0750900	rhythmically	chr10	18300498	18306457	MH10g0350700	rhythmically	inter	6
chr1	38029704	38035823	MH01g0753000	non-rhythmically	chr10	1578062	1584023	MH10g0030900	rhythmically	inter	15
chr1	38509567	38516429	MH01g0761700	rhythmically	chr10	19596309	19603178	MH10g0370800	rhythmically	inter	7
chr1	38690565	38697938	MH01g0773900	rhythmically	chr10	2951329	2958622	MH10g0048200	non-rhythmically	inter	12
chr1	38690565	38697938	MH01g0773900	rhythmically	chr10	12992304	12999706	MH10g0241600	non-rhythmically	inter	10
chr1	39046020	39051899	MH01g0780200	non-rhythmically	chr10	1578062	1584023	MH10g0030900	rhythmically	inter	39
chr1	39046020	39051899	MH01g0780200	non-rhythmically	chr10	2951329	2958622	MH10g0048200	non-rhythmically	inter	22
chr1	39046020	39051899	MH01g0780200	non-rhythmically	chr10	16394709	16399438	MH10g0313400	rhythmically	inter	23
chr1	39046020	39051899	MH01g0780200	non-rhythmically	chr10	19596309	19603178	MH10g0370800	rhythmically	inter	31
chr1	39046020	39051899	MH01g0780200	non-rhythmically	chr10	20677761	20683531	MH10g0388300	non-rhythmically	inter	17
chr1	39046020	39051899	MH01g0780200	non-rhythmically	chr10	21385240	21393253	MH10g0400600	non-rhythmically	inter	38
chr1	39046020	39051899	MH01g0780200	non-rhythmically	chr10	22669437	22677126	MH10g0431600	rhythmically	inter	12
chr1	39629182	39634583	MH01g0790200	rhythmically	chr10	1578062	1584023	MH10g0030900	rhythmically	inter	6
chr1	39701949	39711707	MH01g0790700	non-rhythmically	chr10	10974428	10980515	MH10g0202100	rhythmically	inter	8
chr1	40669184	40674011	MH01g0809600	rhythmically	chr10	21385240	21393253	MH10g0400600	non-rhythmically	inter	5
chr1	40860986	40866343	MH01g0812800	rhythmically	chr10	1578062	1584023	MH10g0030900	rhythmically	inter	20
chr1	40860986	40866343	MH01g0812800	rhythmically	chr10	12530840	12536638	MH10g0235200	rhythmically	inter	7
chr1	40860986	40866343	MH01g0812800	rhythmically	chr10	15782791	15792056	MH10g0293500	non-expressed	inter	10
chr1	40860986	40866343	MH01g0812800	rhythmically	chr10	20677761	20683531	MH10g0388300	non-rhythmically	inter	15
chr1	40860986	40866343	MH01g0812800	rhythmically	chr10	21385240	21393253	MH10g0400600	non-rhythmically	inter	26
chr1	40860986	40866343	MH01g0812800	rhythmically	chr10	21559845	21564295	MH10g0403000	non-rhythmically	inter	5
chr1	114687	122705	MH01g0012600	non-rhythmically	chr11	1833566	1846909	MH11g0046000	non-expressed	inter	18
chr1	1540144	1544351	MH01g0046400	non-rhythmically	chr11	1833566	1846909	MH11g0046000	non-expressed	inter	19
chr1	1747772	1755519	MH01g0050300	non-rhythmically	chr11	1833566	1846909	MH11g0046000	non-expressed	inter	34
chr1	1747772	1755519	MH01g0050300	non-rhythmically	chr11	4236416	4240856	MH11g0081600	non-expressed	inter	14
chr1	1747772	1755519	MH01g0050300	non-rhythmically	chr11	5340419	5342813	MH11g0109000	non-expressed	inter	5
chr1	1747772	1755519	MH01g0050300	non-rhythmically	chr11	22582110	22588143	MH11g0489100	rhythmically	inter	8
chr1	2095484	2104729	MH01g0056600	rhythmically	chr11	1833566	1846909	MH11g0046000	non-expressed	inter	29
chr1	2095484	2104729	MH01g0056600	rhythmically	chr11	14728778	14735457	MH11g0345400	non-rhythmically	inter	6
chr1	3533736	3542392	MH01g0083800	non-rhythmically	chr11	1833566	1846909	MH11g0046000	non-expressed	inter	60
chr1	3533736	3542392	MH01g0083800	non-rhythmically	chr11	5340419	5342813	MH11g0109000	non-expressed	inter	5
chr1	3533736	3542392	MH01g0083800	non-rhythmically	chr11	20211913	20222183	MH11g0433900	rhythmically	inter	14
chr1	4291436	4300723	MH01g0095000	non-rhythmically	chr11	5375658	5383824	MH11g0109200	rhythmically	inter	10
chr1	4291436	4300723	MH01g0095000	non-rhythmically	chr11	12362389	12366462	MH11g0280900	rhythmically	inter	5
chr1	4394584	4399219	MH01g0096500	non-rhythmically	chr11	1833566	1846909	MH11g0046000	non-expressed	inter	83
chr1	4394584	4399219	MH01g0096500	non-rhythmically	chr11	2018485	2025822	MH11g0048900	non-rhythmically	inter	5
chr1	4394584	4399219	MH01g0096500	non-rhythmically	chr11	3060563	3064776	MH11g0064500	rhythmically	inter	8
chr1	4394584	4399219	MH01g0096500	non-rhythmically	chr11	4236416	4240856	MH11g0081600	non-expressed	inter	27
chr1	4394584	4399219	MH01g0096500	non-rhythmically	chr11	5714250	5717153	MH11g0113200	non-rhythmically	inter	5
chr1	4394584	4399219	MH01g0096500	non-rhythmically	chr11	20211913	20222183	MH11g0433900	rhythmically	inter	21
chr1	4485072	4492804	MH01g0097500	rhythmically	chr11	7733591	7741059	MH11g0170900	non-rhythmically	inter	5
chr1	5092105	5097243	MH01g0115900	rhythmically	chr11	2843250	2852336	MH11g0061900	rhythmically	inter	5
chr1	7682237	7688027	MH01g0157900	rhythmically	chr11	1833566	1846909	MH11g0046000	non-expressed	inter	32
chr1	7682237	7688027	MH01g0157900	rhythmically	chr11	5038220	5043717	MH11g0104300	rhythmically	inter	6
chr1	8036396	8041484	MH01g0164100	non-rhythmically	chr11	22690698	22698357	MH11g0491100	non-rhythmically	inter	5
chr1	8380934	8392045	MH01g0170900	non-rhythmically	chr11	1833566	1846909	MH11g0046000	non-expressed	inter	50
chr1	8380934	8392045	MH01g0170900	non-rhythmically	chr11	4236416	4240856	MH11g0081600	non-expressed	inter	16
chr1	8380934	8392045	MH01g0170900	non-rhythmically	chr11	10196190	10199905	MH11g0223300	rhythmically	inter	7
chr1	8380934	8392045	MH01g0170900	non-rhythmically	chr11	19070318	19080668	MH11g0417700	non-rhythmically	inter	14
chr1	8838443	8842288	MH01g0178800	rhythmically	chr11	1833566	1846909	MH11g0046000	non-expressed	inter	5
chr1	10061351	10065245	MH01g0218300	non-rhythmically	chr11	1833566	1846909	MH11g0046000	non-expressed	inter	23
chr1	11860962	11866693	MH01g0258300	non-rhythmically	chr11	1833566	1846909	MH11g0046000	non-expressed	inter	29
chr1	11860962	11866693	MH01g0258300	non-rhythmically	chr11	4236416	4240856	MH11g0081600	non-expressed	inter	12
chr1	13884866	13888780	MH01g0291400	rhythmically	chr11	1833566	1846909	MH11g0046000	non-expressed	inter	5
chr1	15410380	15416423	MH01g0316600	non-rhythmically	chr11	1833566	1846909	MH11g0046000	non-expressed	inter	49
chr1	15410380	15416423	MH01g0316600	non-rhythmically	chr11	5038220	5043717	MH11g0104300	rhythmically	inter	10
chr1	15410380	15416423	MH01g0316600	non-rhythmically	chr11	7900625	7909823	MH11g0182700	non-rhythmically	inter	6
chr1	15410380	15416423	MH01g0316600	non-rhythmically	chr11	10196190	10199905	MH11g0223300	rhythmically	inter	5
chr1	15410380	15416423	MH01g0316600	non-rhythmically	chr11	17729635	17746429	MH11g0396800	rhythmically	inter	14
chr1	15410380	15416423	MH01g0316600	non-rhythmically	chr11	22582110	22588143	MH11g0489100	rhythmically	inter	10
chr1	15410380	15416423	MH01g0316600	non-rhythmically	chr11	23581451	23586783	MH11g0502200	rhythmically	inter	8
chr1	17500299	17507829	MH01g0370600	rhythmically	chr11	20895970	20904768	MH11g0443400	non-rhythmically	inter	6
chr1	19087977	19092999	MH01g0392400	non-rhythmically	chr11	1833566	1846909	MH11g0046000	non-expressed	inter	20
chr1	20285448	20290936	MH01g0412900	rhythmically	chr11	1833566	1846909	MH11g0046000	non-expressed	inter	58
chr1	20285448	20290936	MH01g0412900	rhythmically	chr11	4236416	4240856	MH11g0081600	non-expressed	inter	18
chr1	20285448	20290936	MH01g0412900	rhythmically	chr11	12362389	12366462	MH11g0280900	rhythmically	inter	5
chr1	20285448	20290936	MH01g0412900	rhythmically	chr11	17697046	17703075	MH11g0396200	rhythmically	inter	6
chr1	20285448	20290936	MH01g0412900	rhythmically	chr11	19066856	19070146	MH11g0417700	non-rhythmically	inter	5
chr1	20285448	20290936	MH01g0412900	rhythmically	chr11	22582110	22588143	MH11g0489100	rhythmically	inter	15
chr1	20285448	20290936	MH01g0412900	rhythmically	chr11	25680178	25685032	MH11g0540000	non-rhythmically	inter	11
chr1	20824163	20829757	MH01g0421900	rhythmically	chr11	22582110	22588143	MH11g0489100	rhythmically	inter	5
chr1	20895318	20902325	MH01g0422800	rhythmically	chr11	4236416	4240856	MH11g0081600	non-expressed	inter	6
chr1	20905710	20910867	MH01g0422900	rhythmically	chr11	1833566	1846909	MH11g0046000	non-expressed	inter	35
chr1	20905710	20910867	MH01g0422900	rhythmically	chr11	4236416	4240856	MH11g0081600	non-expressed	inter	12
chr1	20905710	20910867	MH01g0422900	rhythmically	chr11	4380235	4384258	MH11g0083700	rhythmically	inter	7
chr1	20905710	20910867	MH01g0422900	rhythmically	chr11	5375658	5383824	MH11g0109200	rhythmically	inter	14
chr1	21631672	21637778	MH01g0443100	rhythmically	chr11	1833566	1846909	MH11g0046000	non-expressed	inter	39
chr1	21631672	21637778	MH01g0443100	rhythmically	chr11	26546586	26552534	MH11g0562600	rhythmically	inter	8
chr1	23069710	23073997	MH01g0469100	non-rhythmically	chr11	5375658	5383824	MH11g0109200	rhythmically	inter	5
chr1	23104302	23108561	MH01g0469800	rhythmically	chr11	22690698	22698357	MH11g0491100	non-rhythmically	inter	5
chr1	23576289	23579608	MH01g0476600	non-expressed	chr11	1833566	1846909	MH11g0046000	non-expressed	inter	6
chr1	24059163	24066990	MH01g0483600	rhythmically	chr11	1833566	1846909	MH11g0046000	non-expressed	inter	43
chr1	24359143	24373641	MH01g0488600	rhythmically	chr11	30091779	30098992	MH11g0661600	rhythmically	inter	5
chr1	24986330	24997121	MH01g0499100	rhythmically	chr11	22690698	22698357	MH11g0491100	non-rhythmically	inter	7
chr1	26454129	26462581	MH01g0521800	non-rhythmically	chr11	1833566	1846909	MH11g0046000	non-expressed	inter	62
chr1	26454129	26462581	MH01g0521800	non-rhythmically	chr11	3316263	3319562	MH11g0069100	non-expressed	inter	5
chr1	26454129	26462581	MH01g0521800	non-rhythmically	chr11	4236416	4240856	MH11g0081600	non-expressed	inter	20
chr1	26454129	26462581	MH01g0521800	non-rhythmically	chr11	5375658	5383824	MH11g0109200	rhythmically	inter	23
chr1	26454129	26462581	MH01g0521800	non-rhythmically	chr11	12240462	12242618	MH11g0269400	rhythmically	inter	6
chr1	26454129	26462581	MH01g0521800	non-rhythmically	chr11	12362389	12366462	MH11g0280900	rhythmically	inter	8
chr1	26454129	26462581	MH01g0521800	non-rhythmically	chr11	25680178	25685032	MH11g0540000	non-rhythmically	inter	12
chr1	26701266	26713148	MH01g0526100	non-rhythmically	chr11	2205019	2210353	MH11g0053100	rhythmically	inter	7
chr1	26701266	26713148	MH01g0526100	non-rhythmically	chr11	5925396	5930124	MH11g0115100	non-rhythmically	inter	11
chr1	26701266	26713148	MH01g0526100	non-rhythmically	chr11	10145920	10152620	MH11g0222600	non-expressed	inter	7
chr1	26769141	26774798	MH01g0526700	non-rhythmically	chr11	1833566	1846909	MH11g0046000	non-expressed	inter	14
chr1	26831017	26837866	MH01g0527400	rhythmically	chr11	27224455	27231516	MH11g0575800	non-expressed	inter	5
chr1	27165627	27176741	MH01g0532700	non-rhythmically	chr11	1833566	1846909	MH11g0046000	non-expressed	inter	23
chr1	27165627	27176741	MH01g0532700	non-rhythmically	chr11	3060563	3064776	MH11g0064500	rhythmically	inter	5
chr1	28711779	28719104	MH01g0566700	non-rhythmically	chr11	1833566	1846909	MH11g0046000	non-expressed	inter	11
chr1	28721615	28727613	MH01g0567000	rhythmically	chr11	1833566	1846909	MH11g0046000	non-expressed	inter	57
chr1	28721615	28727613	MH01g0567000	rhythmically	chr11	2344622	2347632	MH11g0055600	non-rhythmically	inter	5
chr1	28721615	28727613	MH01g0567000	rhythmically	chr11	3444421	3449909	MH11g0071200	rhythmically	inter	8
chr1	28721615	28727613	MH01g0567000	rhythmically	chr11	5925396	5930124	MH11g0115100	non-rhythmically	inter	14
chr1	28721615	28727613	MH01g0567000	rhythmically	chr11	12240462	12242618	MH11g0269400	rhythmically	inter	5
chr1	28944522	28954970	MH01g0571200	non-rhythmically	chr11	22204423	22211760	MH11g0482900	non-rhythmically	inter	9
chr1	29983772	29992043	MH01g0590000	rhythmically	chr11	1833566	1846909	MH11g0046000	non-expressed	inter	31
chr1	30018018	30023628	MH01g0590500	non-rhythmically	chr11	5375658	5383824	MH11g0109200	rhythmically	inter	6
chr1	30358354	30367890	MH01g0596200	non-rhythmically	chr11	1833566	1846909	MH11g0046000	non-expressed	inter	21
chr1	30358354	30367890	MH01g0596200	non-rhythmically	chr11	2843250	2852336	MH11g0061900	rhythmically	inter	6
chr1	31236656	31238899	MH01g0610400	rhythmically	chr11	1833566	1846909	MH11g0046000	non-expressed	inter	7
chr1	32352886	32355601	MH01g0638700	non-expressed	chr11	1833566	1846909	MH11g0046000	non-expressed	inter	14
chr1	32822740	32828155	MH01g0656400	rhythmically	chr11	1833566	1846909	MH11g0046000	non-expressed	inter	17
chr1	33168194	33175389	MH01g0662800	non-rhythmically	chr11	17729635	17746429	MH11g0396800	rhythmically	inter	9
chr1	33366305	33369523	MH01g0665500	rhythmically	chr11	1833566	1846909	MH11g0046000	non-expressed	inter	5
chr1	33596517	33601444	MH01g0669000	non-rhythmically	chr11	1833566	1846909	MH11g0046000	non-expressed	inter	14
chr1	33861438	33865184	MH01g0673800	non-rhythmically	chr11	1833566	1846909	MH11g0046000	non-expressed	inter	14
chr1	35082935	35089410	MH01g0693200	non-rhythmically	chr11	4236416	4240856	MH11g0081600	non-expressed	inter	6
chr1	35849822	35852384	MH01g0705800	non-rhythmically	chr11	1833566	1846909	MH11g0046000	non-expressed	inter	11
chr1	35936634	35954206	MH01g0707000	rhythmically	chr11	1833566	1846909	MH11g0046000	non-expressed	inter	44
chr1	35936634	35954206	MH01g0707000	rhythmically	chr11	5012558	5018762	MH11g0103900	rhythmically	inter	7
chr1	35936634	35954206	MH01g0707000	rhythmically	chr11	24941820	24947874	MH11g0529900	rhythmically	inter	6
chr1	36398089	36409511	MH01g0725200	non-rhythmically	chr11	6546812	6548709	MH11g0124800	rhythmically	inter	5
chr1	37753102	37760747	MH01g0748400	non-rhythmically	chr11	20211913	20222183	MH11g0433900	rhythmically	inter	9
chr1	37753102	37760747	MH01g0748400	non-rhythmically	chr11	22690698	22698357	MH11g0491100	non-rhythmically	inter	8
chr1	37907970	37915536	MH01g0750900	rhythmically	chr11	1833566	1846909	MH11g0046000	non-expressed	inter	52
chr1	37907970	37915536	MH01g0750900	rhythmically	chr11	10196190	10199905	MH11g0223300	rhythmically	inter	5
chr1	37907970	37915536	MH01g0750900	rhythmically	chr11	22582110	22588143	MH11g0489100	rhythmically	inter	8
chr1	37907970	37915536	MH01g0750900	rhythmically	chr11	23816668	23822620	MH11g0514500	rhythmically	inter	5
chr1	37907970	37915536	MH01g0750900	rhythmically	chr11	30163062	30170952	MH11g0662600	non-rhythmically	inter	5
chr1	38029704	38035823	MH01g0753000	non-rhythmically	chr11	4236416	4240856	MH11g0081600	non-expressed	inter	10
chr1	38029704	38035823	MH01g0753000	non-rhythmically	chr11	22582110	22588143	MH11g0489100	rhythmically	inter	7
chr1	38437015	38443782	MH01g0760300	non-rhythmically	chr11	2843250	2852336	MH11g0061900	rhythmically	inter	7
chr1	38437015	38443782	MH01g0760300	non-rhythmically	chr11	5925396	5930124	MH11g0115100	non-rhythmically	inter	6
chr1	38813632	38817760	MH01g0776000	non-rhythmically	chr11	4236416	4240856	MH11g0081600	non-expressed	inter	9
chr1	38813632	38817760	MH01g0776000	non-rhythmically	chr11	5375658	5383824	MH11g0109200	rhythmically	inter	10
chr1	39046020	39051899	MH01g0780200	non-rhythmically	chr11	1833566	1846909	MH11g0046000	non-expressed	inter	64
chr1	39046020	39051899	MH01g0780200	non-rhythmically	chr11	5375658	5383824	MH11g0109200	rhythmically	inter	23
chr1	39046020	39051899	MH01g0780200	non-rhythmically	chr11	14728778	14735457	MH11g0345400	non-rhythmically	inter	6
chr1	39046020	39051899	MH01g0780200	non-rhythmically	chr11	19363057	19366546	MH11g0420800	non-rhythmically	inter	5
[truncated: 19,003 more rows]
