# Supplementary material for: Diurnal RNAPII-tethered chromatin interactions are associated with rhythmic gene expression in rice
Source: Genome Biol. 2022 Jan 6;23:7. doi: 10.1186/s13059-021-02594-7 (PMC8734370; doi:10.1186/s13059-021-02594-7)
Supplement: Supplementary file 9 — Additional file 9: Table S8. Core circadian clock genes-associated chromatin interactions at 08:00 in the RNAPII-mediated chromatin connectivity maps. [file 13059_2021_2594_MOESM9_ESM.xlsx]

## Sheet: Sheet1
Table S8 Core circadian clock genes-associated chromatin interactions at 08:00 in the RNAPII-mediated chromatin connectivity maps.
Core circadian clock gene	interaction peak	looping gene	clone	TF	fpkm	phase	degree	distance	pet_counts	annotation
OsLHY	chr1:4393613-4402534	MH01g0096500	-	-	2.82377		206	inter	55	Putative nuclease HARBI1
	chr1:14049894-14057583	MH01g0294300	-	-	0		1	inter	5	retrotransposon protein, putative, Ty1-copia sub-class
	chr1:20905050-20913771	MH01g0422900	-	-	19.2269	10.7814	96	inter	30	Hypothetical protein
	chr1:24985354-25000709	MH01g0499100	-	-	132.901	9.43426	230	inter	51	Transposon Ty3-G Gag-Pol polyprotein
	chr1:28073155-28075824	MH01g0546900	OsNPK1-PK|OsMAPKKK62	-	0.0326651		8	inter	7	Mitogen-activated protein kinase kinase kinase A
	chr1:31662474-31675822	MH01g0626600	-	-	9.47645		150	inter	39	hypothetical protein OsI_03946;unknown protein
	chr1:34172122-34184240	MH01g0679100	-	-	64.1793	8.84346	40	inter	18	hypothetical protein OsI_04317
	chr1:37649503-37654388	MH01g0746900	-	-	0.735119		9	inter	6	Probable carboxylesterase 16
	chr1:37889328-37897205	MH01g0750500	OsBg	-	2.2752		12	inter	9	BTB/POZ and TAZ domain-containing protein 1;BTB/POZ and TAZ domain-containing protein 2
	chr10:1577760-1588293	MH10g0030900	-	-	10.7373	13.1015	71	inter	26	hypothetical protein OsI_32604
	chr10:22669660-22677101	MH10g0431700	-	-	1.1931		9	inter	8	Beta-amylase 3, chloroplastic
	chr11:24085812-24090617	MH11g0518800	-	-	4.00026		3	inter	7	Hypothetical protein
	chr2:940795-951435	MH02g0025900	-	-	1.7992	9.50716	11	inter	9	GDSL esterase/lipase;Uncharacterized CDP-alcohol phosphatidyltransferase class-I family protein 3
	chr2:14711868-14717190	MH02g0284000	-	-	6.74592		5	inter	7	Probable protein transport Sec1a
	chr2:17421116-17430311	MH02g0335200	-	TF	61.2334	9.23121	12	inter	10	Ethylene-responsive transcription factor-like protein
	chr2:22720436-22733177	MH02g0467900	-	-	1.741		105	inter	29	Putative disease resistance protein RGA1
	chr2:28275832-28283481	MH02g0567300	OsABA8ox1	-	0.619641		84	inter	30	Abscisic acid 8'-hydroxylase 1
	chr2:29969247-29974484	MH02g0608500	-	-	1.04028		11	inter	9	Probable galacturonosyltransferase-like 9
	chr3:3952129-3962062	MH03g0084600	OsBIERF4	TF	23.9627		133	inter	32	Ethylene-responsive transcription factor 1
	chr3:9247367-9255381	MH03g0171600	-	-	14.1009	7.46764	35	inter	18	SLT1 protein, putative, expressed
	chr3:9927686-9936657	MH03g0183200	OsFAD7	-	150.072	8.81441	155	inter	35	Omega-3 fatty acid desaturase, chloroplastic
	chr3:11134072-11141603	MH03g0211800	-	-	1.38828		14	inter	8	Membrane steroid-binding protein 2
	chr3:11433733-11443395	MH03g0217100	-	-	43.9828	9.93782	54	inter	22	Thioredoxin-like 1-2, chloroplastic
	chr3:11847300-11853647	MH03g0222300	-	-	0.549308	2.59946	10	inter	8	Uncharacterized protein
	chr3:26957940-26966826	MH03g0541700	-	-	4.10474	8.24266	262	inter	52	E3 ubiquitin-protein ligase RBBP6
	chr3:31014555-31020512	MH03g0646000	OsMIK	-	1.31644		9	inter	6	2-dehydro-3-deoxygluconokinase
	chr4:5735258-5739035	MH04g0124000	-	-	6.39124		1	inter	5	Vacuolar amino acid transporter 1
	chr4:25739536-25743746	MH04g0583600	OsDREB1E|OsDREB1-1|CR350	TF	0.0343521		11	inter	8	Dehydration-responsive element-binding protein 1E
	chr5:849300-861480	MH05g0025500	-	-	70.6467	9.70859	287	inter	67	Glycine-rich protein A3
	chr5:3582300-3595701	MH05g0065500	-	-	0		18	inter	12	hypothetical protein OsJ_17239
	chr5:3840250-3846652	MH05g0069100	-	-	13.418	15.7204	64	inter	15	60S ribosomal protein L10-2
	chr5:20557577-20563837	MH05g0387800	-	TF	1.77453		70	inter	20	NAC domain-containing protein 48
	chr5:22240431-22245549	MH05g0426700	-	-	0.670011	9.18963	15	inter	11	Glycerol-3-phosphate acyltransferase 5
	chr5:23963567-23969941	MH05g0465600	-	-	0.0736538		32	inter	11	Probable glycerol-3-phosphate dehydrogenase [NAD(+)] 3, cytosolic
	chr5:24038624-24048770	MH05g0467100	-	TF	6.88949		86	inter	34	Ethylene-responsive transcription factor 4
	chr6:1985034-1992345	MH06g0054300	-	-	3.18897	9.37526	56	inter	22	Palmitoyl-acyl carrier protein thioesterase, chloroplastic
	chr6:3962277-3974239	MH06g0101800	-	-	0.163946		21	inter	13	Putative leucine-rich repeat receptor-like serine/threonine-protein kinase
	chr6:25255886-25260880	MH06g0624700	-	TF	76.1797	9.03568	11	inter	13	Zinc finger protein CONSTANS-LIKE 5
	chr7:1962592-1969728	MH07g0042000	-	-	16.2001	4.59387	25	inter	13	Probable UDP-arabinose 4-epimerase 1
	chr7:16040394-16046339	MH07g0326000	-	-	3.46801	15.6366	8	inter	8	TVP38/TMEM64 family membrane protein slr0305;unknown protein
	chr7:20714711-20722586	MH07g0412900	-	-	1534.11	9.61094	64	inter	20	Oxygen-evolving enhancer protein 3, chloroplastic
	chr7:21342902-21351463	MH07g0421600	Table S9 Core circadian clock genes-associated chromatin interaction	-	5.14561	9.56975	47	inter	14	hypothetical protein OsJ_06632
	chr7:22801792-22811942	MH07g0447000	CIGR2	TF	13.2298	8.28941	153	inter	35	Chitin-inducible gibberellin-responsive protein 2
	chr7:27949610-27959450	MH07g0543200	OsEIL2	TF	29.3212	7.9394	88	inter	25	ETHYLENE INSENSITIVE 3-like 1 protein
	chr8:1602261-1610045	MH08g0044900	-	-	18.9705	12.7267	7	1382567	10	Tryptophan synthase beta chain 1;Tryptophan synthase beta chain 2, chloroplastic
	chr8:1708047-1712796	MH08g0046300	-	TF	22.7704	8.25371	6	1278298	5	Transcription factor ILR3
	chr8:2766117-2769476	MH08g0064400	-	-	11.3948	6.80734	2	220923	5	DNA topoisomerase 1
	chr8:2846117-2853343	MH08g0065300	-	-	7.18009		4	138990	9	DNA-directed RNA polymerase II subunit RPB1
	chr8:2902050-2909710	MH08g0065800	-	-	36.6358	8.97818	18	82839	56	Putative glycerol-3-phosphate transporter 1
	chr8:2925969-2926266	MH08g0066200	gOP6A2|OsgOP6A2	-	1.03317	2.60768	2	62602	6	Meiotic recombination protein SPO11-2
	chr8:2945583-2945876	MH08g0066500	-	-	3.24125	7.16441	2	42990	21	RING-H2 finger protein ATL7
	chr8:2975571-2976553	MH08g0066700	OsLHY	TF	450.42	7.91034	71	12658	36	Protein LHY
	chr8:2978642-2998798	MH08g0066700	OsLHY	TF	450.42	7.91034	71	0	383	Protein LHY
	chr8:2998971-2999876	MH08g0066800	-	TF	0.0121181		2	10703	23	Putative B3 domain-containing protein
	chr8:3000228-3000565	MH08g0066900	-	-	0.27839		1	11676	25	Hypothetical protein
	chr8:3002368-3002674	MH08g0066900	-	-	0.27839		1	13801	21	Hypothetical protein
	chr8:3003321-3003956	MH08g0066900	-	-	0.27839		1	14918	10	Hypothetical protein
	chr8:3004275-3011677	MH08g0067000	OsNgL2	TF	14.0943		44	19256	357	hypothetical protein OsJ_26109;NAC domain-containing protein 78
	chr8:3019800-3020406	MH08g0067100	-	-	0		2	31383	8	Reticuline oxidase
	chr8:3030901-3031480	MH08g0067200	-	-	2.63828		3	42470	14	Stomatin-like protein 2, mitochondrial
	chr8:3036075-3037497	MH08g0067300	-	-	0.197719		3	48066	14	hypothetical protein OsI_27890
	chr8:3041950-3046296	MH08g0067400	-	-	0.127425	21.2333	2	55403	22	hypothetical protein OsI_27891
	chr8:3046696-3049183	MH08g0067500	-	-	0		3	59219	13	Hypothetical protein
	chr8:3086658-3092506	MH08g0078000	CslF6	-	2.5037		7	100862	10	Probable mixed-linked glucan synthase 6
	chr8:3204700-3215855	MH08g0079400	OsgPL|ASP1|OsLIS-L1	-	15.8705		13	221557	10	Topless-related protein 1
	chr8:3262053-3269354	MH08g0080900	OsSIG1	TF	41.6091	11.5892	6	276983	8	RNA polymerase sigma factor sigA
	chr8:3269560-3277655	MH08g0081000	-	-	2.43081		8	284887	9	hypothetical protein OsJ_26152
	chr8:3871204-3877650	MH08g0090600	-	-	2.18684		16	885707	13	hypothetical protein OsI_28007;IST1 homolog;IST1-like protein
	chr8:5455233-5460217	MH08g0124500	-	-	3.31068		53	2469005	16	hypothetical protein OsJ_26407
	chr8:7675580-7685038	MH08g0178900	-	-	35.5134	9.4943	61	4691589	24	NADPH--cytochrome P450 reductase
	chr8:10387146-10394218	MH08g0248300	-	-	0		3	7401962	5	hypothetical protein OSJNBa0070J19.21
	chr8:21785404-21797820	MH08g0474300	-	-	42.5267	8.09065	213	18802892	55	Signal recognition particle receptor subunit alpha;Signal recognition particle receptor subunit alpha homolog
	chr9:10558229-10563994	MH09g0240900	-	-	1.22793		5	inter	5	Pleiotropic drug resistance protein 4
	chr9:20543677-20557069	MH09g0441600	-	-	0.196233		18	inter	12	Pentatricopeptide repeat-containing protein, mitochondrial
OsPRR73	chr1:20349496-20355732	MH01g0413800	-	-	8.55909	9.27649	30	inter	6	Hypothetical protein
	chr3:1435917-1442657	MH03g0042100	-	TF	4.98715	6.37699	8	8167389	5	Protein NLP1
	chr3:7998959-8009918	MH03g0151600	-	-	19.1613	9.05708	19	1602238	8	Probable E3 ubiquitin-protein ligase LOG2
	chr3:8661946-8667695	MH03g0162700	OsPP1c	-	25.7956	7.73297	9	941856	6	Serine/threonine-protein phosphatase PP1
	chr3:9155124-9162582	MH03g0170300	-	-	9.76377		25	447823	6	Putative clathrin assembly protein
	chr3:9287595-9304100	MH03g0172600	-	-	5.76189		99	310829	19	Probable rhamnose biosynthetic enzyme 1
	chr3:9330786-9345681	MH03g0173600	-	-	474.393	9.34343	18	268443	12	ATP synthase subunit b', chloroplastic
	chr3:9400129-9412283	MH03g0175100	-	-	7.12805		23	200470	22	ABC transporter B family member 20
	chr3:9520129-9531278	MH03g0177000	-	-	2.13501	21.5686	24	80973	12	hypothetical protein
	chr3:9543532-9545661	MH03g0177200	-	-	5.7199	8.06063	3	62080	7	hypothetical protein;hypothetical protein OsJ_10384
	chr3:9556217-9560222	MH03g0177500	OsGSgL2	-	12.1551		7	48457	8	Protein IN2-1 homolog B
	chr3:9574048-9575112	MH03g0177800	-	-	0.641893	12.3166	3	32096	7	Pentatricopeptide repeat-containing protein
	chr3:9596014-9597527	MH03g0177900	-	-	1.23189		2	9906	18	TBC1 domain family member 8B
	chr3:9599262-9614091	MH03g0178200	OsCCg11	TF	63.9509	11.6494	29	0	83	Two-component response regulator-like PRR73
	chr3:9622253-9622675	MH03g0178300	-	-	0		1	15787	7	retrotransposon protein, putative, unclassified
	chr3:9622889-9628646	MH03g0178400	-	-	3.45327		5	19091	132	50S ribosomal protein L10, chloroplastic
	chr3:9629052-9629414	MH03g0178500	-	-	7.99312	8.79249	2	22556	19	Cat eye syndrome critical region protein 5;Uncharacterized protein YKR070W
	chr3:9633293-9633714	MH03g0178500	-	-	7.99312	8.79249	2	26827	8	Cat eye syndrome critical region protein 5;Uncharacterized protein YKR070W
	chr3:9634102-9641505	MH03g0178600	-	-	51.4964	9.04285	9	31127	85	Thioredoxin-like protein AAED1, chloroplastic
	chr3:9642177-9642881	MH03g0178800	-	-	0.505687	17.7969	2	35852	5	Pentatricopeptide repeat-containing protein, chloroplastic
	chr3:9643545-9643892	MH03g0178800	-	-	0.505687	17.7969	2	37042	6	Pentatricopeptide repeat-containing protein, chloroplastic
	chr3:9668556-9670033	MH03g0178900	-	-	13.1774	10.3568	4	62618	10	unnamed protein product
	chr3:9670213-9676079	MH03g0179000	-	-	0		8	66469	25	hypothetical protein LOC_
	chr3:9688994-9696428	MH03g0179300	OsMSRMK2|OsMAP1|OsMPK5|OsMAPK2|OsMAPK5|OsBIMK1|OsMPK3	-	0.958404	25.2117	36	86034	31	Mitogen-activated protein kinase 5
	chr3:9717626-9726147	MH03g0179600	-	-	4.92652		41	115210	26	Probable sugar phosphate/phosphate translocator
	chr3:10489907-10502779	MH03g0192600	-	TF	1.6646		99	889666	13	PHD and RING finger domain-containing protein 1
	chr3:12294848-12298811	MH03g0230000	-	-	28.4986		115	2690153	13	Auxin-repressed 12.5 kDa protein
	chr4:26498008-26509214	MH04g0598500	-	-	0.191962		7	inter	7	Putative F-box protein
	chr7:110740-120243	MH07g0011700	-	-	6.35173		12	inter	5	DDRGK domain-containing protein 1
	chr7:20756663-20765186	MH07g0413600	CIGR1	TF	4.72954	10.9951	114	inter	15	Chitin-inducible gibberellin-responsive protein 1
	chr8:21785404-21797820	MH08g0474300	-	-	42.5267	8.09065	213	inter	21	Signal recognition particle receptor subunit alpha;Signal recognition particle receptor subunit alpha homolog
OsTOC1	chr1:24358976-24373677	MH01g0488600	-	-	26.9419	8.92981	47	inter	5	CTD small phosphatase-like protein 2;hypothetical protein OsI_02945
	chr10:1577760-1588293	MH10g0030900	-	-	10.7373	13.1015	71	inter	5	hypothetical protein OsI_32604
	chr2:23705023-23712937	MH02g0483700	-	-	5.08272		16	283041	7	UDP-galactose transporter 2
	chr2:23936163-23947984	MH02g0486500	-	-	2.609		17	49947	10	Probable ATP-dependent DNA helicase HFM1
	chr2:23975206-23975846	MH02g0486900	-	-	0.980104		2	16494	9	39S ribosomal protein L41-A, mitochondrial;39S ribosomal protein L41, mitochondrial
	chr2:23985213-23985924	MH02g0487100	-	-	1.36011	12.7754	3	6452	13	Glutaredoxin-C4, chloroplastic
	chr2:23986256-23987997	MH02g0487100	-	-	1.36011	12.7754	3	4894	10	Glutaredoxin-C4, chloroplastic
	chr2:24184160-24190802	MH02g0490700	-	-	2.39998		8	195460	9	hypothetical protein OsI_08116
	chr2:24212620-24223266	MH02g0491000	hbd2|OsCKI1	-	7.91891	10.4463	11	225922	6	Casein kinase I isoform delta-like
OsPRR37	chr4:28491899-28498534	MH04g0631100	-	-	0.87561	24.2083	17	inter	5	Probable leucine-rich repeat receptor-like serine/threonine-protein kinase;Probable LRR receptor-like serine/threonine-protein kinase;Pu
	chr7:28517700-28525138	MH07g0551800	-	-	1.05155		5	6342	27	hypothetical protein OsI_27458
OsGI	chr1:4143852-4144186	MH01g0092800	OsGI	-	2.21932	15.7532	3	7594	5	Protein GIGANTEA
	chr1:4144534-4145675	MH01g0092800	OsGI	-	2.21932	15.7532	3	8680	16	Protein GIGANTEA
	chr1:4474789-4492902	MH01g0097500	NADP-ME2|OsNADP-ME2	-	70.5331	8.73877	45	347421	6	NADP-dependent malic enzyme, chloroplastic
OsZTL1	chr2:2696904-2702707	MH02g0056500	-	-	13.958	6.17889	11	17452	11	Putative disease resistance protein RGA3
	chr2:2705910-2708265	MH02g0056500	-	-	13.958	6.17889	11	10170	10	Putative disease resistance protein RGA3
OsELF3	chr6:1985034-1992345	MH06g0054300	-	-	3.18897	9.37526	56	43667	7	Palmitoyl-acyl carrier protein thioesterase, chloroplastic
