# Supplementary material for: Diurnal RNAPII-tethered chromatin interactions are associated with rhythmic gene expression in rice
Source: Genome Biol. 2022 Jan 6;23:7. doi: 10.1186/s13059-021-02594-7 (PMC8734370; doi:10.1186/s13059-021-02594-7)
Supplement: Supplementary file 10 — Additional file 10: Table S9. RNA-Seq data of the different tissues used in this study. [file 13059_2021_2594_MOESM10_ESM.xlsx]

## Sheet: Sheet1
Table S9 RNA-seq data for different tissues analyzed in this study.
Tissue number	Tissue	SRA accession	SRR accession	GEO accession	Varieties
1	Young leaf (two-week-old)	SRX7426703	SRR10751892	GSM4230018	O. sativa L. ssp. indica (cv. MH63)
2	Mature leaf	SRX7426709	SRR10751898	GSM4230024	MH63
3	Panicle (1.5-4.5 cm)	SRX7426705	SRR10751894	GSM4230020	MH63
4	One-week-old root	SRX7426707	SRR10751896	GSM4230022	MH63
5	Four-week-old root	SRX2448847	SRR5134063	GSM2441710	O. sativa L. ssp. japonica (cv. Chilbo)
		SRX2448848	SRR5134064	GSM2441711	O. sativa L. ssp. japonica (cv. Chilbo)
6	Calli (embryonic stage)	SRX1815135	SRR3724615	GSM2184192	O. sativa L. ssp. japonica (cv. TNG67)
		SRX1815136	SRR3724616	GSM2184193	O. sativa L. ssp. indica (cv. IR64)
7	Endosperm	SRX1546415	SRR3123479	GSM2056926	Hybrid of indica (cv. Longtefu) and japonica (cv. 02428)
		SRX1546416	SRR3123481	GSM2056926	Hybrid of indica (cv. Longtefu) and japonica (cv. 02428)
8	Nodes I and II	SRX856969	SRR1777239	GSM1594104	O. sativa
		SRX856969	SRR1777240	GSM1594104
9	Stem	SRX856970	SRR1777241	GSM1594105	O. sativa
		SRX856970	SRR1777242	GSM1594105
10	Flower buds before flowering	SRX507920	SRR1213690	GSM1361891	O. sativa L. ssp. japonica (cv. Nipponbare)
11	Flowers at the flowering day	SRX507921	SRR1213691	GSM1361892	Nipponbare
12	Milk grains	SRX507926	SRR1213696	GSM1361897	Nipponbare
13	Mature seeds	SRX507927	SRR1213697	GSM1361898	Nipponbare
14	Panicle (0.3-1.5 cm)	SRX332586	SRR1633182	GSM1203190	O. sativa L. ssp. japonica (cv. DongJin)
		SRX332587	SRR1633187	GSM1203191	DongJin
15	Egg cell	SRX348612	SRR976335	GSM1229035	O. sativa L. ssp. japonica (cv. Kitaake)
		SRX348613	SRR976336	GSM1229036
		SRX348614	SRR976337	GSM1229037
16	Sperm cell	SRX348615	SRR976338	GSM1229038	O. sativa L. ssp. japonica (cv. Kitaake)
		SRX348616	SRR976339	GSM1229039
		SRX348617	SRR976340	GSM1229040
17	Vegetative cell	SRX348618	SRR976341	GSM1229041	O. sativa L. ssp. japonica (cv. Kitaake)
		SRX348619	SRR976342	GSM1229042
		SRX348620	SRR976343	GSM1229043
18	Three-week-old leaf	SRX235856	SRR711322	GSM1081573	Nipponbare
		SRX235857	SRR711323	GSM1081574
19	Three-week-old calli	SRX103307	SRR358795	GSM823083	Nipponbare
		SRX103308	SRR358797	GSM823084
20	Lamina joints of flag leaf	SRX348482	SRR976168	GSM1229044	Nipponbare
