# Supplementary material for: Diurnal RNAPII-tethered chromatin interactions are associated with rhythmic gene expression in rice
Source: Genome Biol. 2022 Jan 6;23:7. doi: 10.1186/s13059-021-02594-7 (PMC8734370; doi:10.1186/s13059-021-02594-7)
Supplement: Supplementary file 11 — Additional file 11: Table S10. Core circadian clock genes-associated chromatin interactions at 20:00 in the RNAPII-mediated chromatin connectivity maps. [file 13059_2021_2594_MOESM11_ESM.xlsx]

## Sheet: Sheet1
Table S10 Core circadian clock genes-associated chromatin interactions at 20:00 in the RNAPII-mediated chromatin connectivity maps.
Core circadian clock gene	interaction peak	looping gene	clone	TF	fpkm	phase	degree	distance	pet_counts	annotation
OsTOC1	chr10:21706205-21711672	MH10g0405200	-	-	29.1863	-	23	inter	5	Chitinase 8
	chr2:23489661-23494421	MH02g0480500	OsSAMDC	-	10.2934	9.42074	57	499968	5	hypothetical protein SORBIDRAFT_04g025710
	chr2:23680953-23688108	MH02g0483300	OsNSg1|BC14	-	4.2894	16.0952	19	307479	5	Putative UDP-sugar transporter DDB_G0278631;UDP-glucuronic acid/UDP-N-acetylgalactosamine transporter
	chr2:23706388-23713143	MH02g0483700	-	-	5.96538	-	40	282244	5	UDP-galactose transporter 2
	chr2:23940971-23944051	MH02g0486500	-	-	0.634802	-	1	49498	5	Probable ATP-dependent DNA helicase HFM1
	chr2:23975143-23976378	MH02g0486900	-	-	1.48007	-	1	16249	11	39S ribosomal protein L41-A, mitochondrial;39S ribosomal protein L41, mitochondrial
	chr2:23998865-24001977	MH02g0487500	-	TF	0.167724	-	3	8411	8	Myb-related protein 305;Transcription factor MYB59
	chr2:24184983-24190721	MH02g0490700	-	-	1.235	-	6	195842	6	hypothetical protein OsI_08116
	chr2:30681859-30686601	MH02g0618900	-	TF	11.148	9.37647	58	6692220	6	Ethylene-responsive transcription factor RAP2-4
	chr3:6401893-6417088	MH03g0124800	-	-	0	-	186	inter	10	expressed protein
	chr6:1985247-1990913	MH06g0054300	-	-	1.08981	9.37526	12	inter	5	Palmitoyl-acyl carrier protein thioesterase, chloroplastic
	chr6:7345972-7351865	MH06g0185300	-	-	2.34245	8.96674	110	inter	7	Nudix hydrolase 21, chloroplastic
	chr6:24774224-24780537	MH06g0617200	-	-	16.9577	21.3978	69	inter	9	hypothetical protein OsJ_22150
	chr7:4041654-4046739	MH07g0099000	-	-	221.694	8.14469	60	inter	6	Thioredoxin H1
	chr7:22802093-22811560	MH07g0447000	CIGR2	TF	11.4763	8.28941	170	inter	14	Chitin-inducible gibberellin-responsive protein 2
	chr7:26619422-26627177	MH07g0521800	-	-	24.1206	-	103	inter	8	Hypothetical protein
OsZTL1	chr2:2695067-2702137	MH02g0056500	-	-	13.6808	6.17889	17	14904	39	Putative disease resistance protein RGA3
	chr2:2705716-2707146	MH02g0056500	-	-	13.6808	6.17889	17	7075	6	Putative disease resistance protein RGA3
	chr4:31943620-31957115	MH04g0701900	-	-	2.11367	11.6426	106	inter	5	H0723C07.4
	chr5:19187435-19196747	MH05g0368500	-	-	1.17868	-	61	inter	5	Probable E3 ubiquitin-protein ligase LUL3
OsPRR73	chr3:9622431-9627930	MH03g0178300	-	-	0	-	13	20287	9	retrotransposon protein, putative, unclassified
OsELF3	chr6:1925531-1925952	MH06g0053000	-	-	0.162208	-	1	18953	5	Early nodulin-93
OsGI	chr1:4145009-4145680	MH01g0092800	OsGI	-	73.4745	15.7532	1	9361	19	Protein GIGANTEA
