# Supplementary material for: Diurnal RNAPII-tethered chromatin interactions are associated with rhythmic gene expression in rice
Source: Genome Biol. 2022 Jan 6;23:7. doi: 10.1186/s13059-021-02594-7 (PMC8734370; doi:10.1186/s13059-021-02594-7)
Supplement: Supplementary file 12 — Additional file 12: Table S11. Gene Expression Omnibus accession numbers. [file 13059_2021_2594_MOESM12_ESM.xlsx]

## Sheet: Sheet1
Table S11 Gene Expression Omnibus accession numbers.
GSE143718	RNA-seq	https://www.ncbi.nlm.nih.gov/geo/query/acc.cgi?acc=GSE143718
GSE143723	FAIRE-seq	https://www.ncbi.nlm.nih.gov/geo/query/acc.cgi?acc=GSE143723
POL2 ChIP-seq
GSM4273134	RNAPII_ChIP_0h_rep1	https://www.ncbi.nlm.nih.gov/geo/query/acc.cgi?acc=GSM4273134
GSM4273135	RNAPII_ChIP_0h_rep2	https://www.ncbi.nlm.nih.gov/geo/query/acc.cgi?acc=GSM4273135
GSM4273136	RNAPII_ChIP_4h_rep1	https://www.ncbi.nlm.nih.gov/geo/query/acc.cgi?acc=GSM4273136
GSM4273137	RNAPII_ChIP_4h_rep2	https://www.ncbi.nlm.nih.gov/geo/query/acc.cgi?acc=GSM4273137
GSM4273138	RNAPII_ChIP_8h_rep1	https://www.ncbi.nlm.nih.gov/geo/query/acc.cgi?acc=GSM4273138
GSM4273139	RNAPII_ChIP_8h_rep2	https://www.ncbi.nlm.nih.gov/geo/query/acc.cgi?acc=GSM4273139
GSM4273140	RNAPII_ChIP_12h_rep1	https://www.ncbi.nlm.nih.gov/geo/query/acc.cgi?acc=GSM4273140
GSM4273141	RNAPII_ChIP_12h_rep2	https://www.ncbi.nlm.nih.gov/geo/query/acc.cgi?acc=GSM4273141
GSM4273142	RNAPII_ChIP_16h_rep1	https://www.ncbi.nlm.nih.gov/geo/query/acc.cgi?acc=GSM4273142
GSM4273143	RNAPII_ChIP_16h_rep2	https://www.ncbi.nlm.nih.gov/geo/query/acc.cgi?acc=GSM4273143
GSM4273144	RNAPII_ChIP_20h_rep1	https://www.ncbi.nlm.nih.gov/geo/query/acc.cgi?acc=GSM4273144
GSM4273145	RNAPII_ChIP-20h_rep2	https://www.ncbi.nlm.nih.gov/geo/query/acc.cgi?acc=GSM4273145
GSM4273146	Input_rep1	https://www.ncbi.nlm.nih.gov/geo/query/acc.cgi?acc=GSM4273146
GSM4273147	Input_rep2	https://www.ncbi.nlm.nih.gov/geo/query/acc.cgi?acc=GSM4273147
POL2 ChIA-PET
GSM4273162	RNAPII_ChIA_8h_rep1	https://www.ncbi.nlm.nih.gov/geo/query/acc.cgi?acc=GSM4273162
GSM4273163	RNAPII_ChIA_8h_rep2	https://www.ncbi.nlm.nih.gov/geo/query/acc.cgi?acc=GSM4273163
GSM4273164	RNAPII_ChIA_20h_rep1	https://www.ncbi.nlm.nih.gov/geo/query/acc.cgi?acc=GSM4273164
GSM4273165	RNAPII_ChIA_20h_rep2	https://www.ncbi.nlm.nih.gov/geo/query/acc.cgi?acc=GSM4273165
